# Supplementary material for: Quantitative Phosphoproteomic Analysis Provides Insights into the Sodium Bicarbonate Responsiveness of Glycine max
Source: Biomolecules. 2023 Oct 13;13(10):1520. doi: 10.3390/biom13101520 (PMC10605096; doi:10.3390/biom13101520)
Supplement: Supplementary file 1 [file biomolecules-13-01520-s001.zip › Supplementary Tables.xlsx]

## Sheet: Supplementary table legends
	Supplementary Table Legends
	Table S1 Identified phosphopeptides in Glycine max under sodium bicarbonate stress
	Table S2 Identified tyrosine phosphosites in Glycine max under sodium bicarbonate stress
	Table S3 Identified UHPs in Glycine max under sodium bicarbonate stress
	Table S4 Identified OPPs in Glycine max under sodium bicarbonate stress
	Table S5 Identified DEPs and DEPPs in Glycine max under sodium bicarbonate stress
	Table S6 The information of DEPs identified in Glycine max leaf and root tissues under sodium bicarbonate stress
	Table S7 The top differential-expressed DEPPs (FC>2.0) identified in Glycine max leaf and root tissues under sodium bicarbonate stress
	Table S8 The results of GO and KEGG analyses of the identified DEPs from leaf tissue under sodium bicarbonate stress
	Table S9 The results of GO and KEGG analysis of the identified DEPs from root tissue under bicarbonate alkaline stress
	Table S10 Gene specific primer pairs for RT-qPCR
	Table S11 The information of K/Ps identified in DEPs from Glycine max leaf and root tissues under sodium bicarbonate stress
	Table S12 The information of interacting proteins of K/Ps identified in Glycine max leaf and root tissues under sodium bicarbonate stress

## Sheet: S1
Table S1 Identified phosphopeptides in Glycine max under sodium bicarbonate stress
Sequence	# PSMs	# Proteins	# Protein Groups	Protein Group Accessions (Uniprot ID)	Modifications	MH+ [Da]	phosphoRS Isoform Probability	phosphoRS Site Probabilities	A5: 127/(126+127+128+129+130+131)	A5: 127/(126+127+128+129+130+131) Count	A5: 127/(126+127+128+129+130+131) Variability [%]	B5: 127/(126+127+128+129+130+131)	B5: 127/(126+127+128+129+130+131) Count	B5: 127/(126+127+128+129+130+131) Variability [%]	A5: 128/(126+127+128+129+130+131)	A5: 128/(126+127+128+129+130+131) Count	A5: 128/(126+127+128+129+130+131) Variability [%]	B5: 128/(126+127+128+129+130+131)	B5: 128/(126+127+128+129+130+131) Count	B5: 128/(126+127+128+129+130+131) Variability [%]	A5: 129/(126+127+128+129+130+131)	A5: 129/(126+127+128+129+130+131) Count	A5: 129/(126+127+128+129+130+131) Variability [%]	B5: 129/(126+127+128+129+130+131)	B5: 129/(126+127+128+129+130+131) Count	B5: 129/(126+127+128+129+130+131) Variability [%]	A5: 130/(126+127+128+129+130+131)	A5: 130/(126+127+128+129+130+131) Count	A5: 130/(126+127+128+129+130+131) Variability [%]	B5: 130/(126+127+128+129+130+131)	B5: 130/(126+127+128+129+130+131) Count	B5: 130/(126+127+128+129+130+131) Variability [%]	A5: 131/(126+127+128+129+130+131)	A5: 131/(126+127+128+129+130+131) Count	A5: 131/(126+127+128+129+130+131) Variability [%]	B5: 131/(126+127+128+129+130+131)	B5: 131/(126+127+128+129+130+131) Count	B5: 131/(126+127+128+129+130+131) Variability [%]	A5: 126/(126+127+128+129+130+131)	A5: 126/(126+127+128+129+130+131) Count	A5: 126/(126+127+128+129+130+131) Variability [%]	B5: 126/(126+127+128+129+130+131)	B5: 126/(126+127+128+129+130+131) Count	B5: 126/(126+127+128+129+130+131) Variability [%]	q-Value	PEP	phosphoRS Binomial Peptide Score	A2	IonScore A2
LSPLASSNTNADGVEDSVSQTIVDQSEGLPSPSGR	12	2	1	A0A0R0FJD2	N-Term(TMT6plex); S31(Phospho)	3823.81	0.985849	S(2): 0.0; S(6): 0.0; S(7): 0.0; T(9): 0.0; S(17): 0.0; S(19): 0.0; T(21): 0.0; S(26): 0.0; S(31): 98.6; S(33): 1.4	0.98406	7	7.85535	0.957517	4	8.26663	1.04572	7	11.2923	1.01184	4	8.43731	1.05143	6	3.39641	0.9919	4	8.4356	1.00213	7	6.44812	1.01432	4	5.88792	1.06	7	21.7792	1.01149	4	5.71824	0.989791	6	18.1661	0.971294	3	2.91067	0	3.961e-15	532.917	High	146.51
QLSNPSSNLGGSGGGGGGASSSSSK	9	1	1	A0A0R0KZM6	N-Term(TMT6plex); S3(Phospho); K25(TMT6plex)	2675.28	1	S(3): 100.0; S(6): 0.0; S(7): 0.0; S(12): 0.0; S(20): 0.0; S(21): 0.0; S(22): 0.0; S(23): 0.0; S(24): 0.0	1.0887	3	3.26912				1.09068	3	13.4793				0.900444	3	6.49069				0.978556	3	1.48329				1.01313	3	1.39557				1.00038	3	16.6523				0	2.299e-15	543.882	High	112.5
EVIDLELDSPGGNTGLQHR	4	4	1	K7KJP5	N-Term(TMT6plex); S9(Phospho)	2359.15	1	S(9): 100.0; T(14): 0.0	1.05379	3	8.35672	1.01435	1		1.01383	3	4.01229	1.01019	1		0.972143	3	10.2609	1.09274	1		1.02392	3	4.11742	0.992859	1		0.969846	3	1.10973	0.863183	1		1.01992	3	6.07647	1.11116	1		0	6.391e-14	342.961	High	109.3
SDIALLTLENGGSPIQNPSTAAEDAR	9	2	1	A0A0R0FBU8	N-Term(TMT6plex); S13(Phospho)	2949.45	1	S(1): 0.0; T(7): 0.0; S(13): 100.0; S(19): 0.0; T(20): 0.0	0.951693	5	5.52766	1.03367	1		0.935811	5	1.74186	1.05219	1		1.00181	5	3.69075	0.984919	1		1.0321	5	1.38141	0.935308	1		0.957189	5	1.13078	0.914624	1		1.18681	5	8.92765	1.20804	1		0	2.332e-16	390.996	High	107.42
QAFDEAISELDTLSEESYK	19	5	2	C6TKV8;A0A0R4J3S4	N-Term(TMT6plex); S14(Phospho); K19(TMT6plex)	2713.29	0.497052	S(8): 0.0; T(12): 0.0; S(14): 49.7; S(17): 49.7; Y(18): 0.6																																					0	1.359e-10	371.233	High	107.29
IAGSTILVADLVDDTSSPAK	117	1	1	C6SZI9	N-Term(TMT6plex); S17(Phospho); K20(TMT6plex)	2511.34	0.999838	S(4): 0.0; T(5): 0.0; T(15): 0.0; S(16): 0.0; S(17): 100.0	1.00089	44	5.33156	0.972468	19	6.88564	0.985593	44	5.13016	0.973233	19	6.56251	1.02041	44	5.92323	1.02639	19	5.05566	1.00974	44	4.70035	1.06476	19	6.83342	1.02622	44	7.14224	1.06121	19	6.94274	0.955817	44	21.1714	0.863398	19	15.8534	0	3.869e-13	513.261	High	106.42
SYTNLLDLASGNFPAMGGR	12	3	1	A0A0R0HE22	N-Term(TMT6plex); S1(Phospho); M16(Oxidation)	2309.09	0.975389	S(1): 97.5; Y(2): 2.4; T(3): 0.1; S(10): 0.0	0.988749	6	2.878	1.06676	4	5.39665	0.926498	6	3.34976	1.08027	4	7.35197	0.999249	6	6.49493	0.960163	4	1.36093	1.02075	6	7.64211	0.965776	4	5.91954	0.998065	6	4.63238	0.881135	4	3.07717	1.0876	6	4.7776	1.1419	4	7.10027	0	1.905e-11	356.91	High	104.31
FGSALNIETLVAAAEK	14	3	1	I1KJP7	N-Term(TMT6plex); S3(Phospho); K16(TMT6plex)	2172.17	1	S(3): 100.0; T(9): 0.0	1.15383	8	6.67864	1.02426	6	4.02164	1.2149	8	3.31756	1.03315	6	5.15757	0.915229	8	3.40757	1.00427	6	6.92787	0.921148	8	3.75981	1.02889	6	2.27518	0.926823	8	6.09228	1.01266	6	6.12731	0.623405	8	15.8328	0.738561	6	21.3561	0	5.374e-12	481.285	High	100.81
SYTNLLDLASGNFPAMGGR	8	3	1	A0A0R0HE22	N-Term(TMT6plex); S1(Phospho)	2293.09	0.999997	S(1): 100.0; Y(2): 0.0; T(3): 0.0; S(10): 0.0	0.980182	7	6.14007				0.950555	7	7.5476				1.04646	7	7.78092				1.04237	7	3.75137				1.04585	7	4.68854				0.975207	7	8.87611				0	2.027e-11	462.019	High	99.67
SPSDALQDMVSGEELSLYGSAPNR	6	3	1	A0A0R0G307	N-Term(TMT6plex); S1(Phospho); M9(Oxidation)	2848.29	0.999442	S(1): 99.9; S(3): 0.1; S(11): 0.0; S(16): 0.0; Y(18): 0.0; S(20): 0.0	1.12134	3	5.76915	0.952991	1		1.11055	3	4.84772	0.922858	1		0.917127	3	3.42564	1.13773	1		0.901676	3	8.43339	0.996716	1		0.942769	3	4.42598	1.11624	1		0.978368	3	13.7914	0.763675	1		0	1.292e-13	413.827	High	99.59
LAADIVQGVSNENLASSR	31	4	2	I1KWP9;K7MV72	N-Term(TMT6plex); S10(Phospho)	2153.08	1	S(10): 100.0; S(16): 0.0; S(17): 0.0																																					0	3.122e-13	372.11	High	98.81
LASSSSEDDSSDEDGVR	21	1	1	I1LPJ9	N-Term(TMT6plex); S3(Phospho)	2064.85	0.98788	S(3): 98.8; S(4): 1.2; S(5): 0.0; S(6): 0.0; S(10): 0.0; S(11): 0.0	1.01727	9	14.4801	1.24189	4	6.00432	1.03898	9	3.15937	1.32773	4	4.0787	1.04739	9	7.52469	0.766708	4	18.498	0.915911	9	6.51831	0.743964	4	4.12915	0.955589	9	6.10347	0.691761	4	7.01925	0.994052	9	12.9828	1.45078	4	0.986254	0	2.804e-11	472.317	High	98.51
AVQDNSITGVSSEVLASAR	8	3	1	K7MFF2	N-Term(TMT6plex); S6(Phospho)	2213.11	1	S(6): 100.0; T(8): 0.0; S(11): 0.0; S(12): 0.0; S(17): 0.0	0.984378	8	4.24028				1.03487	8	4.36533				0.981618	8	5.95434				0.958402	8	6.7367				0.98433	8	5.95127				1.21089	8	21.371				0	1.698e-11	315.543	High	98.48
DAVAAGYASADDAAPQNSGR	12	2	1	Q0PJH8	N-Term(TMT6plex); S9(Phospho)	2215.98	1	Y(7): 0.0; S(9): 100.0; S(18): 0.0	0.969833	6	3.84105	1.07125	6	3.49975	0.992671	6	11.3012	1.05436	6	8.6739	0.929477	6	2.55136	0.930239	6	14.9882	1.06415	6	7.61628	0.94515	6	14.2609	1.03737	6	8.90533	1.00865	6	5.1359	1.04136	6	7.75312	1.02475	6	29.6161	0	1.607e-14	419.927	High	96.08
DDGQIVSDSDEEEETDDEGDGK	4	1	1	K7KQN4	N-Term(TMT6plex); S7(Phospho); K22(TMT6plex)	2922.2	1	S(7): 100.0; S(9): 0.0; T(15): 0.0	1.02843	4	4.70207				1.06568	4	5.6364				1.04165	4	0.880781				1.03129	4	3.55741				1.02157	4	4.00547				0.547677	4	25.3216				0	2.487e-10	490.957	High	94.91
AEEDAESTYGSIDLVSSIIQR	5	5	1	I1KB15	N-Term(TMT6plex); S7(Phospho)	2592.23	0.999774	S(7): 100.0; T(8): 0.0; Y(9): 0.0; S(11): 0.0; S(16): 0.0; S(17): 0.0	1.03212	5	4.06563				1.00024	5	6.95357				1.03423	5	5.27725				0.986436	5	0.942447				0.981947	5	6.51333				1.0539	5	5.87885				0	1.449e-09	389.069	High	94.72
ALLEGGSDDEGSSTEAHGR	12	2	1	I1NCF0	N-Term(TMT6plex); S7(Phospho)	2196.96	1	S(7): 100.0; S(12): 0.0; S(13): 0.0; T(14): 0.0	1.00232	6	11.1782	0.843302	6	9.07296	0.742595	6	20.5295	0.685998	6	28.7656	1.08414	6	5.12082	0.956075	6	9.36038	0.682358	6	31.6327	0.771394	6	19.4402	0.8542	6	11.0993	0.811766	6	12.8823	2.80753	6	12.6544	3.39563	6	48.9654	0	1.785e-10	444.895	High	93.58
IESVPELPLVVSDSAESVEK	29	2	1	I1L8R1	N-Term(TMT6plex); S12(Phospho); K20(TMT6plex)	2665.4	0.999776	S(3): 0.0; S(12): 100.0; S(14): 0.0; S(17): 0.0	1.00193	13	5.04122	1.00304	13	7.14755	1.00137	13	5.85354	1.00193	13	6.42446	1.01487	13	5.44867	1.00104	13	5.31522	1.00176	13	5.04647	1.00442	13	4.17152	0.994167	13	5.04232	1.03052	13	2.94065	0.995154	13	16.4372	0.977023	13	11.0608	0	1.159e-10	426.521	High	93.15
NLPGMPDPEAEVIALSPTALLATNR	8	1	1	I1MNH4	N-Term(TMT6plex); M5(Oxidation); S16(Phospho)	2915.48	0.999864	S(16): 100.0; T(18): 0.0; T(23): 0.0	0.936623	4	4.35059	0.987397	3	3.59096	1.00016	4	9.24906	1.07015	3	0.112677	1.02271	4	8.14836	0.917536	3	2.57424	0.973107	4	10.3749	0.989553	3	6.221	1.00959	4	4.89892	0.987624	3	1.29997	1.07313	4	10.1544	1.13308	3	10.3364	0	3.087e-14	588.531	High	92.91
AVDIGENDDEEDSDVDGEEEGEEEK	6	1	1	I1M1J3	N-Term(TMT6plex); S13(Phospho); K25(TMT6plex)	3291.35	1	S(13): 100.0	0.973799	6	10.364				0.971403	6	10.1706				1.01812	6	6.48447				1.09411	6	5.73739				0.987741	6	11.3117				0.904578	6	15.4773				0	1.852e-11	233.993	High	92.4
SGSVVSQSQNAPGLVGLLETMR	20	2	2	I1M0N4;I1MIM3	N-Term(TMT6plex); S1(Phospho)	2539.28	0.999998	S(1): 100.0; S(3): 0.0; S(6): 0.0; S(8): 0.0; T(20): 0.0																																					0	7.843e-13	548.436	High	92.18
SSGGFSPLDVSPGSVVFR	9	1	1	I1JV00	N-Term(TMT6plex); S6(Phospho)	2104.03	1	S(1): 0.0; S(2): 0.0; S(6): 100.0; S(11): 0.0; S(14): 0.0	1.02356	4	4.13542	1.01873	5	4.63704	1.03131	4	3.65989	1.06712	5	2.94994	0.983623	4	0.91072	1.00283	5	1.68731	1.00574	4	3.43867	0.991667	5	5.5181	0.999821	4	3.89075	0.978962	5	3.1718	0.814939	4	8.92488	0.937138	5	15.1262	0	1.688e-12	429.188	High	91.47
ALESPAPIANQGVITQLSDQISTLNER	4	3	1	A0A0R0JPT3	N-Term(TMT6plex); S4(Phospho)	3174.62	1	S(4): 100.0; T(15): 0.0; S(18): 0.0; S(22): 0.0; T(23): 0.0	0.986603	1		1.06508	3	7.67542	0.833525	1		0.978712	3	6.69812	1.12184	1		1.00125	3	4.72869	0.968335	1		1.01949	3	9.73846	1.03417	1		0.990749	3	0.571574	1.16066	1		0.93462	3	0.24741	0	4.162e-14	507.343	High	91.09
GRSPAFNALAANFENPNSR	6	1	1	K7LC06	N-Term(TMT6plex); S3(Phospho)	2342.13	1	S(3): 100.0; S(18): 0.0	0.923956	2	4.65024	0.978403	4	3.84914	0.94584	2	16.5106	0.968189	4	1.77246	1.06132	2	5.65621	1.0177	4	4.32629	0.988606	2	4.58742	1.02467	4	7.71532	0.981273	2	11.4693	0.958073	4	1.9505	1.22455	2	3.19868	1.09322	4	6.44044	0	5.342e-11	386.547	High	90.1
AAESGGLLVDAMTNTLDSPR	21	2	1	K7MKQ2	N-Term(TMT6plex); S18(Phospho)	2327.12	1	S(4): 0.0; T(13): 0.0; T(15): 0.0; S(18): 100.0	0.978798	7	10.5021	0.934684	13	3.00612	1.0097	7	3.58812	0.947763	13	4.7113	0.942992	7	4.46978	1.02825	13	5.72433	0.97188	7	6.05406	1.03912	13	5.44463	0.928225	7	3.41536	1.03877	13	5.86852	1.42166	7	23.2006	1.04174	13	13.0288	0	6.397e-13	518.774	High	89.88
TSLDISPEATVEEEDDTEVEAESDAK	1	4	1	I1MC32	N-Term(TMT6plex); T17(Phospho); K26(TMT6plex)	3347.52	0.999999	T(1): 0.0; S(2): 0.0; S(6): 0.0; T(10): 0.0; T(17): 100.0; S(23): 0.0	0.926871	1					0.846382	1					1.30876	1					1.00066	1					1.08332	1					0.682606	1					0	4.952e-10	243.162	High	89.77
FASNSIDIPDTSK	14	4	1	K7L5U1	N-Term(TMT6plex); S5(Phospho); K13(TMT6plex)	1932.98	1	S(3): 0.0; S(5): 100.0; T(11): 0.0; S(12): 0.0	1.11847	6	3.51064	0.928216	6	6.0773	1.04643	6	2.38673	0.920387	6	1.49717	0.972173	6	1.15244	1.11116	6	5.19278	1.02822	6	9.79562	1.06884	6	4.62907	1.00415	6	5.18982	1.0862	6	3.63589	0.718001	6	9.5945	0.847895	6	4.63494	0	2.137e-09	365.468	High	89.2
DHGGILPPPVNISPLLPVSPR	15	1	1	I1JWD6	N-Term(TMT6plex); S19(Phospho)	2484.36	1	S(13): 0.0; S(19): 100.0	0.996339	14	8.87499				0.979141	14	5.55801				0.941239	14	7.0782				1.03083	15	3.05361				1.04636	14	5.29043				1.02544	14	28.3884				0	1.299e-15	511.025	High	89.11
STSEDNTGAEDDVSSVAANIEQLNIQR	9	7	2	I1L0A8;K7MB16	N-Term(TMT6plex); T2(Phospho)	3172.47	0.494415	S(1): 49.4; T(2): 49.4; S(3): 1.1; T(7): 0.0; S(14): 0.0; S(15): 0.0																																					0	4.165e-13	420.577	High	89.05
NIDAFSPTYGGNSIIDTLHK	7	1	1	A0A0R0HCG7	N-Term(TMT6plex); S6(Phospho); K20(TMT6plex)	2701.37	0.999993	S(6): 100.0; T(8): 0.0; Y(9): 0.0; S(13): 0.0; T(17): 0.0	1.00233	3	4.90289	1.00709	4	0.818543	1.00178	3	1.11863	0.968277	4	3.29685	1.00028	3	3.52208	1.00013	4	2.0473	0.990333	3	3.3886	1.03322	4	2.10665	0.948497	3	6.35724	0.982537	4	5.90675	1.04675	3	2.91609	1.03407	4	5.30433	0	3.957e-10	385.798	High	88.51
IADFGLASFFDPNQAQPLTSR	17	3	1	I1LV08	N-Term(TMT6plex); T19(Phospho)	2604.27	0.985315	S(8): 0.0; T(19): 98.5; S(20): 1.5	1.00649	11	5.91746	1.0368	6	7.05169	0.989435	11	8.16416	1.00962	6	5.1195	0.985647	11	5.17624	0.971025	6	5.27055	0.99942	11	9.21487	0.973169	6	3.02282	1.00872	11	6.56302	0.976346	6	0.867963	1.06872	11	10.4884	1.09886	6	11.2156	0	4.328e-11	437.972	High	88.43
LFDEQSSSEDEDSISAYEQDAQDEGK	3	2	1	I1JQF2	N-Term(TMT6plex); S6(Phospho); K26(TMT6plex)	3460.48	0.492617	S(6): 49.3; S(7): 49.3; S(8): 0.7; S(13): 0.7; S(15): 0.0; Y(17): 0.0	0.865864	3	1.33944				1.01854	3	8.20016				1.01793	3	2.63261				1.01505	3	2.05696				1.029	3	8.46583				0.952251	3	4.51674				0	7.254e-10	284.541	High	87.99
LMNAVIAEADAGGSPSLVAR	16	4	1	K7K5E5	N-Term(TMT6plex); M2(Oxidation); S14(Phospho)	2267.13	0.98526	S(14): 98.5; S(16): 1.5	0.970157	6	3.29299	0.946404	10	6.2288	0.98826	6	2.25703	0.964014	10	2.33659	0.97763	6	3.24382	1.06513	10	7.81026	1.00755	6	4.56183	1.05897	10	5.10856	1.00677	6	3.34234	0.988817	10	5.06726	1.0881	6	13.7554	1.03922	10	9.42132	0	1.886e-11	509.437	High	87.96
AAVAEDDDDDDVDLFGEETEEEK	7	4	1	I1JXJ3	N-Term(TMT6plex); T19(Phospho); K23(TMT6plex)	3094.32	1	T(19): 100.0	0.897266	3	8.19754	0.933313	4	4.5061	0.826835	3	7.83174	0.937476	4	6.28911	1.15094	3	6.64347	1.05317	4	3.40576	0.985542	3	6.0535	1.06224	4	2.87122	1.13137	3	5.53019	1.08682	4	1.20839	1.049	3	15.4358	0.884745	4	10.1933	0	6.229e-13	411.864	High	87.82
EGEDYMSDAADGDSDDNLHSPLISR	2	2	1	A0A0R0JA61	N-Term(TMT6plex); M6(Oxidation); S20(Phospho)	3034.25	0.999273	Y(5): 0.0; S(7): 0.0; S(14): 0.0; S(20): 99.9; S(24): 0.1	0.977674	2	11.2636				1.0693	2	22.767				1.0618	2	10.0827				0.955906	2	0.580912				0.944489	2	0.345108				0.963574	2	7.90112				0	2.361e-11	311.761	High	87.8
LMNAVIAEADAGGSPSLVAR	20	4	1	K7K5E5	N-Term(TMT6plex); S14(Phospho)	2251.14	0.999995	S(14): 100.0; S(16): 0.0	0.966836	6	8.11753	0.999702	10	3.10558	0.997527	6	4.43054	1.00076	10	5.92513	0.995915	6	4.92564	0.98087	10	4.16397	1.03158	6	3.83093	0.979466	10	6.61706	1.01362	6	7.89414	1.01732	10	6.89792	1.04483	6	15.651	1.05432	10	5.50601	0	1.146e-10	434.775	High	87.27
SGGAPGGGGASGEEDEDDSHDEL	10	3	1	I1K670	N-Term(TMT6plex); S19(Phospho)	2453.94	1	S(1): 0.0; S(11): 0.0; S(19): 100.0	0.99001	5	9.84802	1.16012	5	11.4691	0.994941	5	8.51317	1.0245	5	10.1019	1.04687	5	2.19881	1.02166	5	9.63292	0.992885	5	2.84231	0.991418	5	9.03421	1.0535	5	19.7154	0.994389	5	0.286951	0.871842	5	25.762	0.689396	5	13.6585	0	7.728e-06	342.71	High	86.87
FPEYSDDSDDSDEDTSSS	2	1	1	I1NCF0	N-Term(TMT6plex); S5(Phospho)	2306.82	0.975154	Y(4): 2.5; S(5): 97.5; S(8): 0.0; S(11): 0.0; T(15): 0.0; S(16): 0.0; S(17): 0.0; S(18): 0.0	0.967531	2	5.98883				1.07477	2	6.86527				0.908413	2	37.6398				1.0964	2	12.7963				1.11206	2	9.42581				1.10335	1					0	2.68e-06	169.398	High	86.8
NLGLSYSSSGSENVDDGLVK	10	1	1	A0A0R0G0B2	N-Term(TMT6plex); S5(Phospho); K20(TMT6plex)	2579.27	0.979734	S(5): 98.0; Y(6): 2.0; S(7): 0.0; S(8): 0.0; S(9): 0.0; S(11): 0.0	0.960334	7	3.69016				0.974813	7	3.99673				1.04844	7	4.94131				0.985995	7	2.40043				1.05138	7	5.96383				0.962967	7	17.2381				0	1.649e-07	358.517	High	86.58
ISSADAMETWANSQK	27	3	2	K7M052;I1MU40	N-Term(TMT6plex); S3(Phospho); K15(TMT6plex)	2177.04	0.99988	S(2): 0.0; S(3): 100.0; T(9): 0.0; S(13): 0.0																																					0	2.353e-08	404.946	High	86.57
EIEEGVAQVVQMLEEAENSSEA	240	2	2	A0A0R0GZS9;A0A0R4J460	N-Term(TMT6plex); M12(Oxidation); S20(Phospho)	2716.21	0.98465	S(19): 1.5; S(20): 98.5																																					0	1.123e-11	357.145	High	86.52
SDTFLDYAVFQLSPR	11	2	1	I1MK40	N-Term(TMT6plex); S13(Phospho)	2068	1	S(1): 0.0; T(3): 0.0; Y(7): 0.0; S(13): 100.0	1.03803	9	7.45635	1.00188	2	8.50399	0.941087	9	1.81576	0.974297	2	2.6355	0.986303	9	5.05062	1.04274	2	8.43165	1.03956	9	3.37758	1.02992	2	3.32227	1.00105	9	4.38098	0.979853	2	1.27654	0.928755	9	29.2871	0.962893	2	1.75587	0	6.481e-11	461.274	High	86.4
VQDVANFGSQEDLEK	10	1	1	I1J5M2	N-Term(TMT6plex); S9(Phospho); K15(TMT6plex)	2217.09	1	S(9): 100.0	1.17161	5	8.81983	0.90964	5	8.05127	1.16001	5	3.50558	0.837923	5	12.541	0.851033	5	0.623988	1.11671	5	6.28938	0.929158	5	2.15779	1.04445	5	2.88156	0.939972	5	0.869585	1.11922	5	12.6934	0.930562	5	27.508	0.646626	5	31.9887	0	3.396e-07	296.701	High	86.39
VAAINSAADSDEDDE	27	1	1	I1M3C1	N-Term(TMT6plex); S6(Phospho)	1830.75	1	S(6): 100.0; S(10): 0.0	0.948979	17	8.08856	0.980245	9	5.27783	0.991452	17	10.6295	1.03572	9	11.5558	0.967432	17	14.9612	1.03746	9	10.7437	1.05851	17	10.4549	0.988317	9	11.4143	1.01936	17	8.09253	0.982449	9	16.4736	0.966065	16	28.6303	0.956958	9	9.12988	0	4.148e-07	255.653	High	86.28
EGNLTITESSLSSSNALESPSSASK	12	2	1	I1J9I4	N-Term(TMT6plex); S19(Phospho); K25(TMT6plex)	3034.5	0.975031	T(5): 0.0; T(7): 0.0; S(9): 0.0; S(10): 0.0; S(12): 0.0; S(13): 0.0; S(14): 0.0; S(19): 97.5; S(21): 2.4; S(22): 0.1; S(24): 0.0	1.00221	5	4.98313	0.944212	1		1.04575	5	7.98548	0.997675	1		0.968936	5	3.47488	1.08602	1		0.999259	5	2.14036	1.10122	1		1.01173	5	2.87175	0.982114	1		0.934766	5	4.71619	0.777378	1		0	1.13e-12	317.945	High	86.11
AEINSGGSEAEQAEGSEIIVTK	9	1	1	K7LB94	N-Term(TMT6plex); S5(Phospho); K22(TMT6plex)	2757.36	1	S(5): 100.0; S(8): 0.0; S(16): 0.0; T(21): 0.0	0.99584	5	3.87549	0.975625	4	3.01709	0.917719	5	4.30461	1.03709	4	3.68073	1.00013	5	3.83857	0.986181	4	0.413339	0.945827	5	3.89497	0.993327	4	6.2083	1.0179	5	7.88932	1.01892	4	0.993432	1.23471	5	7.39677	1.13166	4	9.79486	0	1.361e-11	593.1	High	85.81
ANGGFIMSASHNPGGPEYDWGIK	4	3	1	A0A0R0EN42	N-Term(TMT6plex); M7(Oxidation); S10(Phospho); K23(TMT6plex)	2959.39	0.969888	S(8): 3.0; S(10): 97.0; Y(18): 0.0	1.04862	3	3.41911				0.962431	3	6.54065				1.0827	3	8.51152				0.893573	3	0.331885				0.898653	3	1.52829				1.30012	3	0.905177				0	1.655e-10	291.969	High	85.65
ASVEENINNVSSPDLNK	28	2	1	K7LRU7	N-Term(TMT6plex); S12(Phospho); K17(TMT6plex)	2368.18	1	S(2): 0.0; S(11): 0.0; S(12): 100.0	1.00249	9	3.65082	0.921578	8	2.12037	0.974889	9	6.50533	0.94607	8	8.12981	1.03638	9	5.5759	1.08472	8	3.51189	0.99323	9	16.4867	1.09748	8	6.01659	1.0316	9	3.25436	1.08371	8	3.92925	0.849932	9	22.0833	0.823019	8	13.1017	0	4.764e-10	436.566	High	85.63
VSFNDAPSAIFWTDYVATR	12	4	1	A0A0R0IHB9	N-Term(TMT6plex); Y15(Phospho)	2469.17	0.499926	S(2): 0.0; S(8): 0.0; T(13): 0.0; Y(15): 50.0; T(18): 50.0	1.04063	6	1.11306	1.30602	5	11.171	1.01109	6	4.12748	1.29424	5	5.00318	0.969458	6	6.25156	0.770693	5	24.1174	0.972803	6	4.78834	0.817958	5	24.5785	1.00421	6	5.68621	0.788099	5	30.6475	0.975122	6	3.45372	1.09513	5	9.48273	0	1.663e-12	334.574	High	85.34
TATNLELLANDVAVSPAVATSGDGATGR	20	1	1	I1MII0	N-Term(TMT6plex); T20(Phospho)	2980.48	0.981833	T(1): 0.0; T(3): 0.0; S(15): 0.0; T(20): 98.2; S(21): 1.8; T(26): 0.0	0.993819	12	7.55323	1.0034	4	1.91038	0.96844	12	5.43592	1.00811	4	2.11105	0.970637	12	6.71987	0.939141	4	5.2946	1.02224	12	6.04077	1.00831	4	3.96166	1.00346	12	5.36632	1.00182	4	0.739881	1.01015	12	17.5148	1.04495	4	6.77703	0	3.824e-10	474.896	High	85
KGDSAGNLPFESDEDVDEEEEEAR	12	1	1	I1MBG5	N-Term(TMT6plex); K1(TMT6plex); S12(Phospho)	3205.41	1	S(4): 0.0; S(12): 100.0	1.08665	5	2.00308	1.16844	7	10.091	1.09287	5	5.01924	1.01608	7	12.6418	0.990465	5	12.5772	0.939049	7	12.0404	0.939555	5	23.7485	0.983632	7	7.49645	1.04964	5	9.62936	1.01134	7	3.95813	0.753372	5	37.9421	0.851798	7	25.4385	0	3.791e-09	355.628	High	84.14
FAVSDSPEAPLVVATPMK	10	2	1	I1KLZ7	N-Term(TMT6plex); S6(Phospho); M17(Oxidation); K18(TMT6plex)	2413.25	0.999739	S(4): 0.0; S(6): 100.0; T(15): 0.0	1.08473	5	1.20553	1.01931	4	1.49189	0.999993	5	2.95395	1.01404	4	1.16786	0.973093	5	4.78751	0.92497	4	3.87049	1.01394	5	2.26236	0.966918	4	1.85281	0.728466	5	9.03264	1.02916	4	2.26593	1.3897	5	15.4821	1.08779	4	9.84341	0	2.902e-11	425.498	High	84.13
LSDFGLLTSGGNSVMVPYSEDLK	4	2	1	I1LU12	N-Term(TMT6plex); S13(Phospho); M15(Oxidation); K23(TMT6plex)	2983.49	0.975009	S(2): 0.0; T(8): 0.1; S(9): 2.4; S(13): 97.5; Y(18): 0.0; S(19): 0.0	1.07332	3	0.291648				0.965154	3	0.495883				0.998325	3	0.847721				0.970522	3	11.6808				1.01121	3	3.64686				1.00716	3	3.29415				0	1.595e-09	250.72	High	83.77
LILFGGATALEGNSAATGTPSSAGNAGIR	15	3	1	A0A0R0H771	N-Term(TMT6plex); S21(Phospho)	2983.52	0.968636	T(8): 0.0; S(14): 0.0; T(17): 0.0; T(19): 0.1; S(21): 96.9; S(22): 3.0	0.932665	3	2.28053	1.01877	4	3.10066	0.980144	3	5.01031	1.10426	4	3.97245	0.907123	3	0.89408	0.96912	4	5.17763	1.01166	3	0.435101	0.969945	4	5.22349	1.12505	3	3.38282	0.928474	4	0.618681	0.988489	3	20.7553	1.07511	4	8.29702	0	7.518e-13	373.831	High	83.01
GLGGSLSGGTEAAVAR	9	2	2	A0A0R0HDU9;K7LNW8	N-Term(TMT6plex); S7(Phospho)	1711.86	1	S(5): 0.0; S(7): 100.0; T(10): 0.0																																					0	7.028e-11	473.462	High	82.94
GSASLPDVTAISGGFDGDEK	15	2	1	A0A0R0L9N3	N-Term(TMT6plex); S4(Phospho); K20(TMT6plex)	2461.22	0.999728	S(2): 0.0; S(4): 100.0; T(9): 0.0; S(12): 0.0	0.960642	5	1.1709	1.05208	5	13.1705	0.8953	5	6.1986	1.01823	5	10.1937	1.05689	5	6.93846	0.976173	5	5.43749	1.0485	5	9.18043	0.9901	5	3.43777	0.966075	5	2.67714	0.934375	5	8.91983	0.934841	5	9.92397	1.00508	5	2.26644	0	2.003e-07	339.729	High	82.92
GWDGEDSDDDDFGDR	12	1	1	I1NBL1	N-Term(TMT6plex); S7(Phospho)	2009.72	1	S(7): 100.0	1.09978	11	13.9046	0.941144	1		1.02716	11	5.62687	0.865128	1		0.902678	11	9.58622	1.09551	1		0.93581	11	10.3248	1.12579	1		0.853896	11	12.0826	1.07521	1		1.26378	11	23.4496	0.838761	1		0	6.405e-09	351.191	High	82.26
ALNTEALNTEAVNTDSPTFAASPK	25	1	1	K7KBT7	N-Term(TMT6plex); S22(Phospho); K24(TMT6plex)	3000.5	1	T(4): 0.0; T(9): 0.0; T(14): 0.0; S(16): 0.0; T(18): 0.0; S(22): 100.0	1.00231	7	4.20687	0.963162	11	4.6212	0.997296	7	2.91877	0.961198	11	5.5372	0.98958	7	5.50221	1.0719	11	2.53385	1.04618	7	5.33493	1.06809	11	4.9252	1.01697	7	3.61756	1.03937	11	4.39549	0.964712	7	29.8979	0.906239	11	20.0726	0	8.129e-16	514.994	High	81.87
ITEDGSQAAQGLVVR	12	7	1	A0A0R0E916	N-Term(TMT6plex); S6(Phospho)	1852.94	1	T(2): 0.0; S(6): 100.0	0.979558	6	10.9405	1.03112	6	7.61005	1.03461	6	4.88048	1.0042	6	4.12295	1.02345	6	4.89877	1.0038	6	5.10033	0.956721	6	5.25441	1.00063	6	2.10552	0.995931	6	5.95931	1.0071	6	1.7011	0.917351	6	3.37583	0.915565	6	6.11979	0	1.236e-10	453.896	High	81.64
VAAINSAADNDEDDE	34	5	1	A0A0R0J0P8	N-Term(TMT6plex); S6(Phospho)	1857.76	1	S(6): 100.0	0.91517	9	10.1224	0.968155	8	6.49696	1.0661	9	9.69303	0.975183	8	8.30188	0.889192	9	14.1345	1.04277	8	4.66498	0.977135	9	8.69179	0.998442	8	4.64547	1.05143	9	7.99394	1.0392	8	8.23647	1.00654	9	12.6354	0.936316	8	12.2408	0	2.976e-07	296.708	High	81.53
SIGSSEFLNPITHEVILSNSR	4	4	1	I1LUS5	N-Term(TMT6plex); S5(Phospho)	2609.32	0.0245096	S(1): 97.5; S(4): 0.0; S(5): 2.5; T(12): 0.0; S(18): 0.0; S(20): 0.0	1.01247	2	3.09209				1.00034	2	7.28276				0.984456	2	2.2168				0.93325	2	8.05769				1.00173	2	0.407957				1.15719	2	8.87592				0	6.847e-11	319.759	High	81.4
YAEDLESGFASDVESK	12	3	1	I1KIU9	N-Term(TMT6plex); S11(Phospho); K16(TMT6plex)	2285.07	1	Y(1): 0.0; S(7): 0.0; S(11): 100.0; S(15): 0.0	1.03312	6	4.52897	1.18611	6	20.5203	0.987703	6	8.07916	1.13221	6	15.9421	1.10107	6	13.1393	0.917264	6	21.6837	1.03529	6	7.03685	0.858115	6	15.6232	0.956382	6	8.23284	0.868891	6	16.4489	0.865204	6	31.9508	0.961924	6	12.0141	0	7.872e-09	362.786	High	81.2
QNSGPLAPVLPTTGLITSGPISSGPLNSSGAPR	14	4	1	K7KZ51	N-Term(TMT6plex); S3(Phospho)	3452.8	1	S(3): 100.0; T(12): 0.0; T(13): 0.0; T(17): 0.0; S(18): 0.0; S(22): 0.0; S(23): 0.0; S(28): 0.0; S(29): 0.0	1.01538	6	3.374	1.00344	8	2.83445	1.02998	6	12.2062	1.00902	8	4.79948	0.984419	6	9.20576	1.00713	8	9.54867	1.03403	6	9.1436	0.974414	8	4.14181	0.944265	6	5.09041	0.980367	8	6.80526	1.0026	6	18.076	1.11006	8	9.02342	0	9.273e-15	511.415	High	81.11
ALPGSMEEEASLEDSGNK	5	2	1	I1KG51	N-Term(TMT6plex); M6(Oxidation); S11(Phospho); K18(TMT6plex)	2418.12	1	S(5): 0.0; S(11): 100.0; S(15): 0.0	0.941309	3	0.929868	1.0076	2	1.45565	1.00119	3	5.59003	1.07256	2	12.437	0.882645	3	4.24125	0.900506	2	5.5626	0.939466	3	6.18142	0.946967	2	11.0168	0.96254	3	0.816391	0.932231	2	5.01481	1.66073	3	1.62717	1.32443	2	11.6396	0	2.083e-09	305.485	High	80.82
YAVFGYVTENEDNLADLK	9	1	1	I1N5T2	N-Term(TMT6plex); T8(Phospho); K18(TMT6plex)	2599.27	0.999994	Y(1): 0.0; Y(6): 0.0; T(8): 100.0	0.999985	9	4.58049				0.974779	9	4.06399				1.0866	9	2.07747				1.01333	9	4.656				1.01642	9	3.67617				0.82143	9	27.6129				0	4.511e-10	356.275	High	80.4
ASSLENLQFVPSGLPSLR	18	1	1	I1KXP5	N-Term(TMT6plex); S3(Phospho)	2224.16	0.5	S(2): 50.0; S(3): 50.0; S(12): 0.0; S(16): 0.0	1.00112	6	1.42667	1.00461	6	3.41953	0.941086	6	4.81194	1.02429	6	4.5451	1.00091	6	6.61418	0.996405	6	3.11993	1.01385	6	3.78136	0.980935	6	2.49176	1.00422	6	3.89673	0.965538	6	3.13086	1.0904	6	10.4081	1.0946	6	8.78054	0	1.078e-06	529.504	High	80.37
TVELMGSPDAIATAEK	16	2	2	I1MXD1;I1M903	N-Term(TMT6plex); S7(Phospho); K16(TMT6plex)	2171.11	1	T(1): 0.0; S(7): 100.0; T(13): 0.0																																					0	2.774e-10	396.071	High	80.17
AIESLETGEDATDEIGTPR	13	1	1	I1LAK8	N-Term(TMT6plex); T17(Phospho)	2313.07	1	S(4): 0.0; T(7): 0.0; T(12): 0.0; T(17): 100.0	1.08829	5	17.2717	0.977162	8	7.97747	1.03299	5	7.42222	0.991976	8	4.18606	0.859382	5	17.0779	0.954844	8	16.7259	0.921192	5	10.9456	1.00511	8	9.69189	0.907806	5	17.3023	1.03827	8	7.7709	1.61922	5	18.2166	1.17823	8	51.7572	0	2.12e-12	500.765	High	80.09
VTDLNEPLVGNLSPPIEK	5	2	1	A0A0R0KYG0	N-Term(TMT6plex); S13(Phospho); K18(TMT6plex)	2473.34	1	T(2): 0.0; S(13): 100.0	0.9999	2	5.64893	0.983533	3	6.11395	1.02516	2	0.0965648	1.00911	3	3.63897	1.02687	2	4.4981	0.997444	3	1.80307	0.954054	2	5.5209	0.994229	3	4.43623	1.00799	2	1.47919	1.00458	3	1.58325	0.977809	2	13.0952	1.14215	3	13.2947	0	7.965e-11	431.985	High	79.73
AGDSTPEELANATQVQGAFLPIVR	18	1	1	I1L571	N-Term(TMT6plex); S4(Phospho)	2793.41	0.5	S(4): 50.0; T(5): 50.0; T(13): 0.0	0.96127	9	4.58603	0.969513	2	1.11985	0.956706	9	6.8926	1.00417	2	5.64556	1.04193	9	6.38883	0.97445	2	5.86087	1.01612	9	3.25487	1.02151	2	0.971038	1.05198	9	7.5993	1.01969	2	11.1702	1.03153	9	11.403	1.04815	2	0.93897	0	9.446e-12	456.204	High	79.35
AASSSSSSDSSEDDSSDEDEVATK	25	1	1	I1LPJ9	N-Term(TMT6plex); S5(Phospho); K24(TMT6plex)	2931.22	0.983864	S(3): 0.0; S(4): 1.6; S(5): 98.4; S(6): 0.0; S(7): 0.0; S(8): 0.0; S(10): 0.0; S(11): 0.0; S(15): 0.0; S(16): 0.0; T(23): 0.0	1.05579	7	7.01977	0.763251	1		1.11363	7	9.63791	0.785019	1		0.923934	7	6.58008	1.28029	1		0.964968	7	12.5978	1.11062	1		0.963259	7	6.13049	1.1344	1		0.988215	7	12.6678	1.01134	1		0	5.055e-10	418.007	High	79.27
LAFSTVGTPDYIAPEVLLK	21	13	1	A0A0R0I4R3	N-Term(TMT6plex); S4(Phospho); K19(TMT6plex)	2572.42	0.98834	S(4): 98.8; T(5): 1.2; T(8): 0.0; Y(11): 0.0	0.937827	9	1.39311	1.10757	7	18.3819	0.932497	9	5.14212	1.12685	7	11.973	1.05156	9	4.18958	0.810752	7	25.0722	0.996798	9	2.11026	0.860421	7	24.585	1.0403	9	6.47685	0.804563	7	29.1242	1.03095	9	10.4626	1.48303	7	18.774	0	2.15e-06	426.622	High	79.26
VEQITASLGTSSSDGIPSSEASDR	11	8	1	I1N5Q8	N-Term(TMT6plex); S12(Phospho)	2703.26	0.484188	T(5): 0.1; S(7): 0.0; T(10): 1.6; S(11): 48.4; S(12): 48.4; S(13): 1.6; S(18): 0.0; S(19): 0.0; S(22): 0.0	0.932478	4	5.94842				1.0476	4	6.84781				0.942282	4	2.64295				1.0759	4	3.02008				1.05983	4	2.96348				0.899263	4	7.53488				0	4.259e-12	269.03	High	79
IESVPELPLVVSDSAEGVEK	17	1	1	I1LZ03	N-Term(TMT6plex); S12(Phospho); K20(TMT6plex)	2635.39	0.999634	S(3): 0.0; S(12): 100.0; S(14): 0.0	1.03068	8	5.90755	0.963563	7	9.26116	0.975993	8	3.37285	0.976996	7	3.28634	0.99446	8	4.43107	1.07669	7	5.79464	1.02306	8	3.21141	1.03025	7	12.5637	1.02932	8	5.25115	1.0563	7	3.11241	0.905918	8	11.0994	1.01825	7	12.5066	0	1.304e-11	371.011	High	78.97
SAGANPTEESPSISSSYEEVSR	4	2	1	A0A0R0JEQ1	N-Term(TMT6plex); S10(Phospho)	2593.15	0.999225	S(1): 0.0; T(7): 0.0; S(10): 99.9; S(12): 0.1; S(14): 0.0; S(15): 0.0; S(16): 0.0; Y(17): 0.0; S(21): 0.0	0.919788	3	0.0358292				1.00688	3	9.1042				0.984175	2	6.93556				1.07261	2	6.35263				1.04931	3	3.60797				1.02459	2	4.56813				0	2.561e-14	326.918	High	78.93
VIEADDSDADEEER	7	3	1	K7KIF2	N-Term(TMT6plex); S7(Phospho)	1901.79	1	S(7): 100.0	0.913637	4	3.45076	0.967993	3	5.66814	0.921002	4	10.5037	0.935817	3	2.84731	1.00856	4	4.47332	1.03678	3	11.8819	1.05194	4	1.71126	0.940132	3	1.87371	1.01059	4	5.50597	1.00159	3	2.88788	1.25536	4	24.1819	1.29646	3	6.95556	0	2.556e-08	381.531	High	78.91
ASGESSESSTTLTVFK	17	5	1	C6SWL2	N-Term(TMT6plex); S2(Phospho); K16(TMT6plex)	2169.07	1	S(2): 100.0; S(5): 0.0; S(6): 0.0; S(8): 0.0; S(9): 0.0; T(10): 0.0; T(11): 0.0; T(13): 0.0	1.02094	12	5.56315				0.998523	12	4.25288				0.993344	12	4.49362				0.98724	12	4.44783				0.968433	12	5.60686				1.10589	12	4.77907				0	2.7e-09	321.411	High	78.87
AATDFDYEGEGSPNGR	13	2	1	I1MC12	N-Term(TMT6plex); S12(Phospho)	1994.84	1	T(3): 0.0; Y(7): 0.0; S(12): 100.0	0.968376	6	3.7178	0.983038	7	5.49636	0.994281	6	7.11016	0.923831	7	11.4841	1.0316	6	5.47252	1.00685	7	3.37236	0.951739	6	4.88953	0.99711	7	5.07854	0.999444	6	3.96497	0.989128	7	7.01737	1.20635	6	28.589	1.41377	7	30.6518	0	4.81e-11	381.16	High	78.81
LQAGSLSFHDEAEDVEEQPLVR	17	2	2	I1K0C8;I1MUR0	N-Term(TMT6plex); S7(Phospho)	2778.32	0.999404	S(5): 0.1; S(7): 99.9																																					0	6.988e-13	375.003	High	78.48
YAYSEEVGEDSDDEEAQSLTK	13	2	2	I1MDR1;I1KUJ7	N-Term(TMT6plex); S11(Phospho); K21(TMT6plex)	2903.28	1	Y(1): 0.0; Y(3): 0.0; S(4): 0.0; S(11): 100.0; S(18): 0.0; T(20): 0.0																																					0	7.769e-11	256.654	High	78.31
AAESGGLLVDAMTNTLDSPR	26	2	1	K7MKQ2	N-Term(TMT6plex); M12(Oxidation); S18(Phospho)	2343.11	1	S(4): 0.0; T(13): 0.0; T(15): 0.0; S(18): 100.0	1.02983	11	8.65308	1.00818	13	11.2732	0.997795	11	1.90031	0.977475	13	9.54752	1.00618	11	4.23705	1.01359	13	8.27241	0.961261	11	6.80689	0.982531	13	8.94928	0.996404	11	3.93195	0.990408	13	10.073	1.15697	11	18.1003	1.01602	13	15.0315	0	1.674e-10	433.154	High	78.17
VAFFSDDEDTPTTPK	38	2	1	I1LVB2	N-Term(TMT6plex); S5(Phospho); K15(TMT6plex)	2208.05	1	S(5): 100.0; T(10): 0.0; T(12): 0.0; T(13): 0.0	1.03898	16	9.14637	0.968711	15	3.93027	1.02402	16	4.41772	0.968204	15	6.53812	1.00582	16	6.37053	0.990438	15	5.95071	1.00125	16	4.72512	1.02043	15	5.90681	0.957241	16	4.41713	1.01366	15	5.03024	0.922519	16	32.0464	0.865423	15	14.2209	0	7.775e-05	399.055	High	77.99
VLPGLLGGSADLASSNMTLLK	13	3	3	I1LFG4;A0A0R4J2U8;A0A0R4J653	N-Term(TMT6plex); S15(Phospho); M17(Oxidation); K21(TMT6plex)	2611.42	0.499995	S(9): 0.0; S(14): 50.0; S(15): 50.0; T(18): 0.0																																					0	2.947e-12	352.742	High	77.98
GLTQFEESPESVTASWMK	9	2	1	I1KVA7	N-Term(TMT6plex); S8(Phospho); M17(Oxidation); K18(TMT6plex)	2581.23	0.999986	T(3): 0.0; S(8): 100.0; S(11): 0.0; T(13): 0.0; S(15): 0.0	1.02173	9	2.84902				1.00558	9	8.03414				0.989049	9	8.79316				0.954318	9	8.1383				0.913179	9	3.17572				1.27685	9	25.266				0	1.379e-09	245.116	High	77.78
SVYSQYYADTQSTPLAILNASPR	5	1	1	I1NDC1	N-Term(TMT6plex); S21(Phospho)	2854.39	1	S(1): 0.0; Y(3): 0.0; S(4): 0.0; Y(6): 0.0; Y(7): 0.0; T(10): 0.0; S(12): 0.0; T(13): 0.0; S(21): 100.0	1.06659	4	5.86078	0.932878	1		1.04042	4	5.43702	0.915498	1		0.941789	4	4.2306	1.05378	1		0.994134	4	5.52614	1.08857	1		0.944924	4	1.09162	1.09504	1		1.02027	4	12.3372	0.86141	1		0	1.082e-12	420.751	High	77.71
TVEAGTGDQDQQSDVEEEFFR	5	1	1	I1MRP1	N-Term(TMT6plex); S13(Phospho)	2696.16	1	T(1): 0.0; T(6): 0.0; S(13): 100.0	1.00003	2	7.75396	0.721451	3	0.441449	1.00993	2	3.28597	0.815199	3	8.3869	0.977269	2	3.09604	0.98656	3	9.17607	1.0476	2	7.93575	0.990789	3	7.39291	1.01277	2	5.8993	0.980045	3	1.08808	0.880576	2	24.1923	2.12022	3	17.702	0	1.019e-11	228.423	High	77.59
DVEVQEQGGEYSAK	10	3	1	C6TDZ1	N-Term(TMT6plex); S12(Phospho); K14(TMT6plex)	2076.99	0.999881	Y(11): 0.0; S(12): 100.0	1.07236	4	5.85891	1.19778	6	14.6747	1.03348	4	1.75693	1.20438	6	15.4495	0.957291	4	4.65876	0.842897	6	13.0697	1.00452	4	1.75077	0.885117	6	1.51955	1.05117	4	6.06663	0.834484	6	2.19073	0.873002	4	20.1562	0.926493	6	48.8297	0	7.29e-09	416.591	High	77.59
QSHEEGELSPENGAFVNNR	5	2	1	I1N9L1	N-Term(TMT6plex); S9(Phospho)	2423.09	1	S(2): 0.0; S(9): 100.0	1.06528	3	2.48529	1.02929	2	4.82048	1.05983	3	4.01972	1.0886	2	0.216268	0.915108	3	14.8041	0.944881	2	9.89087	0.948733	3	21.8926	0.963643	2	5.88801	1.00766	3	16.9549	0.967946	2	9.27929	0.949676	3	10.9932	0.989324	2	0.767831	0	1.998e-12	424.224	High	77.5
QLSPGFLEDALDEEDEADYYDNHR	2	1	1	I1JWP9	N-Term(TMT6plex); S3(Phospho)	3150.35	1	S(3): 100.0; Y(19): 0.0; Y(20): 0.0	0.8228	1		1.01362	1		1.02218	1		1.02044	1		1.0446	1		0.955927	1		1.03427	1		0.960602	1		1.094	1		1.05122	1		0.96911	1		1.00778	1		0	1.805e-10	347.358	High	77.31
SLSDGNILSESDTTIR	10	6	1	A0A0R0J8E7	N-Term(TMT6plex); S3(Phospho)	2016.97	0.999998	S(1): 0.0; S(3): 100.0; S(9): 0.0; S(11): 0.0; T(13): 0.0; T(14): 0.0	0.994298	4	4.09136	0.96258	5	4.52212	1.00677	4	4.14556	0.966145	5	4.53759	1.01392	4	2.57002	1.04448	5	5.36382	1.01267	4	1.39354	1.04604	5	7.1811	1.04369	4	1.47326	1.05058	5	3.30604	0.892265	4	8.09978	0.99026	5	9.60257	0	7.921e-10	398.646	High	77.18
SLPGTPDPDAEVVALSPK	11	1	1	K7LTF8	N-Term(TMT6plex); S16(Phospho); K18(TMT6plex)	2331.23	1	S(1): 0.0; T(5): 0.0; S(16): 100.0	1.02861	9	8.41015	1.04317	2	4.12262	1.06103	9	6.86056	1.05022	2	0.831732	0.976425	9	10.4717	1.02138	2	1.8011	1.00376	9	5.91728	0.969223	2	2.39067	1.01374	9	4.6088	0.962622	2	5.44362	0.575902	9	29.7172	0.886535	2	6.15164	0	3.45e-05	458.87	High	77.1
VAFSDTPTTIFWTDYVATR	17	4	1	A0A0R0EZH9	N-Term(TMT6plex); T13(Phospho)	2500.2	0.000253328	S(4): 0.0; T(6): 0.0; T(8): 0.0; T(9): 0.0; T(13): 0.0; Y(15): 99.9; T(18): 0.0	1.01363	11	5.41563	1.02636	2	5.75177	0.94389	11	5.87025	1.01785	2	9.71377	1.03815	11	5.64623	0.947212	2	7.27065	1.0064	11	4.54151	0.968575	2	2.97994	1.02392	11	5.05549	0.970807	2	1.57326	0.97878	11	12.4503	1.17505	2	1.15364	0	1.199e-09	331.716	High	76.99
SYSNLLELASGEAPSFGYMNR	15	3	1	I1JDI7	N-Term(TMT6plex); S1(Phospho); M19(Oxidation)	2631.21	0.999617	S(1): 100.0; Y(2): 0.0; S(3): 0.0; S(10): 0.0; S(15): 0.0; Y(18): 0.0	1.00432	5	14.3281	1.01405	3	2.48526	0.96734	5	2.92164	1.05775	3	0.697518	1.01372	5	9.8344	0.944608	3	1.1163	0.97592	5	11.1131	0.993975	3	1.1836	0.979449	5	15.1728	0.990901	3	2.87186	1.19104	5	5.71964	0.989277	3	3.12726	0	1.125e-06	310.313	High	76.95
LMEVHGDYSEDVGAK	5	8	3	C6TLT3;I1NGI9;C6TLV6	N-Term(TMT6plex); M2(Oxidation); S9(Phospho); K15(TMT6plex)	2204.04	0.999714	Y(8): 0.0; S(9): 100.0																																					0	5.628e-10	319.59	High	76.88
GGFSNSPSFDTLSGIQSSIAK	33	3	1	C6TND7	N-Term(TMT6plex); S8(Phospho); K21(TMT6plex)	2638.32	0.957575	S(4): 2.1; S(6): 2.1; S(8): 95.8; T(11): 0.0; S(13): 0.0; S(17): 0.0; S(18): 0.0	1.01791	10	3.0253	0.991839	16	3.22078	1.02546	10	7.29098	0.992174	16	6.10733	0.985597	10	6.41937	0.991451	16	4.27963	0.95616	10	7.62601	0.976735	16	3.27878	0.920079	10	6.98462	0.979822	16	6.17669	1.21704	10	9.43302	1.15033	16	13.4821	0	2.051e-07	351.165	High	76.79
SYSTNLAFTPPEYLR	13	15	3	A0A0R0H1Y4;I1KIC2;I1JK97	N-Term(TMT6plex); S3(Phospho)	2068	0.999556	S(1): 0.0; Y(2): 0.0; S(3): 100.0; T(4): 0.0; T(9): 0.0; Y(13): 0.0																																					0	2.134e-06	345.067	High	76.57
SGLPSNSSVEDNDGSEVSPSK	12	3	1	K7ML28	N-Term(TMT6plex); S18(Phospho); K21(TMT6plex)	2630.23	0.999994	S(1): 0.0; S(5): 0.0; S(7): 0.0; S(8): 0.0; S(15): 0.0; S(18): 100.0; S(20): 0.0	0.998987	7	7.32312	1.03245	5	10.9982	0.983318	7	4.87841	1.05551	5	7.32745	0.996336	7	10.5482	0.978948	5	11.5066	0.999266	7	4.38626	0.98991	5	8.75419	1.03556	7	8.41291	1.00919	5	11.1229	0.850527	7	14.2909	0.903645	5	9.82034	0	2.099e-10	366.787	High	76.54
DNDSDHNVDFAAGNVK	9	3	1	K7MTV4	N-Term(TMT6plex); S4(Phospho); K16(TMT6plex)	2256.04	1	S(4): 100.0	0.963469	6	13.7488	1.00175	3	1.35479	1.05798	6	5.05639	1.04341	3	2.01902	1.03399	6	4.59303	1.02228	3	4.05431	1.06064	6	4.47206	1.03259	3	0.113364	0.990149	6	3.32554	1.00696	3	0.513492	0.616535	6	18.9328	0.77753	3	12.5764	0	4.69e-08	421.138	High	76.51
APVTQQLPGESDSDYADFSSK	9	2	1	I1JR38	N-Term(TMT6plex); S11(Phospho); K21(TMT6plex)	2780.31	0.999633	T(4): 0.0; S(11): 100.0; S(13): 0.0; Y(15): 0.0; S(19): 0.0; S(20): 0.0	0.996463	5	2.87948				1.00493	5	6.80926				0.950096	5	7.37289				0.915778	5	2.47447				1.00368	5	5.74403				1.16192	5	2.25382				0	1.362e-10	252.498	High	76.51
YFNEDSDEEDSASASVPR	10	2	1	A0A0R0F7K4	N-Term(TMT6plex); S6(Phospho)	2326.96	1	Y(1): 0.0; S(6): 100.0; S(11): 0.0; S(13): 0.0; S(15): 0.0	1.01192	4	13.5455	1.05688	6	2.68865	0.865155	4	15.5613	1.01833	6	5.91763	1.12898	4	2.46087	1.06002	6	4.23102	0.992572	4	12.485	0.924978	6	4.20571	0.899046	4	17.1067	0.903976	6	6.85813	0.995941	4	26.3005	1.10436	6	20.6147	0	1.872e-07	308.718	High	75.57
FLNQGGVMTAETGTYR	15	3	1	K7LKX6	N-Term(TMT6plex); M8(Oxidation); T9(Phospho)	2069.96	0.999535	T(9): 100.0; T(12): 0.0; T(14): 0.0; Y(15): 0.0	1.03713	6	4.3326	0.948874	6	3.45124	1.09356	6	7.86523	0.962669	6	9.0256	0.927408	6	5.55658	1.06619	6	2.91981	1.00355	6	10.6793	1.06243	6	4.96076	0.986368	6	1.92747	1.05592	6	6.37975	0.921803	6	13.7785	0.830615	6	7.55842	0	1.51e-05	240.682	High	75.5
SPSDALQDMVSGEELSLYGSATNR	6	1	1	I1L3K1	N-Term(TMT6plex); S1(Phospho); M9(Oxidation)	2852.3	0.999794	S(1): 100.0; S(3): 0.0; S(11): 0.0; S(16): 0.0; Y(18): 0.0; S(20): 0.0; T(22): 0.0	1.09782	2	7.91479	0.985882	3	10.3282	0.980702	2	12.1013	0.922152	3	7.37423	1.02378	2	0.278573	1.13406	3	5.16351	0.847781	2	16.1643	1.02143	3	8.43269	1.07559	2	3.98903	1.03836	3	6.65551	0.931802	2	13.715	0.8797	3	1.47353	0	5.717e-11	409.837	High	75.33
AKSVLGLEPEFGLVEGLADSYNLDFGR	4	2	1	I1JR38	N-Term(TMT6plex); K2(TMT6plex); S3(Phospho)	3434.79	1	S(3): 100.0; S(20): 0.0; Y(21): 0.0	0.957527	4	11.0472				1.03623	4	10.5048				0.968157	4	4.61711				0.994675	4	1.33855				1.03589	4	7.90115				1.06127	4	5.89292				0	1.436e-12	491.73	High	75.25
IASQNAENLSSSPK	35	1	1	I1K072	N-Term(TMT6plex); S12(Phospho); K14(TMT6plex)	1984.02	0.999934	S(3): 0.0; S(10): 0.0; S(11): 0.0; S(12): 100.0	1.08195	10	6.98742	1.01378	9	9.37726	1.02709	10	8.83641	1.00049	9	17.7293	1.00174	10	8.11946	1.07744	9	7.37594	1.03362	10	3.65954	1.03046	9	7.69483	1.00459	10	3.91109	1.09259	9	7.48355	0.670446	10	40.5388	0.474047	9	25.5415	0	1.264e-08	451.732	High	75.21
SLSELEMFTEDGENIDTPK	17	6	2	A0A0R0K6S7;I1KA18	N-Term(TMT6plex); T17(Phospho); K19(TMT6plex)	2693.27	1	S(1): 0.0; S(3): 0.0; T(9): 0.0; T(17): 100.0																																					0	1.578e-11	507.996	High	74.93
LNLPILPTTTIGSFPQTVELR	5	5	2	Q71EW8;A0A0R4J5Z8	N-Term(TMT6plex); S13(Phospho)	2619.44	0.97748	T(8): 0.0; T(9): 0.1; T(10): 2.2; S(13): 97.7; T(17): 0.0																																					0	2.823e-10	315.932	High	74.92
AGDSTPEELANATQVQGSFLPIVR	16	3	1	I1JVU2	N-Term(TMT6plex); T5(Phospho)	2809.4	0.976951	S(4): 2.3; T(5): 97.7; T(13): 0.0; S(18): 0.0	0.997644	8	3.57798	0.993131	5	3.73537	0.959768	8	3.81937	1.01741	5	4.83168	1.01804	8	7.67216	1.04104	5	12.6609	1.02556	8	3.81257	0.987425	5	8.79171	1.02082	8	1.90372	1.05818	5	5.80486	1.04777	8	10.9713	0.987009	5	3.66735	0	2.238e-08	453.747	High	74.87
EGFSGSVDEEILSPHDNIR	11	2	1	A0A0R0GU71	N-Term(TMT6plex); S13(Phospho)	2410.11	1	S(4): 0.0; S(6): 0.0; S(13): 100.0	0.980707	2	2.48733	0.953268	9	7.4479	1.04288	2	1.96395	0.946523	9	3.19305	0.978992	2	0.253459	1.03263	9	4.50438	1.02448	2	3.78709	1.0228	9	8.22091	0.98634	2	1.6952	1.07374	9	2.18779	0.977679	2	4.78032	0.898624	9	15.0012	0	1.701e-12	403.99	High	74.82
AVYLPSQGVSELMEVR	10	1	1	K7LJ63	N-Term(TMT6plex); S10(Phospho)	2087.05	1	Y(3): 0.0; S(6): 0.0; S(10): 100.0	0.972217	6	3.50428	1.02682	4	3.33407	0.998831	6	9.09682	1.01116	4	4.73701	0.956904	6	3.77215	0.985731	4	2.00546	0.924779	6	5.81301	0.985087	4	1.51215	0.959872	6	5.53579	0.983973	4	2.95089	1.35715	6	3.8625	1.07295	4	10.8875	0	3.698e-08	308.459	High	74.74
VIDPASILQDTNIPGSPK	20	3	1	A0A0R0GHG9	N-Term(TMT6plex); S16(Phospho); K18(TMT6plex)	2403.3	1	S(6): 0.0; T(11): 0.0; S(16): 100.0	0.978279	10	3.9574	1.02222	10	4.02214	1.01289	10	5.43285	1.019	10	5.92409	1.01669	10	3.13089	1.04022	10	11.542	1.03758	10	1.62159	1.00085	10	6.20002	1.04703	10	2.19728	0.988715	10	9.42853	0.658782	10	31.2626	0.675806	10	45.8123	0	1.954e-13	496.329	High	74.73
VPIIVTGNDFSTLYAPLIR	10	8	5	A0A0R0F761;A0A0R0KFL3;D4N5G0;D4N5G3;I1M841	N-Term(TMT6plex); S11(Phospho)	2398.3	0.999416	T(6): 0.0; S(11): 99.9; T(12): 0.1; Y(14): 0.0																																					0	1.762e-08	309.15	High	74.66
DFESDFENIHDTDEEIDDLYNAR	3	2	1	I1K3D6	N-Term(TMT6plex); T12(Phospho)	3111.31	1	S(4): 0.0; T(12): 100.0; Y(20): 0.0	1.07505	2	1.05452	0.907747	1		0.902302	2	12.1192	0.950127	1		1.11508	2	7.88756	0.825428	1		0.975798	2	0.406477	1.19838	1		1.01723	2	3.11987	1.10038	1		0.826987	2	14.81	1.08314	1		0	2.396e-08	390.515	High	74.59
VIEGGPSPNSSGAQTGDVPLVLFLK	4	1	1	K7L5L6	N-Term(TMT6plex); S7(Phospho); K25(TMT6plex)	3020.61	1	S(7): 100.0; S(10): 0.0; S(11): 0.0; T(15): 0.0	1.03047	3	0.989911	1.10349	1		0.917703	3	5.3629	0.949269	1		0.97631	3	5.5279	1.01227	1		0.968979	3	3.74858	0.903605	1		1.05301	3	10.2076	0.908114	1		1.38919	3	0.247355	1.33805	1		0	1.217e-10	408.109	High	74.54
GGFGPLQSLGSGK	10	4	1	K7LP83	N-Term(TMT6plex); S11(Phospho); K13(TMT6plex)	1742.93	1	S(8): 0.0; S(11): 100.0	1.00096	5	2.74927	1.0173	5	3.51714	1.01505	5	2.70082	1.00279	5	1.92729	0.987139	5	1.41797	0.992711	5	2.31935	1.01678	5	3.64472	0.991451	5	8.01742	1.01771	5	3.68107	1.01105	5	3.03011	0.983118	5	5.49679	1.01198	5	8.92041	0	1.178e-08	322.059	High	74.38
AEINSGGSEAEQAEGSDVIVTK	11	1	1	K7MAX3	N-Term(TMT6plex); S5(Phospho); K22(TMT6plex)	2729.33	1	S(5): 100.0; S(8): 0.0; S(16): 0.0; T(21): 0.0	0.979384	7	13.2052	0.992606	3	2.63653	1.02588	7	3.9605	1.08684	3	1.70601	0.914304	7	5.0728	0.926823	3	1.52607	1.03715	7	14.8367	0.951416	3	3.19275	1.03096	7	9.25628	1.0042	3	2.70786	0.869487	7	30.6827	0.807463	3	4.68196	0	1.621e-08	449.481	High	74.27
LILFDSQSSPDWISNPESLLNK	18	1	1	K7MV97	N-Term(TMT6plex); S8(Phospho); K22(TMT6plex)	3041.57	0.499839	S(6): 0.0; S(8): 50.0; S(9): 50.0; S(14): 0.0; S(18): 0.0	0.972494	6	10.0901	1.02847	4	3.83659	0.910748	6	7.48426	0.981371	4	1.28542	0.996891	6	2.59473	0.983515	4	2.2626	0.994189	6	5.03914	0.946728	4	2.02074	0.999086	6	5.25239	0.969476	4	3.3341	1.39267	6	18.0743	1.20618	4	1.22461	0	3.109e-08	284.431	High	74.21
ASVGAGVGLSGNTPEISSPNFR	6	1	1	K7MR64	N-Term(TMT6plex); S18(Phospho)	2426.19	0.978893	S(2): 0.0; S(10): 0.0; T(13): 0.0; S(17): 2.1; S(18): 97.9	0.977052	2	3.36171	0.921332	2	2.67369	1.02691	2	1.67598	0.961416	2	6.62972	0.97941	2	2.95954	1.05762	2	2.88172	1.01967	2	4.96215	1.14732	2	3.70775	0.948701	2	1.26192	0.986086	2	3.78836	1.11813	2	7.79277	0.87913	2	3.01604	0	2.316e-10	422.069	High	74.14
QNSGPIPHVLPTTGLITSGPLNSSGAPR	1	1	1	I1MC83	N-Term(TMT6plex); S3(Phospho)	3077.61	1	S(3): 100.0; T(12): 0.0; T(13): 0.0; T(17): 0.0; S(18): 0.0; S(23): 0.0; S(24): 0.0	0.937283	1					0.905494	1					1.10793	1					1.00717	1					1.03047	1					1.056	1					0	1.317e-10	350.246	High	73.93
ASLSAGNVSEIFDSR	19	1	1	K7M2D8	N-Term(TMT6plex); S4(Phospho)	1861.89	0.999996	S(2): 0.0; S(4): 100.0; S(9): 0.0; S(14): 0.0	1.0096	6	6.86206	1.04243	9	7.02681	0.999933	6	3.35132	1.00655	9	4.524	0.980144	6	7.51005	0.943704	9	5.22485	0.97507	6	0.93686	0.978057	9	8.39414	0.973233	6	8.48789	0.935342	9	9.53366	1.2263	6	13.8185	1.14858	9	23.8479	0	4.705e-07	393.268	High	73.89
DGEQQASPQDTTMTEGASAAASEAETK	4	2	1	I1JCG0	N-Term(TMT6plex); S7(Phospho); M13(Oxidation); K27(TMT6plex)	3265.45	1	S(7): 100.0; T(11): 0.0; T(12): 0.0; T(14): 0.0; S(18): 0.0; S(22): 0.0; T(26): 0.0	0.841186	2	23.6439	0.997266	2	27.6581	1.26273	2	24.7007	0.984385	2	15.0846	1.19602	1		1.00001	2	17.7272	1.15621	2	14.3134	1.19474	2	1.40834	1.46658	2	36.8056	1.12606	2	56.6003							0	9.912e-08	230.516	High	73.88
EIEEGVAQVVQMLEEAENSSEA	29	2	2	A0A0R0GZS9;A0A0R4J460	N-Term(TMT6plex); S20(Phospho)	2700.22	0.987109	S(19): 1.3; S(20): 98.7																																					0	1.767e-10	417.272	High	73.8
IVTDSDEEEESDDEGEGK	12	1	1	A0A0R0IRU4	N-Term(TMT6plex); T3(Phospho); K18(TMT6plex)	2521.08	0.999999	T(3): 100.0; S(5): 0.0; S(11): 0.0	1.15454	10	13.8573	1.20062	2	4.91592	1.08265	10	4.1218	1.21327	2	6.09623	0.975428	10	5.36878	0.827322	2	14.068	0.955074	10	4.25338	0.881977	2	11.8791	0.926011	10	5.02958	0.901563	2	12.4264	0.647797	10	19.8106	0.795989	2	9.82599	0	1.482e-08	450.489	High	73.72
NLPGNPDPDAEVIALSPK	14	4	1	I1KGB5	N-Term(TMT6plex); S16(Phospho); K18(TMT6plex)	2385.25	1	S(16): 100.0	1.0223	7	5.14381	1.01106	7	2.20935	1.0536	7	3.85048	1.01188	7	3.66071	1.02462	7	7.15297	1.00115	7	3.21464	1.08236	7	5.33873	0.980168	7	4.05829	0.969393	7	5.15248	1.02573	7	3.09869	0.950342	7	21.9757	0.865001	7	12.5053	0	9.418e-07	488.307	High	73.63
LGVSAAAFAPVAVAAGAGGAVADAPAVVEEK	2	1	1	K7LNW5	N-Term(TMT6plex); S4(Phospho); K31(TMT6plex)	3274.76	1	S(4): 100.0	0.986277	2	11.9808				0.935874	2	9.6387				0.978709	2	0.759054				1.06537	2	1.77124				1.01732	2	20.5688				1.01224	2	7.16545				0	8.589e-12	462.726	High	73.59
NLNVGEDELQEISEDEIELER	5	1	1	I1MG49	N-Term(TMT6plex); S13(Phospho)	2782.29	1	S(13): 100.0	0.974718	2	3.50409	0.906768	3	10.5182	0.998674	2	3.44874	0.940246	3	1.29626	1.02257	2	4.70702	1.09064	3	2.37088	0.980258	2	2.72875	1.07531	3	2.3019	1.01879	2	4.83149	1.07926	3	3.38746	1.02069	2	10.5717	0.994096	3	1.7976	0	1.985e-10	393.012	High	73.55
SAENINLEFQESR	12	2	1	I1JC79	N-Term(TMT6plex); S1(Phospho)	1845.86	1	S(1): 100.0; S(12): 0.0	1.00198	6	4.74907	0.926619	6	3.95419	1.00584	6	8.99563	0.972466	6	5.13716	0.960407	6	3.61492	1.06437	6	1.44976	0.98296	6	4.46758	1.06089	6	4.1246	0.996054	6	4.74823	1.05673	6	1.89936	1.03949	6	49.2429	0.898713	6	15.066	0	1.822e-10	489.148	High	73.42
ASAISDSNLSEEEK	2	1	1	K7KQN4	N-Term(TMT6plex); S2(Phospho); K14(TMT6plex)	2017.98	1	S(2): 100.0; S(5): 0.0; S(7): 0.0; S(10): 0.0	0.881126	2	6.38752				0.938358	2	8.43245				1.11831	2	10.1552				1.10445	2	10.4661				1.06072	2	0.869635				0.774966	2	7.31205				0	1.344e-07	290.71	High	73.38
GSASLPDVTAISGGFDGEEK	30	1	1	I1JLC7	N-Term(TMT6plex); S2(Phospho); K20(TMT6plex)	2475.21	0.5	S(2): 50.0; S(4): 50.0; T(9): 0.0; S(12): 0.0	1.00839	7	3.48611	1.05259	11	8.2626	0.983341	7	3.82532	1.00998	11	3.06888	1.02232	7	7.55361	0.944652	11	5.14376	1.03216	7	3.17607	0.993459	11	9.32754	0.990168	7	4.40833	0.958901	11	11.3515	0.995068	7	19.3156	1.04726	11	9.79497	0	3.839e-09	407.686	High	73.17
VEGDEDEDDSDDIENEFNYAQGK	10	2	1	I1JUE0	N-Term(TMT6plex); S10(Phospho); K23(TMT6plex)	3171.33	1	S(10): 100.0; Y(19): 0.0	1.01524	5	2.42265	1.07192	5	12.4922	0.967221	5	8.5998	1.01427	5	6.49897	1.01151	5	9.30849	0.925404	5	13.7676	1.02501	5	3.41718	0.985597	5	0.985604	1.02356	5	4.59363	1.00762	5	10.2457	0.890608	5	14.1687	0.908312	5	13.5748	0	9.018e-08	342.406	High	73.17
SAEDEDEEDQVEAAR	2	2	1	A0A0R0F8G4	N-Term(TMT6plex); S1(Phospho)	2001.82	1	S(1): 100.0	0.945269	2	7.50805				0.900282	2	14.8678				0.958954	2	4.19957				1.08086	2	4.87068				1.06785	2	14.8935				1.07476	2	17.5808				0	2.94e-09	349.352	High	73.16
AFYDAGDDSEEDEFTDSEEDVPLLK	7	1	1	I1LTR4	N-Term(TMT6plex); S17(Phospho); K25(TMT6plex)	3374.48	0.975382	Y(3): 0.0; S(9): 0.0; T(15): 2.5; S(17): 97.5	0.991899	4	5.16858				1.0201	4	2.57121				0.979202	4	8.92981				0.98353	4	11.5114				1.01266	4	1.40459				1.06891	4	19.6292				0	2.249e-10	261.588	High	73.02
ASVEENFNNVLSPDMNK	13	1	1	I1MYV2	N-Term(TMT6plex); S12(Phospho); M15(Oxidation); K17(TMT6plex)	2462.17	1	S(2): 0.0; S(12): 100.0	1.03983	7	4.16829	0.969108	6	2.37553	0.986788	7	5.84328	0.946783	6	4.80988	1.07825	7	5.2711	1.04892	6	3.34673	0.993102	7	9.57933	1.11777	6	1.44116	0.975999	7	5.77748	1.04372	6	6.79679	0.872438	7	21.8546	0.96592	6	11.6509	0	1.366e-11	427.45	High	72.98
VAVSASSADEDGAK	12	1	1	K7KLB5	N-Term(TMT6plex); S4(Phospho); K14(TMT6plex)	1844.91	0.999812	S(4): 100.0; S(6): 0.0; S(7): 0.0	1.05562	9	5.81144	0.930571	2	5.55427	1.04007	9	2.37572	0.985976	2	2.8776	0.962744	9	5.96532	1.04477	2	0.500786	1.01586	9	3.72578	1.02602	2	3.22737	0.977921	9	7.19932	1.06603	2	5.46719	0.822333	9	20.9596	0.893385	2	35.4623	0	7.625e-09	352.258	High	72.7
SLEELSGENEDDGAEAIEMAGSAR	9	3	1	C0LZ80	N-Term(TMT6plex); M19(Oxidation); S22(Phospho)	2805.2	1	S(1): 0.0; S(6): 0.0; S(22): 100.0	1.01059	3	2.78542	1.0076	6	5.41234	1.00969	3	2.4633	0.983158	6	4.42403	0.97137	3	3.75883	0.962514	6	9.7085	0.986634	3	6.55587	1.02908	6	2.33555	0.941963	3	3.15811	0.975484	6	8.3993	1.15132	3	1.33459	1.04138	6	6.83216	0	4.893e-12	417.2	High	72.69
GAGDIDASTDVLVDDSLLNDEAR	8	3	2	I1MJP8;I1LVD2	N-Term(TMT6plex); T9(Phospho)	2670.24	0.9994	S(8): 0.1; T(9): 99.9; S(16): 0.0																																					0	6.262e-13	386.285	High	72.65
FGSPEGFPAPYADGYGVHLGAADK	1	3	1	C6TJN6	N-Term(TMT6plex); S3(Phospho); K24(TMT6plex)	2961.42	1	S(3): 100.0; Y(11): 0.0; Y(15): 0.0	0.96482	1					1.02641	1					1.0063	1					1.08311	1					1.08816	1					0.624772	1					0	3.204e-13	358.879	High	72.56
DLQQEISDGDVEVPLD	6	2	1	A0A0R0HHB6	N-Term(TMT6plex); S7(Phospho)	2080.96	1	S(7): 100.0	0.997931	2	16.6746	0.953324	4	1.27609	0.960729	2	3.99113	0.999959	4	0.894357	1.0236	2	1.52958	1.02345	4	3.82559	1.04345	2	5.85417	1.02736	4	8.82374	0.983412	2	2.82687	1.02734	4	6.22287	0.98114	2	4.74188	0.947397	4	3.81403	0	1.61e-06	304.909	High	72.12
YGEADDSDEEDDSHEQFSGR	3	1	1	I1LZK9	N-Term(TMT6plex); S7(Phospho)	2596.98	1	Y(1): 0.0; S(7): 100.0; S(13): 0.0; S(18): 0.0	0.90891	2	4.73969	1.04885	1		0.912914	2	13.2409	1.05	1		1.10826	2	3.11655	0.951223	1		1.07608	2	5.99919	1.03135	1		1.03219	2	5.55673	0.908606	1		0.927588	2	2.08446	1.02312	1		0	2.103e-09	434.975	High	71.84
VEAAPVGFTPPELDPNTPSPIFGGSTGGLLR	4	1	1	A5Z2K3	N-Term(TMT6plex); T9(Phospho)	3402.73	1	T(9): 100.0; T(17): 0.0; S(19): 0.0; S(25): 0.0; T(26): 0.0	0.874951	3	4.70093				0.906677	3	1.30036				1.08911	3	2.89242				1.01025	3	6.95095				1.09682	3	1.16728				1.14888	3	2.85857				0	1.791e-14	497.048	High	71.81
VNDGGTDNSDSVVDEK	9	1	1	K7KQN4	N-Term(TMT6plex); S11(Phospho); K16(TMT6plex)	2189	1	T(6): 0.0; S(9): 0.0; S(11): 100.0	0.979147	8	2.98121				0.966773	8	7.59275				1.04897	8	9.19304				1.04327	8	3.83539				1.08138	8	7.57003				0.883841	8	36.5832				0	1.007e-08	316.052	High	71.77
DHGGILPPPLNISPLLPVSPPR	17	2	1	A0A0R0JKK2	N-Term(TMT6plex); S19(Phospho)	2595.43	1	S(13): 0.0; S(19): 100.0	1.05521	16	12.8191				1.02476	16	6.71737				1.01586	16	6.28509				0.957706	16	9.19372				0.998294	16	6.75236				1.00506	16	7.56201				0	5.486e-17	620.365	High	71.74
YAALSSVATDDEDEGPPDLSSK	5	1	1	I1KUD5	N-Term(TMT6plex); S5(Phospho); K22(TMT6plex)	2805.31	0.0180902	Y(1): 0.0; S(5): 1.8; S(6): 98.2; T(9): 0.0; S(20): 0.0; S(21): 0.0	0.966526	2	2.54133	0.802587	1		0.993719	2	1.451	0.796938	1		1.0972	2	3.21853	1.28687	1		1.00727	2	5.54886	1.10489	1		1.04934	2	2.3507	1.18647	1		0.763075	2	7.341	0.732382	1		0	4.348e-07	357.358	High	71.7
SLSELEMFTEDGENIDTPK	42	6	2	A0A0R0K6S7;I1KA18	N-Term(TMT6plex); M7(Oxidation); T17(Phospho); K19(TMT6plex)	2709.27	1	S(1): 0.0; S(3): 0.0; T(9): 0.0; T(17): 100.0																																					0	1.419e-08	474.505	High	71.69
STVGTPAYIAPEVLLK	20	22	1	A0A0R0JFE0	N-Term(TMT6plex); S1(Phospho); K16(TMT6plex)	2197.23	0.999837	S(1): 100.0; T(2): 0.0; T(5): 0.0; Y(8): 0.0	0.888388	6	5.08227	1.06271	5	7.57102	0.872185	6	6.39089	1.01405	5	2.71865	1.08427	6	3.99504	0.970008	5	1.22729	1.07412	6	2.43071	0.978531	5	1.97319	1.07702	6	7.02098	0.945659	5	5.53799	0.952952	6	7.63458	1.13795	5	0.696003	0	0.0001721	376.161	High	71.66
ALSPSVLQAAFNVDPEVEQLFR	4	3	1	K7M3B0	N-Term(TMT6plex); S3(Phospho)	2739.4	0.999991	S(3): 100.0; S(5): 0.0	0.919456	1		0.947601	3	4.51348	0.94844	1		1.0121	3	0.690425	1.03169	1		0.976228	3	3.79005	0.878075	1		0.968226	3	1.17523	1.09624	1		0.993194	3	2.28073	1.29856	1		1.26442	3	1.09898	0	5.917e-14	466.115	High	71.63
VSANDEEDSESEEGIHDNGVTNVLIGGR	2	1	1	I1KWC8	N-Term(TMT6plex); S9(Phospho); S11(Phospho)	3331.43	1	S(2): 0.0; S(9): 100.0; S(11): 100.0; T(21): 0.0	1.08126	2	0.768949				0.937261	2	12.8222				1.06498	2	2.51354				1.10371	2	15.2462				0.968217	2	8.92107				0.651416	2	2.98123				0	2.231e-13	295.609	High	71.55
SKPPPPLDFDTDFSSDEENDYASYLK	42	1	1	I1MAM4	N-Term(TMT6plex); K2(TMT6plex); S14(Phospho); K26(TMT6plex)	3744.79	0.985503	S(1): 0.0; T(11): 0.0; S(14): 98.6; S(15): 1.4; Y(21): 0.0; S(23): 0.0; Y(24): 0.0	0.978751	22	8.3261				0.959277	22	6.56136				1.09299	22	7.09483				1.02618	22	4.86291				1.03842	22	5.93691				0.79755	22	8.46989				0	8.076e-13	405.487	High	71.55
STYTQPEDGGSIFEGAEENLSQR	5	2	1	I1KLQ5	N-Term(TMT6plex); S21(Phospho)	2824.26	1	S(1): 0.0; T(2): 0.0; Y(3): 0.0; T(4): 0.0; S(11): 0.0; S(21): 100.0	0.929245	3	7.29683	0.832117	2	8.9882	0.969968	3	10.3593	0.986727	2	5.16505	1.09298	3	7.88703	1.1161	2	1.40909	1.10277	3	6.64736	1.11081	2	3.40133	1.00224	3	0.462444	1.04787	2	4.51808	0.806347	3	2.42137	0.845319	2	13.8285	0	2.847e-07	375.566	High	71.45
LEMTPSADTDESEVLSPR	9	2	1	I1LFF0	N-Term(TMT6plex); S16(Phospho)	2286.04	0.999995	T(4): 0.0; S(6): 0.0; T(9): 0.0; S(12): 0.0; S(16): 100.0	1.0068	6	3.91224	0.984251	3	0.310974	1.00289	6	1.99847	0.974392	3	2.87951	1.03037	6	5.6276	1.05969	3	0.467217	0.997021	6	10.7008	0.991465	3	0.914788	1.03141	6	2.4577	1.00752	3	3.03082	0.918967	6	53.7036	0.865653	3	11.4302	0	1.245e-06	273.914	High	71.41
PGLVSDAQPLGISVPDTPR	11	1	1	I1KPM9	N-Term(TMT6plex); T17(Phospho)	2228.18	1	S(5): 0.0; S(13): 0.0; T(17): 100.0	0.931308	5	4.21569	1.00858	5	3.61565	1.07657	5	6.01842	1.01593	5	2.9336	1.00188	5	5.2081	0.957683	5	11.2628	1.09289	5	7.31741	1.01015	5	2.18652	1.04928	5	0.263967	0.997534	5	2.38994	0.651705	5	19.3299	0.933727	5	23.3938	0	1.536e-07	471.204	High	71.33
ASVIETPDAEIEDSSEVSNWPTFR	10	1	1	I1KIC2	N-Term(TMT6plex); T6(Phospho)	2988.39	0.999988	S(2): 0.0; T(6): 100.0; S(14): 0.0; S(15): 0.0; S(18): 0.0; T(22): 0.0	0.989541	1		0.997565	5	4.49704	1.04368	1		1.00728	5	6.97367	0.843446	1		1.00668	5	4.2041	0.93141	1		1.00715	5	3.70032	1.09303	1		0.985084	5	1.58653	1.20691	1		0.980732	5	4.30709	0	2.252e-10	375.99	High	71.32
NDDSLSDSVDDSQDDTGVAIEGK	3	1	1	K7KZV0	N-Term(TMT6plex); S8(Phospho); K23(TMT6plex)	2920.3	0.976987	S(4): 0.0; S(6): 2.3; S(8): 97.7; S(12): 0.0; T(16): 0.0	0.950452	3	1.79938				0.989153	3	1.69642				1.08066	3	9.26092				0.982954	3	8.55162				1.05413	3	4.6569				0.719803	3	9.26796				0	5.528e-09	255.963	High	71.22
NDVAEVVNFSPSSSDVEEGEIR	2	2	1	I1J805	N-Term(TMT6plex); S10(Phospho)	2688.23	0.979824	S(10): 98.0; S(12): 2.0; S(13): 0.0; S(14): 0.0	1.05774	2	3.69825				1.05372	2	7.6913				1.02607	2	0.692648				0.999676	2	1.03426				0.9726	2	3.31776				0.756033	2	25.3139				0	9.922e-13	398.117	High	71.14
SGAQNTTIAPDVLTQSPSLR	27	2	1	I1MQD4	N-Term(TMT6plex); S18(Phospho)	2365.2	0.999499	S(1): 0.0; T(6): 0.0; T(7): 0.0; T(14): 0.0; S(16): 0.0; S(18): 99.9	0.985368	21	5.22094				1.01844	21	8.84051				0.975112	21	4.70933				1.02312	21	7.30858				0.998711	21	5.78179				1.02766	17	9.24364				0	1.001e-09	381.872	High	71.08
FYMEPETSDSGSMTSGAVAGR	16	2	1	I1MQL3	N-Term(TMT6plex); M3(Oxidation); S8(Phospho); M13(Oxidation)	2521.05	0.966533	Y(2): 0.0; T(7): 3.0; S(8): 96.7; S(10): 0.1; S(12): 0.0; T(14): 0.1; S(15): 0.1	1.0786	5	14.1997	1.00865	5	3.03891	0.93128	5	3.44045	0.998868	5	6.38527	1.0637	5	4.96388	0.932722	5	2.46141	1.02324	5	8.64783	0.900775	5	3.14828	0.942261	5	9.10315	1.05433	5	7.7897	0.877342	4	19.8008	1.33528	4	20.3647	0	2.942e-09	229.525	High	71.06
RSADLDDGDFSDPFDIAR	12	1	1	A0A0R0G1Y0	N-Term(TMT6plex); S2(Phospho)	2321.03	1	S(2): 100.0; S(11): 0.0	1.01801	6	5.10649	0.965723	6	1.43456	0.968109	6	3.35946	0.955729	6	9.50182	1.00344	6	6.02201	1.04025	6	6.11761	0.964126	6	3.19528	1.0613	6	3.78478	0.99916	6	4.70001	1.00568	6	6.31406	1.11143	6	3.41681	1.01879	6	2.9961	0	1.177e-10	432.977	High	70.96
FISPAIDAQDDVSPNR	13	1	1	A0A0R0I4J2	N-Term(TMT6plex); S13(Phospho)	2053.98	1	S(3): 0.0; S(13): 100.0	1.01799	6	6.32506	0.87794	7	8.51276	0.974699	6	2.24156	0.89796	7	4.72799	0.98994	6	6.11126	1.13561	7	5.34976	1.01608	6	5.2356	1.09661	7	7.54974	1.0166	6	4.48721	1.10015	7	5.3068	0.953222	6	23.5176	0.926026	7	13.7862	0	2.198e-08	391.521	High	70.85
LLIMEQFPETAASIVSFK	14	9	2	M9WUI4;A0A0R0EG09	N-Term(TMT6plex); S16(Phospho); K18(TMT6plex)	2562.37	1	T(10): 0.0; S(13): 0.0; S(16): 100.0																																					0	5.362e-09	415.095	High	70.83
VASLNSAADNDEDDE	8	1	1	I1KHZ4	N-Term(TMT6plex); S6(Phospho)	1873.76	0.0154531	S(3): 98.5; S(6): 1.5	0.921502	3	13.3253	0.922003	4	0.783622	1.003	3	1.16075	0.914861	4	2.31171	1.06166	3	5.57036	0.990094	4	1.08519	1.21146	3	2.51498	1.13517	4	7.76193	0.879501	3	11.3466	1.01329	4	10.6564	1.10251	3	27.3462	0.868263	4	1.94395	0	1.392e-07	306.215	High	70.81
AILNSDGEIENQEISEIQTK	5	2	1	I1JDM2	N-Term(TMT6plex); S5(Phospho); K20(TMT6plex)	2769.4	1	S(5): 100.0; S(15): 0.0; T(19): 0.0	0.991441	2	2.12567	0.883594	3	0.162257	1.01044	2	2.99004	0.926801	3	3.88048	1.07572	2	4.64651	1.10338	3	0.834618	1.01099	2	10.2504	1.06785	3	4.05338	0.964256	2	5.76635	1.0632	3	0.448098	0.895537	2	13.0103	1.0251	3	3.37599	0	8.705e-06	395.027	High	70.81
QGLVSYGDGSPY	9	1	1	K7KIK5	N-Term(TMT6plex); S10(Phospho)	1551.69	0.984787	S(5): 0.0; Y(6): 0.0; S(10): 98.5; Y(12): 1.5	1.02105	6	6.40235	0.940422	3	1.00029	1.02669	6	4.3909	1.03687	3	0.584957	0.963916	6	7.60464	1.04789	3	4.95075	1.02541	6	4.95926	1.01995	3	0.953632	0.992482	6	4.25238	1.03893	3	1.27583	0.94572	6	4.12215	0.893943	3	10.2861	0	1.974e-07	234.89	High	70.77
AASESTIADSTLQDK	3	3	1	A0A0R0IEH4	N-Term(TMT6plex); S3(Phospho); K15(TMT6plex)	2075.03	0.999998	S(3): 100.0; S(5): 0.0; T(6): 0.0; S(10): 0.0; T(11): 0.0	1.23661	3	5.5036				1.15423	3	9.91051				0.84572	3	2.83709				0.896629	3	9.72913				0.834816	3	7.82758				1.06763	3	1.593				0	3.843e-08	343.176	High	70.66
VSENDGVESESQER	8	1	1	I1N4Y7	N-Term(TMT6plex); S11(Phospho)	1873.8	1	S(2): 0.0; S(9): 0.0; S(11): 100.0	1.04828	3	8.00833	1.07812	3	5.75509	1.02049	3	5.43495	1.03927	3	0.96444	0.961939	3	3.66536	1.0084	3	1.44839	1.05381	3	3.85333	1.0817	3	7.69131	1.00588	3	0.0421494	0.905035	3	5.84189	0.766963	3	27.2886	0.765485	3	34.6006	0	9.657e-10	311.665	High	70.59
STPSNSVSSPAPSTLQHLK	43	1	1	I1K7H0	N-Term(TMT6plex); S1(Phospho); K19(TMT6plex)	2476.29	0.333333	S(1): 33.3; T(2): 33.3; S(4): 33.3; S(6): 0.0; S(8): 0.0; S(9): 0.0; S(13): 0.0; T(14): 0.0	1.07682	9	3.44939	0.977728	9	2.94747	0.968823	9	5.53808	0.928531	9	4.53833	1.03948	9	6.41031	1.0214	9	3.09243	0.894264	9	8.07897	0.926611	9	4.22479	0.917172	9	8.0988	0.992649	9	5.0388	1.20713	9	16.9262	1.28754	9	22.2312	0	2.987e-08	380.401	High	70.53
SLPGNPDPSAEVIALSPTTLMATNR	4	1	1	I1LBB3	N-Term(TMT6plex); S16(Phospho); M21(Oxidation)	2877.42	0.491789	S(1): 0.0; S(9): 0.0; S(16): 49.2; T(18): 49.2; T(19): 1.6; T(23): 0.0	1.02022	2	5.8892	1.03316	2	4.64248	0.973655	2	1.21472	0.993476	2	3.47484	0.993716	2	2.32791	0.968562	2	2.91677	1.03253	2	7.76123	1.00237	2	1.5118	1.03894	2	1.24981	1.04201	2	10.2201	0.872301	2	0.213496	0.907079	2	7.13719	0	1.244e-12	352.153	High	70.49
LANIAGGSPTLQSNR	15	3	1	I1NFP5	N-Term(TMT6plex); S8(Phospho)	1807.93	1	S(8): 100.0; T(10): 0.0; S(13): 0.0	0.942743	8	5.41247	0.908924	5	22.3829	1.03702	8	6.54773	0.860696	5	20.1146	0.961232	8	2.07272	0.998746	5	22.8001	0.964222	8	5.16783	0.975452	5	5.69249	0.965002	8	7.01459	1.07908	5	20.3318	1.12294	8	20.3877	0.76493	5	41.4788	0	2.461e-09	352.667	High	70.47
IQTPPTGADTDMPDSPSPSAAASER	13	4	2	I1J9X9;I1LGM2	N-Term(TMT6plex); S17(Phospho)	2808.26	0.983985	T(3): 0.0; T(6): 0.0; T(10): 0.0; S(15): 0.0; S(17): 98.4; S(19): 1.6; S(23): 0.0																																					0	1.056e-08	404.953	High	70.38
VIGADDSDADEEER	4	3	1	I1K8N4	N-Term(TMT6plex); S7(Phospho)	1829.77	1	S(7): 100.0	0.966325	1		1.04932	3	5.97101	0.897429	1		0.937571	3	2.27403	1.07685	1		1.10284	3	1.2809	1.01453	1		0.985193	3	1.66434	1.0439	1		0.977468	3	4.70487	1.02696	1		0.921581	3	7.77864	0	2.125e-09	402.883	High	70.37
NLPGMPDPEAEVIALSPTALLATNR	6	1	1	I1MNH4	N-Term(TMT6plex); S16(Phospho)	2899.49	0.974735	S(16): 97.5; T(18): 2.5; T(23): 0.0	1.02747	6	2.929				0.954565	6	6.07681				1.06602	6	4.69113				0.962317	6	8.8865				1.04551	6	8.66447				0.965286	6	12.5099				0	1.939e-11	367.013	High	70.27
VTDLNEPLVGNLSPPVEK	5	1	1	K7LHY8	N-Term(TMT6plex); S13(Phospho); K18(TMT6plex)	2459.33	1	T(2): 0.0; S(13): 100.0	0.962802	3	11.4665	1.00359	2	3.47936	0.975087	3	1.0789	1.01815	2	1.21825	0.984611	3	0.694217	0.997887	2	10.7101	1.03092	3	6.26583	0.987076	2	1.9811	1.04076	3	3.02661	0.98458	2	4.05792	1.05253	3	0.269077	1.0381	2	3.74262	0	7.733e-11	458.389	High	70.13
SPSPPLPGNSDGFSIGK	7	1	1	I1KMB5	N-Term(TMT6plex); S3(Phospho); K17(TMT6plex)	2195.12	0.974332	S(1): 2.6; S(3): 97.4; S(10): 0.0; S(14): 0.0	0.98149	3	5.21657	0.925649	1		0.966733	3	4.45378	0.939593	1		0.98188	3	0.300003	1.03618	1		0.982672	3	0.679026	0.975565	1		0.931344	3	3.73527	1.06553	1		1.23448	3	4.08411	1.21829	1		0	1.939e-08	284.456	High	70.06
TGGGITMQSTPGSSGYLDLYPER	19	1	1	A0A0R4J3X7	N-Term(TMT6plex); M7(Oxidation); S13(Phospho)	2712.25	0.975637	T(1): 0.0; T(6): 0.0; S(9): 0.0; T(10): 0.0; S(13): 97.6; S(14): 2.4; Y(16): 0.0; Y(20): 0.0	0.977716	9	7.68474	0.92741	2	2.81499	1.04171	9	7.27525	1.04996	2	0.297996	0.958626	9	14.6671	0.972272	2	15.1607	1.00411	9	6.94339	1.0318	2	3.47194	1.01527	9	7.58936	1.02415	2	1.02777	0.878173	8	25.2048	0.996278	2	15.0207	0	5.092e-12	294.966	High	69.97
NFAFVQYESEDDASR	12	5	2	K7N3M9;A0A0R0I2Q5	N-Term(TMT6plex); S9(Phospho)	2086.9	0.999992	Y(7): 0.0; S(9): 100.0; S(14): 0.0																																					0	8.765e-09	305.729	High	69.94
NQPGTPYPDAEVIALSPK	23	6	2	I1ND00;I1LF27	N-Term(TMT6plex); S16(Phospho); K18(TMT6plex)	2435.27	1	T(5): 0.0; Y(7): 0.0; S(16): 100.0																																					0	1.954e-08	502.343	High	69.82
DCIIASDDETEDAEAPFIQK	4	1	1	A0A368UI99	N-Term(TMT6plex); C2(Carbamidomethyl); S6(Phospho); K20(TMT6plex)	2805.3	1	S(6): 100.0; T(10): 0.0	0.995853	4	4.66219				0.986076	4	4.78012				1.00614	4	10.1769				1.01303	4	7.59675				1.03137	4	5.51746				0.957017	4	10.278				0	6.127e-09	501.01	High	69.8
QVTQYISDEPWGWYQSPSR	6	3	1	I1JZW5	N-Term(TMT6plex); S16(Phospho)	2636.2	0.499902	T(3): 0.0; Y(5): 0.0; S(7): 0.0; Y(14): 0.0; S(16): 50.0; S(18): 50.0	0.98054	3	6.53653	0.950637	3	7.95583	0.934489	3	4.60249	0.944154	3	1.43958	1.07273	3	6.12275	1.01854	3	3.82411	1.00905	3	9.16743	1.05274	3	2.06912	0.971574	3	4.74965	1.0392	3	3.20936	1.07587	3	6.90812	1.02259	3	2.1217	0	1.842e-08	295.989	High	69.75
TATSLELLANDVAVSPAVATSGDGATGR	22	1	1	I1M0G8	N-Term(TMT6plex); S21(Phospho)	2953.47	0.499775	T(1): 0.0; T(3): 0.0; S(4): 0.0; S(15): 0.0; T(20): 50.0; S(21): 50.0; T(26): 0.0	0.987852	5	3.47651	0.9402	8	5.59561	0.972456	5	3.45631	0.989912	8	4.47813	0.979781	5	3.99748	1.08133	8	4.08748	0.974	5	6.69525	1.03528	8	3.52699	1.01625	5	0.798389	1.01866	8	6.4673	1.08153	5	9.73772	0.834677	8	13.1362	0	6.534e-12	382.257	High	69.68
SGSQIGGDLSEDEETPGK	2	3	1	A0A0R0LF50	N-Term(TMT6plex); S10(Phospho); K18(TMT6plex)	2344.1	1	S(1): 0.0; S(3): 0.0; S(10): 100.0; T(15): 0.0	0.972112	2	1.05349				0.999231	2	6.0507				1.01468	2	4.06606				1.03017	2	2.91235				1.07939	2	4.27633				0.789272	2	3.38865				0	7.954e-10	305.991	High	69.64
THLDEHVAEDGSVENADNVESASISAK	7	2	1	K7MB16	N-Term(TMT6plex); S25(Phospho); K27(TMT6plex)	3362.58	0.999947	T(1): 0.0; S(12): 0.0; S(21): 0.0; S(23): 0.0; S(25): 100.0	1.02776	7	7.6632				1.01337	7	9.62568				0.940713	7	8.7773				1.04148	7	15.5325				0.972901	7	14.5988				0.972628	6	38.4578				0	5.061e-09	249.278	High	69.58
NLPGNPDPSAEVIALSPTTLMATNR	10	1	1	I1NJ02	N-Term(TMT6plex); S16(Phospho); M21(Oxidation)	2904.44	0.968282	S(9): 0.0; S(16): 96.8; T(18): 3.1; T(19): 0.1; T(23): 0.0	0.939336	7	6.1491	0.917606	2	4.61884	1.02484	7	4.92902	0.979295	2	2.87348	1.0036	7	9.38119	1.05931	2	0.650146	1.00006	7	5.65795	1.07547	2	5.83174	1.03847	7	6.66897	1.04031	2	1.68847	0.937014	7	5.12297	0.878192	2	7.74682	0	5.568e-09	310.586	High	69.56
ESSPGFDVLVADELR	27	2	2	I1KRM9;I1K3A1	N-Term(TMT6plex); S3(Phospho)	1942.94	0.999911	S(2): 0.0; S(3): 100.0																																					0	6.576e-09	596.044	High	69.44
AAEEEEDNEGNNDSGGK	9	3	1	A0A0R0GZ86	N-Term(TMT6plex); S14(Phospho); K17(TMT6plex)	2302.97	1	S(14): 100.0	1.00684	5	9.99467	0.89524	4	2.15475	0.873667	5	1.61816	0.880846	4	2.67917	1.04297	5	6.13969	1.14828	4	4.91801	1.07028	5	9.68079	1.1342	4	5.34589	1.08469	5	2.40093	1.13689	4	3.5487	1.06196	5	17.0618	0.621365	4	14.4846	0	1.548e-10	419.913	High	69.33
AESGSPDNLESLR	4	3	1	I1J7Y4	N-Term(TMT6plex); S5(Phospho)	1683.78	1	S(3): 0.0; S(5): 100.0; S(11): 0.0	0.932468	3	9.49192	0.944778	1		1.03738	3	3.60522	0.944808	1		0.830703	3	7.32178	0.95356	1		0.93579	3	10.3992	0.949812	1		0.876028	3	7.15613	0.971842	1		1.43896	3	5.02335	1.65291	1		0	2.628e-07	390.424	High	69.31
GNSFLAGNLSFSR	11	11	2	I1JRK4;A0A0R0KZ52	N-Term(TMT6plex); S10(Phospho)	1678.82	0.999997	S(3): 0.0; S(10): 100.0; S(12): 0.0																																					0	4.167e-07	307.525	High	69.24
NPVPQVVEVTGSESPSTFGWSAR	4	6	2	I1J805;K7LEV0	N-Term(TMT6plex); S14(Phospho)	2740.33	0.986021	T(10): 0.0; S(12): 0.0; S(14): 98.6; S(16): 1.4; T(17): 0.0; S(21): 0.0																																					0	1.392e-10	424.68	High	69.07
IVVVGVDESDNEDNWGR	10	1	1	I1K299	N-Term(TMT6plex); S9(Phospho)	2212.01	1	S(9): 100.0	0.99318	6	2.07482	0.907566	4	2.77074	0.986981	6	4.29505	0.972454	4	4.26786	0.992987	6	3.9487	1.11071	4	7.36015	0.967958	6	4.53575	0.991792	4	2.22789	0.946344	6	10.4908	1.02487	4	4.22481	1.19033	6	27.1892	1.20157	4	17.5381	0	2.852e-10	345.862	High	69.05
AVYLPSQGASELMEVR	14	1	1	I1NEN3	N-Term(TMT6plex); S10(Phospho); M13(Oxidation)	2075.01	1	Y(3): 0.0; S(6): 0.0; S(10): 100.0	1.00617	6	9.37961	0.99037	6	4.75623	1.00447	6	2.66688	0.972959	6	3.41812	0.990162	6	5.47216	1.00961	6	6.36799	0.959107	6	6.37797	0.911795	6	10.3232	0.926119	6	5.00534	0.944213	6	5.95063	1.3067	6	19.1707	1.23522	6	16.5095	0	8.168e-08	276.169	High	69.01
LEEVPEMGYNPLGSPSCGEICLR	5	2	1	I1JQU3	N-Term(TMT6plex); S14(Phospho); C17(Carbamidomethyl); C21(Carbamidomethyl)	2916.32	0.999988	Y(9): 0.0; S(14): 100.0; S(16): 0.0	0.987758	5	1.07929				1.00716	5	2.33402				0.989836	5	4.4121				0.963213	5	4.60827				1.00386	5	3.30483				0.931978	5	6.58917				0	9.396e-12	367.163	High	68.93
ITSLGTTETEESEEDTK	7	1	1	C6T081	N-Term(TMT6plex); T7(Phospho); K17(TMT6plex)	2408.14	0.97901	T(2): 0.0; S(3): 0.0; T(6): 2.1; T(7): 97.9; T(9): 0.0; S(12): 0.0; T(16): 0.0	1.0291	5	5.04515				0.986602	5	9.9962				1.03096	5	7.36973				1.02085	5	6.07056				1.03538	5	2.8131				0.626147	5	27.6193				0	3.927e-08	295.117	High	68.91
FYMEPETSDSGSMTSGAVAGR	25	2	1	I1MQL3	N-Term(TMT6plex); M3(Oxidation); S8(Phospho)	2505.05	0.944	Y(2): 0.0; T(7): 2.8; S(8): 94.4; S(10): 2.8; S(12): 0.0; T(14): 0.0; S(15): 0.0	1.02122	9	5.3873	0.940832	3	2.17757	1.00953	9	6.96314	0.979162	3	1.913	1.01446	9	13.4627	1.05698	3	8.00464	1.06399	9	3.41469	1.02836	3	4.46405	1.0471	9	3.2036	1.07163	3	5.89215	0.587859	8	29.3386	0.793756	3	5.61326	0	5.878e-10	224.357	High	68.86
LAGISPTIDTALSPDSPPSFIFSDGLK	6	1	1	I1NES7	N-Term(TMT6plex); S16(Phospho); K27(TMT6plex)	3284.71	0.999978	S(5): 0.0; T(7): 0.0; T(10): 0.0; S(13): 0.0; S(16): 100.0; S(19): 0.0; S(23): 0.0	0.989943	1		1.00649	4	0.247586	1.03226	1		1.0549	4	3.52225	0.975389	1		0.983858	4	9.11484	0.971785	1		0.951144	4	7.50379	1.0344	1		0.946921	4	3.65201	0.998648	1		1.13318	4	9.73324	0	4.385e-10	312.844	High	68.79
DNESLAPIFTPPR	9	1	1	C6TGU6	N-Term(TMT6plex); T10(Phospho)	1765.88	1	S(4): 0.0; T(10): 100.0	0.953346	4	1.8569	0.968962	5	4.29642	0.958728	4	2.88919	0.996036	5	4.56204	1.04366	4	3.65856	1.01081	5	7.84208	1.01831	4	4.38397	1.02003	5	1.70402	1.01518	4	0.797514	1.00275	5	3.48435	0.965451	4	1.93589	1.01542	5	12.4017	0	9.84e-09	328.603	High	68.79
AAYPDVEVQPLSPPR	19	1	1	I1KI62	N-Term(TMT6plex); S12(Phospho)	1947.98	1	Y(3): 0.0; S(12): 100.0	0.974577	12	11.4327	0.882011	7	6.61116	0.906413	12	5.24699	0.822012	7	9.60802	0.988372	12	7.15256	1.12394	7	8.16191	0.949112	12	10.0082	1.07202	7	9.72231	0.956739	12	6.37873	1.09329	7	7.03356	1.29316	12	23.3047	1.00833	7	27.8183	0	2.44e-06	428.577	High	68.73
SEDMGFDISDDGIGSPR	16	1	1	I1JB35	N-Term(TMT6plex); M4(Oxidation); S15(Phospho)	2122.89	1	S(1): 0.0; S(9): 0.0; S(15): 100.0	0.986991	6	3.71292	1.02516	10	3.16459	1.03959	6	6.68063	1.085	10	5.30576	0.978774	6	7.15641	0.971356	10	5.83402	0.988874	6	9.51746	0.964339	10	8.3568	1.03677	6	6.36865	0.990531	10	2.31637	0.963597	6	10.3517	1.00029	10	7.52695	0	0.0005786	272.165	High	68.72
KPSTPSSLDDVEAK	2	2	1	I1K7Z6	N-Term(TMT6plex); K1(TMT6plex); T4(Phospho); K14(TMT6plex)	2241.2	0.988026	S(3): 1.2; T(4): 98.8; S(6): 0.0; S(7): 0.0	1.22754	2	6.20166				1.21881	2	5.48589				0.882074	2	4.34495				0.878845	2	8.54846				0.857843	2	4.62513				0.849416	2	2.40102				0	5.495e-07	281.94	High	68.7
NTTLPTSKSEVFSTAADGQTSVEINVLQGER	6	2	2	I1MJU7;A0A368UHI2	N-Term(TMT6plex); K8(TMT6plex); S9(Phospho)	3817.93	0.961436	T(2): 0.0; T(3): 0.0; T(6): 1.9; S(7): 1.9; S(9): 96.1; S(13): 0.0; T(14): 0.0; T(20): 0.0; S(21): 0.0																																					0	2.799e-09	393.608	High	68.52
VQSGNDIIEVEADHDPSVENLNNVDSK	4	2	1	I1KWP9	N-Term(TMT6plex); S17(Phospho); K27(TMT6plex)	3475.66	1	S(3): 0.0; S(17): 100.0; S(26): 0.0	0.998935	1		0.901489	3	6.04034	0.885002	1		0.936829	3	5.16426	1.23731	1		1.1608	3	1.93231	1.01309	1		1.10974	3	4.32487	1.01117	1		0.996059	3	1.42577	0.723398	1		0.876299	3	3.40055	0	3.314e-10	397.786	High	68.5
DVEQVTEQGEYSAK	18	8	1	C6TLJ6	N-Term(TMT6plex); T6(Phospho); K14(TMT6plex)	2121.02	1	T(6): 100.0; Y(11): 0.0; S(12): 0.0	1.03514	6	8.68113	1.05271	12	9.00375	1.01687	6	4.45389	1.01686	12	9.20603	1.02891	6	9.24718	0.978915	12	7.12705	1.02472	6	1.40326	1.00914	12	6.03611	0.98347	6	2.88267	0.994338	12	10.5382	0.735183	6	22.6401	0.901489	12	14.5633	0	1.157e-05	370.746	High	68.47
AVEAVQSDDDGDVR	12	1	1	I1J4Q0	N-Term(TMT6plex); S7(Phospho)	1784.79	1	S(7): 100.0	0.969461	7	2.14121	0.996826	5	6.85982	0.958351	7	4.09282	0.969091	5	4.8753	0.893376	7	0.794574	0.879355	5	2.41932	0.961602	7	6.6569	0.870763	5	7.66353	1.00372	7	23.2108	1.04035	5	25.9129	1.53801	7	12.8027	1.77569	5	7.84608	0	8.15e-07	417.641	High	68.42
GWEGGQDSDDEFGQGGR	6	1	1	I1NES2	N-Term(TMT6plex); S8(Phospho)	2105.84	1	S(8): 100.0	1.08645	6	13.8575				1.04771	6	8.89638				0.857875	6	18.6585				0.858335	6	28.0436				0.872107	6	19.3038				1.4701	6	50.3074				0	6.516e-11	391.651	High	68.42
EESPQLSGSVSPFTSNEIK	2	9	1	I1MZN2	N-Term(TMT6plex); S11(Phospho); K19(TMT6plex)	2574.28	0.999976	S(3): 0.0; S(7): 0.0; S(9): 0.0; S(11): 100.0; T(14): 0.0; S(15): 0.0	1.00092	2	0.196621				0.989439	2	3.42872				1.00397	2	3.06938				0.952369	2	0.83498				1.0347	2	1.30944				1.05201	2	9.27619				0	1.253e-08	297.26	High	68.42
IEQTEDEEISSDDEK	18	2	1	K7MMG3	N-Term(TMT6plex); S10(Phospho); K15(TMT6plex)	2305.04	0.988524	T(4): 0.0; S(10): 98.9; S(11): 1.1	0.95494	6	18.915	0.951396	7	27.1721	1.02794	6	9.67609	0.997182	7	18.3842	0.899536	6	5.40404	1.06328	7	3.79539	0.955301	6	5.86643	1.01755	7	7.49	0.909256	6	9.55519	1.04275	7	6.51119	1.22916	6	121.05	0.85959	7	43.2872	0	3.911e-06	286.359	High	68.39
EAALEAYGDGNSHSGPANVSWK	6	2	1	C6ZRS8	N-Term(TMT6plex); S12(Phospho); K22(TMT6plex)	2798.33	0.98555	Y(7): 0.0; S(12): 98.6; S(14): 1.4; S(20): 0.0	1.00052	5	5.13435				0.951386	5	2.74377				1.02483	5	2.55633				0.997467	5	1.43808				0.98463	5	8.00616				1.05703	5	2.79951				0	3.917e-11	350.84	High	68.28
NVVLDEFGSPK	14	4	1	G3E7M5	N-Term(TMT6plex); S9(Phospho); K11(TMT6plex)	1742.91	1	S(9): 100.0	1.04821	11	1.90389	0.846653	3	11.303	1.02169	11	1.11211	0.836291	3	5.08203	1.01866	11	2.7622	1.19734	3	0.145878	1.02628	11	4.15598	1.11972	3	3.87027	1.02046	11	3.42382	1.16203	3	5.26539	0.715034	11	30.8499	0.675045	3	12.698	0	1.758e-06	371.488	High	68.27
SGGAPGGAGGEGEDEDDSHDEL	10	1	1	I1KPN3	N-Term(TMT6plex); S18(Phospho)	2366.91	1	S(1): 0.0; S(18): 100.0	1.01465	5	1.74413	0.981947	4	8.1579	0.921162	6	23.1452	1.01073	4	7.16922	1.07984	5	14.111	1.03259	4	5.98918	1.05423	6	4.03903	1.01829	4	3.08802	1.19574	6	17.8573	1.04444	4	11.002	1.08522	4	10.7478	0.891987	3	17.8139	0	3.602e-08	324.891	High	68.19
FTITTYSPTGVAITASGTR	20	5	1	B0M197	N-Term(TMT6plex); S7(Phospho)	2253.14	0.979436	T(2): 0.0; T(4): 0.0; T(5): 0.0; Y(6): 2.0; S(7): 97.9; T(9): 0.0; T(14): 0.0; S(16): 0.0; T(18): 0.0	1.02328	5	9.44192	0.9267	7	2.2158	0.96447	5	2.1024	0.940459	7	8.60643	1.03403	5	4.27861	1.08816	7	5.66303	0.995715	5	4.48871	1.07343	7	8.41179	0.983508	5	3.50159	1.04503	7	1.72391	0.999042	5	26.2898	0.903763	7	7.85368	0	3.307e-07	324.199	High	68.16
ETSNISNPEETTTSK	23	1	1	K7MJA4	N-Term(TMT6plex); S6(Phospho); K15(TMT6plex)	2176.04	1	T(2): 0.0; S(3): 0.0; S(6): 100.0; T(11): 0.0; T(12): 0.0; T(13): 0.0; S(14): 0.0	1.09749	9	6.56535	1.04215	6	11.3305	1.0347	9	4.63331	1.19361	6	3.92172	0.981699	9	5.60513	0.934197	6	6.51602	1.00969	9	6.18036	0.874871	6	1.04161	0.958737	9	4.64096	1.00334	6	7.32094	0.832496	9	8.3569	0.862986	6	7.42885	0	8.016e-10	317.737	High	68.09
TASESDVSVHSTFASR	6	1	1	A8C8H5	N-Term(TMT6plex); S3(Phospho)	1989.91	1	T(1): 0.0; S(3): 100.0; S(5): 0.0; S(8): 0.0; S(11): 0.0; T(12): 0.0; S(15): 0.0	0.587438	6	21.1458				0.846491	6	10.4622				0.690515	6	20.3551				0.796971	6	4.82374				0.817928	6	13.7816				4.18814	6	3.31115				0	6.424e-10	333.626	High	68.08
APASPMDTDDANAK	12	3	1	K7K9Y5	N-Term(TMT6plex); S4(Phospho); K14(TMT6plex)	1941.91	1	S(4): 100.0; T(8): 0.0	1.03857	6	2.16208	0.901661	6	9.52936	0.987881	6	6.32976	0.980978	6	2.34865	1.01259	6	2.54243	1.09618	6	6.86454	0.973298	6	5.29934	1.06046	6	4.76098	1.0031	6	6.56036	1.07801	6	0.956344	0.969369	6	9.56049	0.799409	6	7.82011	0	2.818e-07	340.994	High	68.04
ISMSDEDLLNAPGETYSVTLDAK	1	2	1	C6SZV4	N-Term(TMT6plex); S17(Phospho); K23(TMT6plex)	3007.46	0.987348	S(2): 0.0; S(4): 0.0; T(15): 0.0; Y(16): 1.2; S(17): 98.7; T(19): 0.0	0.93815	1					0.919984	1					1.12649	1					0.983272	1					1.07366	1					0.935361	1					0	5.742e-12	396.246	High	68.01
GVGGESGDEALDEDTGGNK	10	1	1	I1MHT6	N-Term(TMT6plex); S6(Phospho); K19(TMT6plex)	2345.06	1	S(6): 100.0; T(15): 0.0	1.04611	4	3.32632	1.01333	6	9.97752	1.01156	4	2.56733	0.961454	6	3.65174	0.999414	4	3.54288	1.06708	6	4.02273	1.00569	4	1.25482	1.0072	6	1.93328	0.968421	4	6.38189	0.982596	6	5.75731	0.897057	4	5.21286	0.906347	6	3.66304	0	1.026e-07	417.551	High	67.96
GKPAASSSSSESSDDDSDEDEAPK	4	1	1	I1LPJ9	N-Term(TMT6plex); K2(TMT6plex); S8(Phospho); S9(Phospho); K24(TMT6plex)	3245.39	8.44046e-06	S(6): 98.0; S(7): 1.9; S(8): 0.0; S(9): 1.9; S(10): 98.0; S(12): 0.0; S(13): 0.0; S(17): 0.0	1.02637	2	5.51064				0.944264	2	0.35222				1.05006	2	4.50359				1.08385	2	1.37431				1.02924	2	0.694534				0.695283	2	36.9492				0	3.385e-09	356.618	High	67.88
EIYSAGFSSPTPIQAQTWPVALQGR	2	2	1	K7LBJ6	N-Term(TMT6plex); S9(Phospho)	3013.51	0.941849	Y(3): 0.0; S(4): 0.0; S(8): 2.9; S(9): 94.2; T(11): 2.9; T(17): 0.0	0.926355	2	0.0713992				0.978942	2	8.66004				1.07427	2	7.23246				1.00783	2	9.51006				0.968828	2	14.35				1.09987	2	12.484				0	1.14e-11	242.923	High	67.82
AAAGEEEQNPASPVALLLAALR	1	1	1	A0A0R0KXK2	N-Term(TMT6plex); S12(Phospho)	2500.31	1	S(12): 100.0	1.03353	1					0.944901	1					1.046	1					0.895188	1					0.980104	1					1.25278	1					0	1.791e-13	415.926	High	67.81
LSNSSENLMLPVSDPPK	28	1	1	I1M9I8	N-Term(TMT6plex); S4(Phospho); M9(Oxidation); K17(TMT6plex)	2382.21	0.977692	S(2): 0.1; S(4): 97.8; S(5): 2.2; S(13): 0.0	1.03163	7	0.449253	0.968804	9	2.42701	1.00246	7	7.24364	0.969616	9	4.40329	0.990146	7	2.55244	1.0496	9	4.65197	0.993489	7	6.96208	1.01809	9	5.48749	0.974817	7	4.35895	1.01134	9	4.97495	0.944508	7	20.3218	0.919781	9	7.53117	0	0.0002943	345.195	High	67.79
FSQDDVGSTEAEEAAK	15	3	1	C6TGI9	N-Term(TMT6plex); S8(Phospho); K16(TMT6plex)	2222.03	0.988095	S(2): 0.0; S(8): 98.8; T(9): 1.2	1.01041	5	0.204125	1.06265	6	9.83748	0.982354	5	1.63827	1.12844	6	3.98365	0.963431	5	5.26925	0.996547	6	2.40188	1.04885	5	5.61725	0.981026	6	5.20757	1.0487	5	1.84054	0.944992	6	5.35267	0.859646	5	6.72983	0.666774	6	15.7921	0	3.958e-09	352.719	High	67.76
DGEASDEEEEYEAK	13	3	1	I1JK05	N-Term(TMT6plex); S5(Phospho); K14(TMT6plex)	2138.91	1	S(5): 100.0; Y(11): 0.0	1.05795	6	6.03494	0.898187	7	5.40713	1.05494	6	3.20129	0.881891	7	8.13418	1.05492	6	5.37701	1.24363	7	4.95724	1.03772	6	4.32921	1.23454	7	0.668426	1.00635	6	1.34867	1.14084	7	4.92892	0.434361	6	23.5156	0.295187	6	22.8603	0	4.654e-08	363.424	High	67.75
EQAVWALGNVAGDSPR	12	9	3	I1MGI7;I1NBT0;I1LB65	N-Term(TMT6plex); S14(Phospho)	1978.96	1	S(14): 100.0																																					0	1.221e-11	405.894	High	67.73
SEDGGESSESDSPGDSLR	19	4	2	K7M052;I1MU40	N-Term(TMT6plex); S12(Phospho)	2119.85	0.999992	S(1): 0.0; S(7): 0.0; S(8): 0.0; S(10): 0.0; S(12): 100.0; S(16): 0.0																																					0	6.379e-11	355.759	High	67.71
NDEDDDDVVSDDEAQK	14	2	1	K7K151	N-Term(TMT6plex); S10(Phospho); K16(TMT6plex)	2346.99	1	S(10): 100.0	1.01797	7	4.56498	0.997971	7	3.81749	1.02506	7	1.76326	1.01091	7	5.3434	0.995847	7	5.14543	1.08414	7	12.2078	1.08717	7	16.2448	1.05439	7	3.02751	1.07798	7	3.31185	1.06023	7	1.49421	0.506195	6	55.4026	0.479008	6	19.7769	0	1.251e-07	341.385	High	67.69
VIEADSDADEEER	6	4	2	K7KTE9;I1JU77	N-Term(TMT6plex); S6(Phospho)	1786.76	1	S(6): 100.0																																					0	6.439e-08	405.886	High	67.65
IDSEGFMCGANFNVDSQTK	13	2	1	I1MEG4	N-Term(TMT6plex); S3(Phospho); M7(Oxidation); C8(Carbamidomethyl); K19(TMT6plex)	2674.2	1	S(3): 100.0; S(16): 0.0; T(18): 0.0	1.12876	3	0.209958	1.03476	10	6.17011	1.13445	3	2.012	1.02701	10	3.00989	0.962064	3	8.30129	0.994875	10	6.02159	0.966266	3	0.780101	0.968333	10	2.66368	0.953331	3	0.445351	1.00909	10	5.7969	0.832491	3	30.7437	0.758242	10	26.6492	0	7.682e-08	446.964	High	67.62
FPLPGNPLSPSAALEALNAR	5	2	1	I1MUA9	N-Term(TMT6plex); S9(Phospho)	2344.23	1	S(9): 100.0; S(11): 0.0	0.989218	3	4.82606	1.02188	2	0.70002	0.942572	3	6.91158	1.03316	2	3.12839	1.03088	3	4.85285	1.02411	2	3.67239	1.02555	3	3.68981	0.942442	2	3.08746	1.03204	3	0.232069	0.938017	2	0.230497	0.959683	3	0.681313	1.12021	2	7.67492	0	5.313e-11	312.804	High	67.42
VDDNIGDDMDVSPR	14	3	2	I1KLQ5;I1M057	N-Term(TMT6plex); S12(Phospho)	1856.8	1	S(12): 100.0																																					0	5.731e-07	389.762	High	67.39
VPSGIAGAVPPSLAQTTNIDLILQAADEVQSEDPNVAR	6	1	1	A0A368UI93	N-Term(TMT6plex); S3(Phospho)	4166.13	1	S(3): 100.0; S(12): 0.0; T(16): 0.0; T(17): 0.0; S(31): 0.0	0.940436	1		1.02426	5	10.8517	0.803422	1		0.998586	5	7.36395	1.03564	1		0.934472	5	9.39598	1.07687	1		0.971668	5	4.62655	1.07685	1		1.00026	5	11.2957	1.1687	1		1.09326	5	9.93464	0	4.53e-08	389.866	High	67.37
SFDDFSDDGGVYDDSE	10	2	1	I1MQJ9	N-Term(TMT6plex); S6(Phospho)	2078.76	1	S(1): 0.0; S(6): 100.0; Y(12): 0.0; S(15): 0.0	0.927361	7	7.78915	0.928771	3	7.15564	0.862898	7	7.6898	0.98449	3	2.561	0.992801	7	13.9421	1.09417	3	2.96783	0.948656	7	3.21659	1.0659	3	14.6195	1.03782	7	3.73861	0.978	3	13.855	1.35531	7	44.4223	1.09577	3	11.4451	0	9.335e-08	288.543	High	67.29
DVSQEDEDVAVPNNESDDER	14	2	1	K7KL81	N-Term(TMT6plex); S3(Phospho)	2571.06	1	S(3): 100.0; S(16): 0.0	1.09183	8	10.3577	1.01005	5	3.25229	0.976549	8	17.7984	1.03937	5	3.51312	1.06072	7	6.78703	1.01704	5	5.87739	0.961358	8	8.34411	1.04872	5	5.37815	1.06946	8	6.10879	1.04127	5	2.48395	0.766069	8	25.4069	0.741988	5	19.0471	0	1.4e-05	427.329	High	67.21
YGAGIGPGIYDIHSPR	6	1	1	I1LXY1	N-Term(TMT6plex); S14(Phospho)	1981.98	1	Y(1): 0.0; Y(10): 0.0; S(14): 100.0	1.04565	3	2.73945	0.943042	3	0.996862	1.00894	3	5.22528	0.942264	3	7.20505	0.997036	3	0.661718	1.04588	3	0.854832	0.942266	3	2.52527	1.01132	3	1.59589	0.995447	3	1.27534	1.04837	3	1.74334	0.96903	3	1.08902	1.07341	3	1.80642	0	2.697e-08	380.87	High	67.19
NSFEPHPMVADAWESLR	12	2	1	I1LD52	N-Term(TMT6plex); S2(Phospho)	2295.05	1	S(2): 100.0; S(15): 0.0	1.01299	6	4.50633	1.03863	6	2.62119	1.08551	6	4.35273	0.974496	6	6.25806	0.930488	6	3.13381	0.940532	6	5.15512	1.03853	6	9.41221	1.04083	6	4.83611	1.00696	6	4.09878	1.03222	6	3.05266	0.76915	6	24.4065	0.709148	6	21.1136	0	6.596e-07	461.576	High	67.18
RGSASLPDVTAISGGFDGDEK	16	2	1	A0A0R0L9N3	N-Term(TMT6plex); S5(Phospho); K21(TMT6plex)	2617.29	0.999667	S(3): 0.0; S(5): 100.0; T(10): 0.0; S(13): 0.0	0.975355	5	6.73257	1.00798	4	0.41916	1.01379	5	0.71924	0.995938	4	3.04993	1.04465	5	7.9698	1.04483	4	4.07247	1.0271	5	3.64632	1.03299	4	2.95573	0.990063	5	3.48585	1.00343	4	2.75817	0.837108	5	24.7503	0.850892	4	3.61143	0	7.19e-09	436.73	High	67.11
LEMTPSADTEESEVLSPR	5	1	1	A0A0R0ESN9	N-Term(TMT6plex); S16(Phospho)	2300.06	0.999997	T(4): 0.0; S(6): 0.0; T(9): 0.0; S(12): 0.0; S(16): 100.0	1.00844	3	6.17672	0.969958	2	3.31281	0.979453	3	4.34663	0.975856	2	2.50676	0.975039	3	9.56209	1.05184	2	1.73032	0.918051	3	11.9922	1.03289	2	3.26501	0.863135	3	2.89163	0.994803	2	2.11364	1.79733	3	20.0593	0.987108	2	5.54801	0	1.341e-07	389.059	High	67.09
GVVLESPEVEGGGGVVVVEGER	3	1	1	I1MVU3	N-Term(TMT6plex); S6(Phospho)	2462.24	1	S(6): 100.0	0.970383	3	5.29857				0.947361	3	0.000325644				1.00999	3	6.61648				0.975791	3	7.66341				1.03637	3	1.83677				1.24087	3	2.74754				0	1.397e-08	340.342	High	67.04
VAFNDTPTAIFWTDYVATR	17	11	1	A0A0R0F6Y9	N-Term(TMT6plex); Y15(Phospho)	2497.2	0.998945	T(6): 0.0; T(8): 0.0; T(13): 0.1; Y(15): 99.9; T(18): 0.1	0.986233	10	7.06434	1.00367	4	1.65048	0.944363	10	4.38713	1.07221	4	1.80357	1.01753	10	4.8533	0.954476	4	3.33462	1.00935	10	4.18582	0.980657	4	2.20479	1.03194	10	4.13134	0.966461	4	2.82927	1.05141	10	8.20226	1.06568	4	13.1159	0	4.864e-11	303.653	High	66.9
ASSEESSSVDANEVFTDLK	43	5	1	C6SVQ2	N-Term(TMT6plex); S3(Phospho); K19(TMT6plex)	2553.21	0.988205	S(2): 1.2; S(3): 98.8; S(6): 0.0; S(7): 0.0; S(8): 0.0; T(16): 0.0	1.03229	17	7.85482				1.00627	17	7.99144				1.00183	17	7.10232				1.00316	17	1.93934				1.03427	17	7.29424				0.882513	17	11.1489				0	3.959e-08	491.769	High	66.84
TLSSEISEDEAVR	4	4	2	K7KZV0;A0A0R0FWS9	N-Term(TMT6plex); S7(Phospho)	1744.82	1	T(1): 0.0; S(3): 0.0; S(4): 0.0; S(7): 100.0																																					0	4.452e-08	384.43	High	66.8
SLEELSGENEDDGAEAIEMAGSAR	4	3	1	C0LZ80	N-Term(TMT6plex); S22(Phospho)	2789.21	1	S(1): 0.0; S(6): 0.0; S(22): 100.0	0.955253	3	5.13557	0.978127	1		0.910473	3	6.77937	1.01582	1		1.02405	3	3.45628	0.921785	1		1.04296	3	3.85788	1.07499	1		1.07199	3	3.71435	1.00049	1		1.06236	3	0.235353	1.04092	1		0	1.023e-10	413.233	High	66.7
SLPGNPDPSAEVIALSPTTLMATNR	5	1	1	I1LBB3	N-Term(TMT6plex); S16(Phospho)	2861.45	0.999982	S(1): 0.0; S(9): 0.0; S(16): 100.0; T(18): 0.0; T(19): 0.0; T(23): 0.0	1.00522	4	6.39966				0.934485	4	8.03007				0.990622	4	1.64316				1.00636	4	1.43339				1.01529	4	2.41613				1.12303	4	13.1676				0	5.773e-10	360.787	High	66.65
IAEVSDDELLSK	10	1	1	K7MAX3	N-Term(TMT6plex); S5(Phospho); K12(TMT6plex)	1856.97	1	S(5): 100.0; S(11): 0.0	0.992796	5	0.853066	0.917786	5	1.52738	0.947637	5	2.1402	0.896063	5	3.33387	1.05613	5	1.18631	1.06878	5	2.90275	1.02911	5	1.0355	1.05799	5	7.44082	1.0718	5	0.892651	1.1256	5	1.94787	0.83914	5	11.9878	0.779711	5	11.6686	0	7.277e-08	325.019	High	66.6
LVLGDQAAQASPSNVAR	18	2	2	I1KHJ6;A0A0R0FSS2	N-Term(TMT6plex); S11(Phospho)	2006.02	0.999819	S(11): 100.0; S(13): 0.0																																					0	2.274e-09	397.54	High	66.54
STVGTPAYIAPEVLSR	16	20	2	I1MV85;I1KBS6	N-Term(TMT6plex); S1(Phospho)	1970.03	0.999997	S(1): 100.0; T(2): 0.0; T(5): 0.0; Y(8): 0.0; S(15): 0.0																																					0	5.913e-08	413.242	High	66.54
TQTAGNLGESVIDSEVVPSSLVEIAPILR	3	4	1	I1KZH5	N-Term(TMT6plex); T3(Phospho)	3303.74	0.999472	T(1): 0.1; T(3): 99.9; S(10): 0.0; S(14): 0.0; S(19): 0.0; S(20): 0.0	1.10058	2	5.08781	0.942484	1		0.953804	2	1.38133	0.96616	1		0.962349	2	6.46563	1.04821	1		0.985377	2	5.37546	0.963057	1		0.944688	2	2.48453	1.07732	1		1.13046	2	4.54145	1.06842	1		0	2.89e-11	542.531	High	66.46
AVVDPHVSEQELQGVDELSSVAR	3	3	1	A0A088AWR2	N-Term(TMT6plex); S8(Phospho)	2773.35	1	S(8): 100.0; S(19): 0.0; S(20): 0.0	0.955881	3	18.5774				0.898365	3	3.18444				1.03885	3	3.23566				0.989365	3	0.566735				1.1045	3	1.01825				1.15129	3	7.89856				0	3.216e-10	429.646	High	66.41
LATLQDGSDYSDGPR	17	2	1	K7MYX4	N-Term(TMT6plex); S11(Phospho)	1903.87	0.999995	T(3): 0.0; S(8): 0.0; Y(10): 0.0; S(11): 100.0	0.992571	6	5.12652	0.939716	11	8.41586	1.02758	6	3.76784	0.930799	11	9.29787	1.00633	6	12.3535	1.0918	11	14.3919	0.992252	6	3.3936	1.07197	11	10.5718	0.985667	6	3.64027	1.08109	11	11.3619	0.994406	6	8.8812	0.981986	11	12.6858	0	5.191e-09	365.429	High	66.38
LILFDSHSSPDWISNPESLLNK	7	1	1	I1JDU5	N-Term(TMT6plex); S9(Phospho); K22(TMT6plex)	3050.57	0.974239	S(6): 0.0; S(8): 2.6; S(9): 97.4; S(14): 0.0; S(18): 0.0	0.976107	4	6.70897				0.931016	4	4.30522				1.00821	4	9.20476				1.02492	4	5.50428				0.980172	4	2.46137				1.14146	4	3.66622				0	1.544e-10	298.903	High	66.38
VSANDEEDSESEEGIHDNGVTNVLIGGR	11	1	1	I1KWC8	N-Term(TMT6plex); S9(Phospho)	3251.46	0.999442	S(2): 0.0; S(9): 99.9; S(11): 0.1; T(21): 0.0	0.994633	5	3.69314	0.984806	3	10.0757	0.988802	5	5.6869	1.10393	3	1.61701	1.00281	5	6.70147	1.09807	3	3.77346	0.998887	5	4.1858	0.964953	3	0.521176	1.01648	5	9.27841	0.840975	3	5.81979	1.06914	5	20.6644	1.16499	3	13.9819	0	1.872e-11	339.445	High	66.26
EDANSSGASTPR	10	4	1	K7L3J7	N-Term(TMT6plex); S5(Phospho)	1500.65	0.5	S(5): 50.0; S(6): 50.0; S(9): 0.0; T(10): 0.0	0.967656	6	3.69229	0.862606	4	8.8431	0.991265	6	3.9048	0.920781	4	2.71887	0.966791	6	3.34617	1.05296	4	2.95543	0.993614	6	0.926892	1.0687	4	5.92946	0.950816	6	7.13722	1.06749	4	2.19325	1.24007	6	6.84037	1.08584	4	10.1136	0	1.619e-05	279.919	High	66.24
SLSAAEVAVAEAETAVSSVK	7	1	1	I1MX12	N-Term(TMT6plex); S3(Phospho); K20(TMT6plex)	2457.29	0.987898	S(1): 1.2; S(3): 98.8; T(14): 0.0; S(17): 0.0; S(18): 0.0	0.924543	4	4.376				0.97729	4	2.76174				1.06619	4	6.16053				1.00693	4	4.208				0.996312	4	5.8573				1.00916	4	6.20682				0	2.352e-11	502.938	High	66.17
ASLPVASSEAPIVSSPIEK	14	2	1	K7M5G5	N-Term(TMT6plex); S15(Phospho); K19(TMT6plex)	2420.31	0.999639	S(2): 0.0; S(7): 0.0; S(8): 0.0; S(14): 0.0; S(15): 100.0	1.04409	7	4.38587	1.05106	2	8.54843	1.007	7	4.50167	1.03702	2	0.278537	0.935049	7	5.33291	0.964628	2	2.13112	1.00394	7	5.70992	0.958008	2	4.97226	0.986465	7	3.87014	1.00734	2	3.70836	1.08306	7	7.63134	0.947275	2	0.720039	0	2.203e-10	359.058	High	66.14
SFSNDQNANLTNR	13	3	1	A0A0R0G904	N-Term(TMT6plex); T11(Phospho)	1789.81	1	S(1): 0.0; S(3): 0.0; T(11): 100.0	1.06804	6	26.4209	0.985003	7	5.81703	1.17453	6	20.5245	0.834681	7	30.3058	0.878857	6	10.9047	1.08187	7	16.4748	0.953097	6	9.733	1.06572	7	10.7236	0.949449	6	28.3378	1.11755	7	7.89685	0.700154	6	27.9601	0.717412	7	33.062	0	7.967e-07	357.586	High	66.12
TPSVESVDSSGEEELAIQR	3	5	1	I1M750	N-Term(TMT6plex); S10(Phospho)	2342.1	0.5	T(1): 0.0; S(3): 0.0; S(6): 0.0; S(9): 50.0; S(10): 50.0	1.03167	2	4.11831				1.01139	2	7.17939				0.965052	2	3.81985				1.05384	2	9.01569				0.956097	2	4.02033				0.957877	2	12.4958				0	3.708e-10	306.852	High	66.06
AASFNIIPSSTGAAK	33	14	5	Q2I0H4;I1KC70;C6TD56;I1MYI8;A0A0R0KA84	N-Term(TMT6plex); S3(Phospho); K15(TMT6plex)	1973.05	1	S(3): 100.0; S(9): 0.0; S(10): 0.0; T(11): 0.0																																					0	2.084e-06	314.931	High	66.03
EETDGPVSEVGFEAISQGCR	6	2	2	I1MAY4;I1JGX7	N-Term(TMT6plex); T3(Phospho); C19(Carbamidomethyl)	2476.09	1	T(3): 100.0; S(8): 0.0; S(16): 0.0																																					0	4.398e-09	427.29	High	65.97
IASQNVENLSSSPK	25	1	1	I1JXE8	N-Term(TMT6plex); S12(Phospho); K14(TMT6plex)	2012.05	0.999766	S(3): 0.0; S(10): 0.0; S(11): 0.0; S(12): 100.0	0.985897	8	3.6439	1.00424	6	4.10421	0.923684	8	8.13821	0.992868	6	7.06713	1.02873	8	6.15471	0.988383	6	3.29137	1.06021	8	7.69489	1.03895	6	2.58377	1.0744	8	15.4886	1.01421	6	4.07246	0.930158	8	49.3875	0.824642	6	20.1486	0	2.926e-06	340.534	High	65.92
DALAAGYASADDAAPQNSGR	5	1	1	Q0PJH9	N-Term(TMT6plex); S9(Phospho)	2229.99	1	Y(7): 0.0; S(9): 100.0; S(18): 0.0	1.048	3	4.04428	1.07717	2	2.18318	1.00542	3	3.99439	1.03224	2	4.01657	1.03436	3	3.27703	1.06875	2	1.10443	1.01092	3	0.933238	1.0344	2	0.347006	1.07076	3	2.35063	1.01086	2	0.502852	0.461213	3	15.2277	0.442271	2	6.35514	0	3.866e-12	318.602	High	65.91
NEAFLCPADGSIMITASHLPFNR	16	7	1	I1LD09	N-Term(TMT6plex); C6(Carbamidomethyl); M13(Oxidation); S17(Phospho)	2886.35	0.999711	S(11): 0.0; T(15): 0.0; S(17): 100.0	1.02455	6	5.54082	0.868338	5	16.727	1.00611	6	8.67231	0.964492	5	4.52199	0.990331	6	2.71896	1.07643	5	3.97414	1.00144	6	2.40608	1.04536	5	6.79789	1.01578	6	2.97989	1.03595	5	9.93286	0.857286	6	9.87857	1.00081	5	4.79134	0	1.207e-09	400.535	High	65.83
VAGAGPNSASGPPR	11	1	1	I1M0G8	N-Term(TMT6plex); S8(Phospho)	1546.76	1	S(8): 100.0; S(10): 0.0	1.0598	5	10.7117	0.974656	6	12.7883	1.06148	5	2.74126	0.913534	6	7.05638	0.897537	5	6.01894	1.02413	6	10.8573	0.964377	5	3.76294	1.05672	6	8.42563	0.922799	5	7.85507	1.08966	6	5.58286	1.1081	5	31.5387	0.852057	6	9.21276	0	2.555e-08	343.85	High	65.81
WSFDDVEVTDMSLADYIGVSPSK	10	2	1	C6TFC7	N-Term(TMT6plex); M11(Oxidation); S20(Phospho); K23(TMT6plex)	3115.47	0.999448	S(2): 0.0; T(9): 0.0; S(12): 0.0; Y(16): 0.0; S(20): 99.9; S(22): 0.1	1.01745	5	2.89328	1.08807	2	7.29441	0.98001	5	1.49924	1.01182	2	2.70703	1.03695	5	2.2929	0.961023	2	4.84101	1.01505	5	1.04306	0.950131	2	5.83966	1.03202	5	3.14954	0.953036	2	1.79066	0.906155	5	13.7594	1.08266	2	6.42441	0	4.519e-08	381.171	High	65.79
FCQDDVGSTEAEEAAK	16	1	1	K7L7P5	N-Term(TMT6plex); C2(Carbamidomethyl); T9(Phospho); K16(TMT6plex)	2295.03	0.5	S(8): 50.0; T(9): 50.0	1.04249	5	0.703417	1.064	6	2.02967	0.979084	5	4.3409	1.07027	6	1.82637	1.06058	5	2.69108	1.04558	6	3.53313	1.04019	5	5.25815	0.946428	6	7.25311	1.05585	5	3.65938	0.98529	6	1.28134	0.687096	5	13.0371	0.690213	6	19.6736	0	5.867e-09	360.175	High	65.71
TSGDSSDGGGGGGGIPR	9	1	1	I1M4Q3	N-Term(TMT6plex); T1(Phospho)	1742.76	0.999992	T(1): 100.0; S(2): 0.0; S(5): 0.0; S(6): 0.0	0.975224	5	7.3261				0.933538	5	7.43609				0.960379	5	13.0454				1.04878	5	4.51806				1.10176	5	14.6916				0.919946	5	20.0488				0	9.277e-09	354.369	High	65.6
FDHPMGVFTYNISASPSADAPGR	4	2	1	I1L6B2	N-Term(TMT6plex); M5(Oxidation); S15(Phospho)	2762.26	0.974554	T(9): 0.0; Y(10): 0.0; S(13): 0.0; S(15): 97.5; S(17): 2.5	1.06092	3	1.43515				0.965336	3	1.96196				1.02116	3	9.63795				0.960741	3	1.79773				0.945245	3	5.58209				1.21832	3	16.4194				0	3.209e-08	246.833	High	65.57
DDVAAGYASADDAAPINSGK	2	1	1	Q0PJI1	N-Term(TMT6plex); S9(Phospho); K20(TMT6plex)	2446.16	0.999986	Y(7): 0.0; S(9): 100.0; S(18): 0.0	0.96311	1		1.00959	1		1.0308	1		1.00939	1		0.985312	1		1.03172	1		1.00955	1		1.01018	1		1.02201	1		1.02806	1		0.984177	1		0.803709	1		0	7.583e-11	325.033	High	65.55
LENSATNLSGSPK	9	3	1	I1KL35	N-Term(TMT6plex); S11(Phospho); K13(TMT6plex)	1855.96	1	S(4): 0.0; T(6): 0.0; S(9): 0.0; S(11): 100.0	1.12823	6	4.91793	1.16332	3	9.4353	1.13335	6	6.97646	1.17626	3	1.43132	0.899947	6	1.43291	0.862303	3	0.276793	0.96488	6	2.89005	0.905882	3	1.4782	0.974569	6	4.05116	0.872406	3	2.0182	0.850162	6	29.2488	0.945553	3	26.7169	0	9.199e-09	370.047	High	65.54
AVDVTGPDGASVQGTR	10	27	1	A0A0R0HA46	N-Term(TMT6plex); S11(Phospho)	1838.88	0.984337	T(5): 0.0; S(11): 98.4; T(15): 1.6	0.909672	5	7.99597	1.03854	5	4.79588	1.03336	5	4.59755	1.07337	5	3.21258	0.960956	5	2.85896	0.953428	5	12.5644	0.954842	5	3.29311	0.967955	5	5.79224	1.02705	5	3.03276	0.941373	5	7.41889	1.31134	5	19.8947	0.945338	5	4.96316	0	1.684e-07	299.389	High	65.49
GMWQYGDIQSDDEDTAPPPR	17	3	2	I1JXS8;I1KBV2	N-Term(TMT6plex); M2(Oxidation); S10(Phospho)	2603.1	1	Y(5): 0.0; S(10): 100.0; T(15): 0.0																																					0	4.071e-11	373.84	High	65.47
SDVALLTLENGSSPVQNPSTAAEDAR	2	1	1	I1J515	N-Term(TMT6plex); S12(Phospho)	2951.43	0.0178565	S(1): 0.0; T(7): 0.0; S(12): 1.8; S(13): 98.2; S(19): 0.0; T(20): 0.0	1.02745	2	4.58193				1.00348	2	3.75737				0.9569	2	1.67851				1.01822	2	3.14551				0.976856	2	6.56058				1.03857	2	14.4126				0	4.767e-10	287.649	High	65.47
STYSQPEDGGSIFEGAEENLSQR	3	1	1	I1M057	N-Term(TMT6plex); S21(Phospho)	2810.24	1	S(1): 0.0; T(2): 0.0; Y(3): 0.0; S(4): 0.0; S(11): 0.0; S(21): 100.0	1.04409	3	3.37896				1.02218	3	1.59947				1.00763	3	2.60126				0.990274	3	4.81959				1.04053	3	6.06846				0.977131	3	3.87525				0	1.594e-10	338.071	High	65.41
VGSGASAVVDPDGGGSGAEVESR	3	1	1	I1JDW7	N-Term(TMT6plex); S3(Phospho)	2369.09	0.972752	S(3): 97.3; S(6): 2.7; S(16): 0.0; S(22): 0.0	0.884401	3	1.72638				0.974367	3	0.814501				1.00112	3	4.33932				0.95944	3	2.14724				0.926544	3	2.60393				1.59052	3	3.80131				0	4.585e-08	293.233	High	65.37
TQPSESSDSDSSDSDSSSDEGK	15	1	1	I1LIT2	N-Term(TMT6plex); S4(Phospho); K22(TMT6plex)	2772.14	0.999507	T(1): 0.0; S(4): 100.0; S(6): 0.0; S(7): 0.0; S(9): 0.0; S(11): 0.0; S(12): 0.0; S(14): 0.0; S(16): 0.0; S(17): 0.0; S(18): 0.0	1.00213	10	9.63021				1.044	10	7.78003				1.04241	10	8.19599				0.974391	10	4.22918				0.958706	10	9.11739				0.866711	10	36.5176				0	4.633e-05	264.397	High	65.36
GDTDLVVESEDEDGFPISIAEK	9	1	1	I1JAK5	N-Term(TMT6plex); S9(Phospho); K22(TMT6plex)	2903.37	1	T(3): 0.0; S(9): 100.0; S(18): 0.0	0.982922	2	2.2553	0.93137	7	6.73068	0.984712	2	8.91866	0.942925	7	4.28476	1.03515	2	0.740491	1.08037	7	4.98452	1.02581	2	6.60906	1.05089	7	6.23408	0.948216	2	1.46106	1.00451	7	3.1608	1.06575	2	10.5878	1.0822	7	13.6766	0	3.353e-07	282.171	High	65.3
GLDIDTIQQAYTL	46	2	1	K7MW11	N-Term(TMT6plex); T12(Phospho)	1759.87	0.999654	T(6): 0.0; Y(11): 0.0; T(12): 100.0	0.955548	11	8.58587	0.988064	6	5.2296	0.970771	11	8.84636	1.00005	6	3.09167	1.01314	11	5.12661	1.02025	6	1.22232	0.967296	11	1.62761	0.975371	6	5.77303	0.980537	11	2.86194	0.972438	6	3.30898	1.1781	11	10.2776	1.14978	6	9.18265	0	4.446e-08	248.981	High	65.29
VEEESDDDMGLGLFD	32	3	1	C6TBW6	N-Term(TMT6plex); S5(Phospho); M9(Oxidation)	1995.8	1	S(5): 100.0	0.97591	6	2.8886	0.930712	26	10.0425	0.977482	6	5.47117	0.962988	26	5.31536	1.0703	6	5.68651	1.05526	26	7.51137	1.01705	6	5.09455	1.03506	26	5.40378	0.939956	6	7.20077	1.03067	26	5.93379	1.10534	6	14.1329	0.919075	26	9.46269	0	0.0006381	495.89	High	65.17
DNDSDHDVDFAAGNVK	12	2	1	I1L6Y7	N-Term(TMT6plex); S4(Phospho); K16(TMT6plex)	2257.02	1	S(4): 100.0	1.0083	6	7.86945	1.01032	6	5.77467	1.0203	6	7.37757	1.01105	6	6.92344	1.05323	6	5.76978	1.08465	6	4.43067	1.06741	6	4.2646	1.01155	6	1.81962	0.99562	6	8.2568	1.04562	6	4.72243	0.668336	6	13.8865	0.527293	6	28.4681	0	1.154e-06	400.442	High	65.07
GLVSYGDASPDSGSR	2	2	1	A0A0R0KJM6	N-Term(TMT6plex); S9(Phospho)	1776.8	1	S(4): 0.0; Y(5): 0.0; S(9): 100.0; S(12): 0.0; S(14): 0.0	1.02337	2	4.5262				1.03825	2	9.57946				0.904705	2	9.45048				0.942842	2	12.5648				0.94368	2	14.1189				1.30824	2	5.10551				0	2.21e-09	318.456	High	65.05
AEVLFGEVESISPPR	19	7	1	A0A0R0IHC6	N-Term(TMT6plex); S12(Phospho)	1938.98	0.99977	S(10): 0.0; S(12): 100.0	1.02112	11	5.20602	0.969873	8	7.79008	1.01844	11	3.8731	0.981399	8	7.13958	0.952149	11	5.11447	1.0123	8	5.96429	0.986449	11	6.54193	1.01463	8	2.00844	0.956571	11	6.05566	1.00712	8	6.5606	1.17444	11	9.54046	1.0374	8	13.962	0	5.333e-09	355.449	High	65.02
GLSPAQATVGSEQIQIQVPNEK	9	5	1	K7K5E5	N-Term(TMT6plex); S3(Phospho); K22(TMT6plex)	2832.5	1	S(3): 100.0; T(8): 0.0; S(11): 0.0	1.03602	3	4.64701	0.949245	6	2.23219	0.936082	3	11.5572	0.953402	6	5.28491	0.987175	3	9.86709	1.01795	6	2.81922	0.997977	3	0.810925	1.0485	6	4.24116	1.03859	3	3.3804	0.986415	6	7.25453	1.06394	3	2.42817	1.07368	6	19.312	0	1.205e-08	520.664	High	65.01
GPYSVPSISPSAVSYSYQGGGASK	9	1	1	I1MXD1	N-Term(TMT6plex); S9(Phospho); K24(TMT6plex)	2884.43	0.937653	Y(3): 0.0; S(4): 0.0; S(7): 3.1; S(9): 93.8; S(11): 3.1; S(14): 0.0; Y(15): 0.0; S(16): 0.0; Y(17): 0.0; S(23): 0.0	1.09586	6	4.64013				0.946293	6	7.81758				1.02918	6	4.9544				0.979353	6	7.37725				0.966396	6	6.18625				1.10733	6	4.687				0	1.341e-08	245.712	High	64.96
SSSSNAFTNLNLVTDTK	33	1	1	I1JHF2	N-Term(TMT6plex); S2(Phospho); K17(TMT6plex)	2337.18	0.491786	S(1): 0.8; S(2): 49.2; S(3): 49.2; S(4): 0.8; T(8): 0.0; T(14): 0.0; T(16): 0.0	0.945599	9	5.35453	0.665417	3	6.24705	0.934133	9	2.78523	0.686945	3	5.82915	1.09965	9	7.50031	1.35049	3	0.573282	1.05387	9	3.6746	1.30309	3	0.472565	1.01797	9	2.89481	1.26197	3	1.1817	0.939987	9	16.717	0.631849	3	0.364167	0	2.607e-07	392.428	High	64.92
GDDISEDDIPSTSGR	5	1	1	K7MCT0	N-Term(TMT6plex); S5(Phospho)	1872.81	1	S(5): 100.0; S(11): 0.0; T(12): 0.0; S(13): 0.0	0.986631	2	0.227404	1.04747	3	4.49294	1.00757	2	3.68845	1.00753	3	0.788452	1.02555	2	1.99093	0.959846	3	0.311197	0.920541	2	2.48773	0.994766	3	0.901503	0.921657	2	1.30404	0.977864	3	0.72909	1.33103	2	11.0812	1.20532	3	5.30296	0	2.56e-09	345.067	High	64.84
ANGGFIMSASHNPGGPEYDWGIK	5	3	1	A0A0R0EN42	N-Term(TMT6plex); S10(Phospho); K23(TMT6plex)	2943.4	0.999993	S(8): 0.0; S(10): 100.0; Y(18): 0.0	1.09739	4	5.41254	0.987385	1		0.922219	4	4.28223	0.947548	1		1.00668	4	2.668	0.918154	1		0.911231	4	4.86407	0.9466	1		0.896116	4	6.36751	0.995559	1		1.35856	4	3.3204	1.55729	1		0	1.898e-08	342.144	High	64.84
SSSSNIFSTDLNLDNETK	17	2	1	A0A0R0HI99	N-Term(TMT6plex); S2(Phospho); K18(TMT6plex)	2510.2	0.494197	S(1): 1.1; S(2): 49.4; S(3): 49.4; S(4): 0.0; S(8): 0.0; T(9): 0.0; T(17): 0.0	1.00029	5	3.59782	0.976612	2	2.18711	0.97455	5	2.06281	0.973737	2	0.609711	1.02856	5	2.27501	1.05004	2	10.0299	1.04966	5	4.13692	1.04553	2	1.88542	1.05624	5	7.27492	0.99327	2	8.81603	0.682308	5	27.9142	0.94162	2	7.21578	0	2.236e-06	311.06	High	64.8
GLDIDTIQQAYTV	25	1	1	I1MTP0	N-Term(TMT6plex); T12(Phospho)	1745.86	0.999701	T(6): 0.0; Y(11): 0.0; T(12): 100.0	0.963824	18	5.04485	1.02862	3	9.82718	0.991668	18	4.45306	0.955504	3	1.83105	1.00102	18	2.60052	1.02684	3	2.80602	0.999734	18	2.12006	0.966468	3	0.856706	0.976591	18	7.40557	0.989634	3	3.44477	1.11116	18	12.1588	0.893275	3	12.6801	0	2.641e-08	242.792	High	64.79
NNDSLSDSVDDSLDDTGVAIEGK	2	3	1	A0A0R0FWS9	N-Term(TMT6plex); S8(Phospho); K23(TMT6plex)	2904.35	0.999665	S(4): 0.0; S(6): 0.0; S(8): 100.0; S(12): 0.0; T(16): 0.0	1.00274	2	5.22398				1.12173	2	1.8344				1.01643	2	17.436				1.02257	2	3.32367				0.932769	2	20.8561				0.762006	2	1.1936				0	2.229e-09	318.224	High	64.76
QAEGPTGGDEEESEK	15	6	1	A0A0R0KC59	N-Term(TMT6plex); S13(Phospho); K15(TMT6plex)	2100.94	1	T(6): 0.0; S(13): 100.0	0.957162	9	3.36667	1.4412	6	17.4924	1.05115	9	4.46216	1.36763	6	17.3775	1.02844	9	8.28674	0.700172	6	16.5963	1.00572	9	12.2033	0.71313	6	25.0656	1.05089	9	13.9074	0.733625	6	24.3574	0.609572	9	100.027	0.799332	6	36.3026	0	2.126e-05	410.94	High	64.75
DLQASASPSSSSESLR	13	1	1	I1LTQ3	N-Term(TMT6plex); S7(Phospho)	1930.9	0.999665	S(5): 0.0; S(7): 100.0; S(9): 0.0; S(10): 0.0; S(11): 0.0; S(12): 0.0; S(14): 0.0	0.982948	6	6.24213	0.986007	7	3.35269	1.00986	6	5.25354	0.955672	7	1.91871	0.979286	6	2.49544	1.01102	7	8.40638	0.972186	6	4.68237	1.02234	7	1.55811	1.02628	6	3.26677	1.04485	7	5.25916	0.967727	6	18.2955	0.926483	7	12.0585	0	2.93e-08	290.909	High	64.66
NLNVGEDELDEISEDEVELER	6	1	1	I1L0F5	N-Term(TMT6plex); S13(Phospho)	2755.25	1	S(13): 100.0	0.997049	2	2.15107	0.985503	4	1.35512	0.988667	2	4.71144	0.940731	4	3.0152	0.997146	2	5.30014	1.03086	4	0.994524	1.07857	2	3.69885	1.07808	4	2.1769	1.04837	2	4.01472	0.998707	4	4.63269	0.756236	2	6.69819	0.99689	4	3.8121	0	4.141e-09	320.627	High	64.61
DVAETDEYEFESPEK	12	1	1	A0A0R0HHC1	N-Term(TMT6plex); S12(Phospho); K15(TMT6plex)	2326.05	1	T(5): 0.0; Y(8): 0.0; S(12): 100.0	1.04027	5	1.34474	0.91383	7	14.0077	1.05333	5	3.36933	0.92874	7	8.8775	0.996222	5	10.2252	1.12332	7	18.4855	1.00051	5	4.35524	1.0606	7	2.92346	1.05643	5	2.05986	1.07617	7	9.32623	0.801636	5	7.53065	0.888699	7	21.5313	0	4.947e-07	311.06	High	64.59
FNSALTAGLLNPMSPPPDK	8	1	1	I1KPE0	N-Term(TMT6plex); M13(Oxidation); S14(Phospho); K19(TMT6plex)	2524.29	1	S(3): 0.0; T(6): 0.0; S(14): 100.0	0.942003	5	7.29062	1.07108	3	6.87175	1.02889	5	0.348849	1.07078	3	0.519979	0.995808	5	0.761969	0.932688	3	4.26053	1.02869	5	1.89094	1.00107	3	3.37397	0.968938	5	4.45016	0.904242	3	3.26525	1.03278	5	6.17566	1.0692	3	15.5815	0	1.289e-10	372.513	High	64.57
AEVQDFVLGFSPK	10	2	1	A0A0R0GG72	N-Term(TMT6plex); S11(Phospho); K13(TMT6plex)	1975.03	1	S(11): 100.0	0.984689	6	6.21737	1.01604	4	0.409378	0.970247	6	4.19649	1.01568	4	2.79659	0.989429	6	4.428	0.989275	4	4.9185	1.05879	6	4.08277	0.964503	4	2.08115	1.02487	6	4.50777	0.983305	4	3.06262	0.868115	6	19.5802	0.971202	4	4.63641	0	1.446e-09	406.394	High	64.57
AVYLPSQGASELMEVR	5	1	1	I1NEN3	N-Term(TMT6plex); S10(Phospho)	2059.02	0.999994	Y(3): 0.0; S(6): 0.0; S(10): 100.0	0.995281	3	1.63213	0.946814	2	2.24567	1.05554	3	10.8444	0.985212	2	1.77916	0.910174	3	0.827722	1.031	2	0.0788786	1.00063	3	5.63234	0.991678	2	2.34066	0.989647	3	0.559421	1.04588	2	2.60173	1.14231	3	16.6033	1.04781	2	9.22297	0	1.452e-07	306.344	High	64.54
SPSPLLLPAQDAVTPLSEAEAVDLVK	12	7	1	I1KXF1	N-Term(TMT6plex); S3(Phospho); K26(TMT6plex)	3198.74	0.977642	S(1): 2.2; S(3): 97.8; T(14): 0.0; S(17): 0.0	0.997916	3	0.788212	1.02243	4	3.78298	0.994168	3	0.0955169	0.996733	4	4.60811	0.999559	3	3.44425	0.981985	4	2.33077	1.0289	3	16.7086	1.01311	4	0.374507	0.973776	3	6.98794	0.994822	4	7.02795	0.992356	3	15.669	1.09016	4	1.53387	0	1.589e-06	384.681	High	64.53
ISSGSDLVGLGGILQENMPEK	26	3	1	A0A0R0I902	N-Term(TMT6plex); S3(Phospho); M18(Oxidation); K21(TMT6plex)	2698.38	0.96839	S(2): 1.6; S(3): 96.8; S(5): 1.6	1.01439	10	4.24432	1.07601	4	5.54065	0.948237	10	4.40445	1.12105	4	3.19407	1.00408	10	3.34893	0.916814	4	3.74914	1.03221	10	2.30821	0.904104	4	2.22712	1.01775	10	4.38017	0.92394	4	2.47102	0.993492	10	5.42371	1.04577	4	8.76441	0	2.939e-10	520.896	High	64.47
SPSSSSQPFLSVSVTDPVK	53	3	1	C6TEZ3	N-Term(TMT6plex); S1(Phospho); K19(TMT6plex)	2487.28	0.983293	S(1): 98.3; S(3): 1.6; S(4): 0.0; S(5): 0.0; S(6): 0.0; S(11): 0.0; S(13): 0.0; T(15): 0.0	1.09165	8	7.1187	1.16126	6	6.09389	1.0276	8	4.1583	1.08801	6	6.48977	0.980081	8	5.33411	0.932198	6	2.92238	0.95044	8	2.21622	0.865914	6	13.1197	0.930043	8	5.68427	0.821798	6	14.1093	1.07872	8	9.67272	1.28129	6	21.007	0	2.856e-05	334.771	High	64.46
ISSGSDLVGLGGILQENMPEK	21	3	1	A0A0R0I902	N-Term(TMT6plex); S3(Phospho); K21(TMT6plex)	2682.39	0.96623	S(2): 1.7; S(3): 96.6; S(5): 1.7	1.00534	5	2.68702	1.0036	6	2.63794	0.973295	5	2.32167	0.987044	6	2.43706	1.0543	5	4.26254	1.01871	6	4.2846	1.01135	5	5.66562	0.95338	6	0.809078	1.00625	5	4.35889	1.00812	6	8.28724	0.908492	5	5.07009	1.05095	6	4.05231	0	1.511e-09	451.706	High	64.46
LDTSSDDNASHDDGAGEK	9	2	1	A0A0R0LM52	N-Term(TMT6plex); T3(Phospho); K18(TMT6plex)	2372.03	0.999466	T(3): 99.9; S(4): 0.1; S(5): 0.0; S(10): 0.0	1.07723	5	14.2799	1.24591	3	7.5112	1.04109	5	7.60366	1.19983	3	3.67243	1.02056	5	8.9993	0.865944	3	7.51932	1.0114	5	20.2269	0.832369	3	4.74066	0.975248	5	6.13801	0.857806	3	5.19236	0.634598	5	30.8857	0.782689	3	14.6508	0	1.19e-08	345.378	High	64.33
VAIPSPISPVLNDNPPK	16	1	1	K7K7H5	N-Term(TMT6plex); S8(Phospho); K17(TMT6plex)	2296.27	0.999993	S(5): 0.0; S(8): 100.0	1.03961	8	4.58278	0.998257	7	3.15346	0.994454	8	4.20697	1.01883	7	0.708597	0.990352	8	2.9593	1.0113	7	2.22655	0.973506	8	7.0233	0.99524	7	3.41179	1.0079	8	7.77185	1.01835	7	1.80316	1.08883	8	9.46511	0.991035	7	6.13991	0	2.873e-08	313.185	High	64.29
DGALTSNDDLESISAR	17	3	1	I1JNY6	N-Term(TMT6plex); S14(Phospho)	1972.91	1	T(5): 0.0; S(6): 0.0; S(12): 0.0; S(14): 100.0	1.0091	8	2.60806	1.05291	8	11.0824	0.98916	8	5.06346	1.07863	8	7.31675	1.03785	8	2.54737	0.989782	8	6.32326	1.02927	8	4.00207	0.960304	8	5.43922	1.01138	8	3.35771	0.957119	8	6.87291	0.854746	8	19.0874	0.894316	8	12.3711	0	1.784e-08	382.724	High	64.26
FVDDEPTTGGVIPPGK	34	2	1	C6TK51	N-Term(TMT6plex); T8(Phospho); K16(TMT6plex)	2167.11	0.979608	T(7): 2.0; T(8): 98.0	1.00478	22	2.1304				0.968438	22	5.70414				1.02929	22	5.59053				0.996832	22	4.79464				0.986622	22	3.65265				0.956375	22	9.63389				0	8.467e-07	285.61	High	64.2
NADGSEDNSLDGR	4	3	2	A0A368UIJ7;I1M733	N-Term(TMT6plex); S5(Phospho)	1658.69	1	S(5): 100.0; S(9): 0.0																																					0	7.544e-06	315.861	High	64.11
SVPEYLEHGR	10	8	2	K7LEG4;A0A0R0JAV0	N-Term(TMT6plex); S1(Phospho)	1495.71	1	S(1): 100.0; Y(5): 0.0																																					0	2.309e-08	372.602	High	64.1
FDQVQLTPPSPSPSPSLPQLK	20	1	1	K7L7D5	N-Term(TMT6plex); S10(Phospho); K21(TMT6plex)	2801.49	0.999988	T(7): 0.0; S(10): 100.0; S(12): 0.0; S(14): 0.0; S(16): 0.0	1.00907	4	1.76046	1.03687	6	1.25337	1.05592	4	4.4743	1.01286	6	4.85145	1.05274	4	2.22781	0.963503	6	2.58837	0.977593	4	7.33598	0.958616	6	5.11191	1.04064	4	3.83488	0.960149	6	3.52637	0.838814	4	7.87179	1.11455	6	10.2006	0	2.514e-11	329.996	High	64.1
TVQDSSYAAGLSSELVTNAR	3	2	1	A0A0R0JIB6	N-Term(TMT6plex); S12(Phospho)	2378.14	0.982275	T(1): 0.0; S(5): 0.0; S(6): 0.0; Y(7): 0.0; S(12): 98.2; S(13): 1.8; T(17): 0.0	1.00839	3	0.368007				1.11099	3	1.69534				0.905893	3	2.19237				0.970698	3	9.38795				1.02893	3	5.45882				0.916977	3	4.37962				0	1.294e-12	387.139	High	64.08
YLNEEDIASDDQLEGHYR	8	4	2	A0A0R0KH93;I1JXF4	N-Term(TMT6plex); S9(Phospho)	2476.09	1	Y(1): 0.0; S(9): 100.0; Y(17): 0.0																																					0	5.518e-11	320.438	High	64.06
IVVVGVDESDDEENWGR	3	1	1	I1MVR0	N-Term(TMT6plex); S9(Phospho)	2227.02	1	S(9): 100.0	0.980445	3	6.85559				0.99156	3	4.56757				0.972638	3	1.93439				1.0126	3	3.36343				0.954745	3	2.07247				1.2622	3	2.3518				0	1.481e-09	306.973	High	64.06
AVYLPSQGVSELMEVR	13	1	1	K7LJ63	N-Term(TMT6plex); S10(Phospho); M13(Oxidation)	2103.04	1	Y(3): 0.0; S(6): 0.0; S(10): 100.0	0.997275	6	2.20245	0.997163	6	10.8766	0.93035	6	5.91061	1.02368	6	0.721385	0.950338	6	5.48867	1.02376	6	9.67129	0.964142	6	2.89308	1.01365	6	6.74237	1.0144	6	5.36026	0.971699	6	5.8613	1.28027	6	15.3023	0.967444	6	14.3764	0	8.171e-09	288.804	High	64.02
GWDVEDSGDDFGDQSSR	5	1	1	I1JQZ9	N-Term(TMT6plex); S7(Phospho)	2180.86	1	S(7): 100.0; S(15): 0.0; S(16): 0.0	1.05386	5	4.86404				0.985982	5	3.91432				0.930651	5	3.8619				1.00276	5	5.56222				0.949082	5	10.0813				1.08408	5	12.268				0	5.513e-07	311.424	High	63.95
VAYISPTSPEGSSEDDASK	15	1	1	I1LGU4	N-Term(TMT6plex); S8(Phospho); K19(TMT6plex)	2478.17	0.495379	Y(3): 0.0; S(5): 49.5; T(7): 0.9; S(8): 49.5; S(12): 0.0; S(13): 0.0; S(18): 0.0	1.14909	5	17.9416	1.02792	3	0.277389	0.987941	5	5.30193	0.9416	3	4.78216	1.02431	5	3.72245	1.0586	3	4.44664	1.03801	5	13.7354	1.02256	3	6.30998	1.03258	5	3.56993	1.02548	3	0.878177	0.744733	4	9.32373	0.840956	3	12.228	0	1.015e-07	264.261	High	63.72
TLAYSTVGTPDYIAPEVLLK	11	7	1	K7LHB1	N-Term(TMT6plex); S5(Phospho); K20(TMT6plex)	2689.45	0.94057	T(1): 2.0; Y(4): 2.0; S(5): 94.1; T(6): 2.0; T(9): 0.0; Y(12): 0.0	0.945943	5	1.33962	1.05258	5	5.36005	0.984928	5	5.81699	1.08859	5	3.89893	0.980616	5	5.29681	0.906573	5	3.2408	1.01301	5	0.792283	0.982619	5	1.70056	1.02582	5	3.7709	0.905126	5	5.72933	1.03401	5	6.99731	1.12822	5	6.01029	0	4.189e-07	356.303	High	63.64
GILAADESTGTIGK	27	12	6	Q6RUF6;I1M6D5;I1MB71;I1JPX8;I1JH86;C6TJM1	N-Term(TMT6plex); S8(Phospho); K14(TMT6plex)	1871	0.999842	S(8): 100.0; T(9): 0.0; T(11): 0.0																																					0	9.671e-07	361.393	High	63.63
SLVLETIPSFSTAK	9	2	1	C6THZ9	N-Term(TMT6plex); S9(Phospho); K14(TMT6plex)	2031.12	0.986588	S(1): 0.0; T(6): 0.0; S(9): 98.7; S(11): 0.0; T(12): 1.3	0.932089	5	5.41454	1.07165	3	1.27414	0.936318	5	7.47606	1.01975	3	6.56106	1.04206	5	1.21981	0.965653	3	3.70082	1.0609	5	6.92632	1.04078	3	0.342637	1.05392	5	3.5264	0.962431	3	0.0702053	0.940296	5	7.84212	0.929837	3	4.74932	0	1.214e-07	261.518	High	63.63
VAFNDTPTTVFWTDYVATR	12	13	1	A0A0R0LCF6	N-Term(TMT6plex); Y15(Phospho)	2513.2	0.0152089	T(6): 0.0; T(8): 0.0; T(9): 0.0; T(13): 0.0; Y(15): 1.5; T(18): 98.5	0.994868	5	1.28501	0.93986	6	15.6534	0.979326	5	1.76394	0.985435	6	6.44098	0.990719	5	3.8753	1.09132	6	5.86824	1.00719	5	6.96158	0.993469	6	6.08199	1.02429	5	7.72724	1.0523	6	7.12128	0.952729	5	13.7276	0.959133	6	6.83058	0	2.022e-11	337.599	High	63.58
GTLSGYDSDDNMFEQR	6	1	1	K7K1N0	N-Term(TMT6plex); S8(Phospho)	2143.89	1	T(2): 0.0; S(4): 0.0; Y(6): 0.0; S(8): 100.0	0.916215	6	11.7518				0.972866	6	6.91915				0.987658	6	2.22309				0.992818	6	4.44755				0.977002	6	6.25311				1.27059	6	33.7564				0	4.889e-09	405.768	High	63.57
FVVPDSPQIDLDAR	10	2	1	I1M028	N-Term(TMT6plex); S6(Phospho)	1880.94	1	S(6): 100.0	0.99316	4	4.299	1.02829	6	2.64185	1.00523	4	2.45399	1.03052	6	5.1287	1.01326	4	5.17192	0.935843	6	2.76119	0.961924	4	6.25879	1.00646	6	5.62662	0.954719	4	0.654516	0.920599	6	3.27709	1.04118	4	8.73813	1.14888	6	7.56373	0	1.252e-08	460.225	High	63.42
ILIMEQFPETAASIVSFK	34	9	2	A0A0R0EG09;M9WUI4	N-Term(TMT6plex); M4(Oxidation); S16(Phospho); K18(TMT6plex)	2578.37	1	T(10): 0.0; S(13): 0.0; S(16): 100.0																																					0	4.989e-07	322.328	High	63.4
ISSADAMETWANSQK	18	3	2	K7M052;I1MU40	N-Term(TMT6plex); S3(Phospho); M7(Oxidation); K15(TMT6plex)	2193.03	0.987202	S(2): 1.3; S(3): 98.7; T(9): 0.0; S(13): 0.0																																					0	0.000124	369.732	High	63.38
AVLLEGGALQSGSPK	19	2	1	I1KMN4	N-Term(TMT6plex); S13(Phospho); K15(TMT6plex)	1965.08	1	S(11): 0.0; S(13): 100.0	0.980758	9	11.0634	0.954257	5	4.95112	1.0176	9	6.24085	0.941424	5	1.83754	1.04022	9	3.43062	1.04758	5	1.03427	1.08006	9	3.86227	1.03468	5	4.38049	0.977634	9	10.0023	1.06204	5	8.95261	0.8538	9	51.1176	0.956725	5	18.7497	0	2.679e-08	399.693	High	63.36
SIDNEVIGDHQLDVNSNEK	6	2	1	A0A0R0FJD2	N-Term(TMT6plex); S1(Phospho); K19(TMT6plex)	2664.29	1	S(1): 100.0; S(16): 0.0	1.09415	3	8.76735	0.998911	3	0.673796	1.05971	3	4.34187	0.963437	3	0.13731	0.935746	3	0.217391	1.06865	3	0.0525319	0.982569	3	0.0739429	0.979896	3	2.83023	0.896975	3	1.16252	1.06411	3	2.1375	0.923985	3	3.83865	0.833207	3	3.54096	0	3.872e-08	435.158	High	63.35
VEEGGDSINVATTPASPSLSK	6	2	2	I1LTM0;I1M4I0	N-Term(TMT6plex); S16(Phospho); K21(TMT6plex)	2597.31	0.999698	S(7): 0.0; T(12): 0.0; T(13): 0.0; S(16): 100.0; S(18): 0.0; S(20): 0.0																																					0	2.235e-10	455.514	High	63.28
GGYALGVSDSPK	6	3	2	I1J5T5;I1JE71	N-Term(TMT6plex); S10(Phospho); K12(TMT6plex)	1688.87	1	Y(3): 0.0; S(8): 0.0; S(10): 100.0																																					0	1.054e-05	384.257	High	63.27
GIDVDTIQQAYTV	24	2	1	I1JWZ3	N-Term(TMT6plex); T12(Phospho)	1731.84	0.999635	T(6): 0.0; Y(11): 0.0; T(12): 100.0	1.01976	9	5.11218	0.960962	6	4.55323	0.940418	9	0.949949	0.951096	6	1.36832	1.02269	9	5.00021	1.04106	6	5.356	1.02256	9	3.08602	1.04254	6	2.90447	0.984607	9	5.80723	1.00521	6	5.29663	1.14224	9	25.0041	1.06419	6	11.8338	0	9.23e-06	258.491	High	63.04
VEEFEDDSNTVDSK	4	2	1	C6TJX7	N-Term(TMT6plex); T10(Phospho); K14(TMT6plex)	2151.98	0.999999	S(8): 0.0; T(10): 100.0; S(13): 0.0	0.994912	4	4.57255				0.962812	4	1.68065				1.0277	4	4.26699				1.05935	4	7.13663				1.05001	4	2.38463				0.795574	4	15.0601				0	2.597e-06	278.769	High	63.03
LGGDDVISEQDLEER	14	1	1	I1LIY4	N-Term(TMT6plex); S8(Phospho)	1983.91	1	S(8): 100.0	0.986922	8	3.7232	0.987206	6	3.8779	0.917215	8	4.17846	0.995346	6	4.2597	1.03249	8	3.95947	1.01825	6	3.706	1.03684	8	4.81126	1.03655	6	6.52908	0.972722	8	2.98763	1.01015	6	3.05587	1.04522	8	15.8765	1.00091	6	1.48258	0	9.079e-08	432.238	High	63
EKNDDSLSDSVDDSQDDTGVAIEGK	10	1	1	K7KZV0	N-Term(TMT6plex); K2(TMT6plex); S10(Phospho); K25(TMT6plex)	3406.59	0.999519	S(6): 0.0; S(8): 0.0; S(10): 100.0; S(14): 0.0; T(18): 0.0	1.10672	7	10.9935				1.07267	7	7.06411				1.0198	7	3.89729				0.978843	7	7.85136				1.08501	7	22.9696				0.557193	6	14.5015				0	2.161e-05	312.184	High	63
QVEGHEVGLSDDELPK	10	5	1	A0A0R0JPC4	N-Term(TMT6plex); S10(Phospho); K16(TMT6plex)	2290.14	1	S(10): 100.0	1.0045	5	6.74427	0.955009	5	2.2648	1.03298	5	3.28856	0.957524	5	6.74867	0.982517	5	3.4065	1.04065	5	3.08991	1.01199	5	8.89069	1.09581	5	3.92169	1.02647	5	3.29882	1.09107	5	4.55964	0.854499	5	17.2174	0.717298	5	4.67527	0	5.35e-10	453.371	High	62.92
AASASADIGFYK	10	1	1	I1MXJ2	N-Term(TMT6plex); S3(Phospho); K12(TMT6plex)	1738.88	1	S(3): 100.0; S(5): 0.0; Y(11): 0.0	1.05714	6	1.90133	0.976607	3	5.30181	1.05172	6	3.27302	0.947197	3	4.52272	0.933093	6	4.49364	1.03227	3	0.921765	0.978741	6	2.2486	1.0204	3	1.09723	0.893287	6	5.11716	0.989114	3	2.9503	1.26136	6	7.73105	1.05748	3	9.09286	0	8.656e-08	363.222	High	62.89
IVIPVPESESLSLK	15	2	1	C6TJ77	N-Term(TMT6plex); S10(Phospho); K14(TMT6plex)	2049.17	0.999999	S(8): 0.0; S(10): 100.0; S(12): 0.0	1.00451	9	5.19331	1.04731	6	1.51772	1.00915	9	4.35383	1.02849	6	3.08578	1.00236	9	5.91231	0.984699	6	2.11472	0.979588	9	3.02883	0.967482	6	3.6041	1.0424	9	3.95285	0.964367	6	2.82827	0.948861	9	10.4509	0.98877	6	4.06278	0	2.346e-06	416.432	High	62.85
NSSSVELVTESYDSEEEQVNK	6	1	1	I1KIF1	N-Term(TMT6plex); S14(Phospho); K21(TMT6plex)	2911.36	1	S(2): 0.0; S(3): 0.0; S(4): 0.0; T(9): 0.0; S(11): 0.0; Y(12): 0.0; S(14): 100.0	1.0694	3	3.4775	0.886854	2	9.65246	0.910109	3	4.00979	0.824888	2	12.264	1.13297	3	0.454154	1.29847	2	18.9029	1.04829	3	2.78471	1.15502	2	10.3138	1.19652	3	2.28395	1.09234	2	6.16906	0.41129	3	19.5871	0.453851	2	16.6979	0	5.19e-06	337.064	High	62.85
LLPDSAPDSPESLQNVLDDVQEK	7	1	1	I1JP86	N-Term(TMT6plex); S9(Phospho); K23(TMT6plex)	3047.52	0.957415	S(5): 2.1; S(9): 95.7; S(12): 2.1	0.995813	2	9.26726	1.02062	5	4.93065	0.983144	2	11.4682	0.99983	5	0.598851	1.03805	2	0.383419	0.996345	5	6.33499	1.01523	2	0.676313	0.956603	5	2.85519	1.01162	2	11.805	1.00856	5	3.7857	0.894962	2	18.2444	0.997725	5	11.7129	0	1.21e-06	225.921	High	62.78
TSSSTNIVDDLSSIFGAAPTSGEFQEVEGETEER	7	2	1	I1K518	N-Term(TMT6plex); S2(Phospho)	3898.76	0.2	T(1): 20.0; S(2): 20.0; S(3): 20.0; S(4): 20.0; T(5): 20.0; S(12): 0.0; S(13): 0.0; T(20): 0.0; S(21): 0.0; T(31): 0.0	1.01723	1		1.0253	1		0.938759	1		0.976764	1		0.990275	1		0.894101	1		0.978412	1		1.10657	1		1.0891	1		0.998487	1		0.977726	1		1.0108	1		0	2.726e-09	282.62	High	62.65
IFVGGIPTSVSEDELK	3	1	1	I1LXP8	N-Term(TMT6plex); S11(Phospho); K16(TMT6plex)	2229.18	0.99931	T(8): 0.0; S(9): 0.1; S(11): 99.9	1.01495	1		0.989115	2	2.20751	1.00853	1		0.998969	2	1.28967	0.966215	1		0.982065	2	8.54105	1.02356	1		1.00504	2	6.77584	0.986941	1		1.05139	2	1.97708	1.00924	1		0.953993	2	5.42505	0	8.374e-09	276.169	High	62.61
YGAGIGPGVYDIHSPR	13	6	3	A0A0R4J5Z8;I1JWK3;Q71EW8	N-Term(TMT6plex); S14(Phospho)	1967.96	1	Y(1): 0.0; Y(10): 0.0; S(14): 100.0																																					0	5.88e-10	444.968	High	62.55
ANSSGGDGATIEVVR	7	2	1	I1JV30	N-Term(TMT6plex); S3(Phospho)	1741.83	0.0147997	S(3): 1.5; S(4): 98.5; T(10): 0.0	1.06957	4	2.86073	1.0359	3	2.63841	1.05704	4	3.22622	1.00605	3	0.413217	0.944388	4	7.57134	0.996044	3	2.02516	0.935649	4	5.50695	1.03821	3	6.47116	0.986465	4	1.57042	1.0372	3	3.96238	1.00686	4	15.9656	0.770075	3	19.8163	0	9.525e-06	383.205	High	62.47
ATSPQTSQQSGGNLK	16	2	2	I1KNS5;I1MQT0	N-Term(TMT6plex); S3(Phospho); K15(TMT6plex)	2042.03	0.0160424	T(2): 98.4; S(3): 1.6; T(6): 0.0; S(7): 0.0; S(10): 0.0																																					0	3.12e-09	278.137	High	62.45
LLATPTPLGTPLYQIPEENR	9	1	1	A0A368UHE3	N-Term(TMT6plex); T4(Phospho)	2532.34	0.999997	T(4): 100.0; T(6): 0.0; T(10): 0.0; Y(13): 0.0	1.04724	6	3.00061	1.0305	3	0.0794758	0.976208	6	1.95653	0.993801	3	3.24957	0.966563	6	6.64718	0.988412	3	8.44581	0.954152	6	4.44317	1.04448	3	4.18191	0.996489	6	5.10662	1.00863	3	0.0918849	1.18628	6	15.9628	0.983967	3	2.26771	0	2.539e-06	277.05	High	62.45
GTLSGYDSDDNMFEQR	7	1	1	K7K1N0	N-Term(TMT6plex); S8(Phospho); M12(Oxidation)	2159.89	0.981423	T(2): 0.0; S(4): 0.0; Y(6): 1.9; S(8): 98.1	0.980522	7	9.21404				1.00351	7	4.74601				0.9555	7	8.65399				1.01065	7	2.75942				1.02938	7	3.86253				1.01181	7	20.5988				0	3.851e-08	223.334	High	62.45
AGIPALLPAGSAPAAAASELSGSSK	16	1	1	I1N761	N-Term(TMT6plex); S21(Phospho); K25(TMT6plex)	2732.47	0.975171	S(11): 0.0; S(18): 0.1; S(21): 97.5; S(23): 2.4; S(24): 0.1	0.95407	6	3.6163	1.02653	6	1.77867	0.937654	6	1.39441	0.989032	6	2.83422	1.06802	6	4.31753	0.945408	6	5.28902	1.06374	6	2.14364	1.01348	6	1.85587	1.00562	6	6.43269	0.99447	6	1.75435	0.998356	6	5.70733	1.03289	6	3.42759	0	3.151e-06	376.058	High	62.38
SASELQLSALEVGSGIK	10	6	1	A0A0R0IE75	N-Term(TMT6plex); S3(Phospho); K17(TMT6plex)	2227.2	0.5	S(1): 50.0; S(3): 50.0; S(8): 0.0; S(14): 0.0	1.02571	4	1.10624	0.987947	2	2.37872	1.03485	4	4.76081	0.989177	2	2.09026	0.982933	4	2.25757	0.994266	2	3.45919	0.970263	4	1.74718	1.00667	2	2.05141	0.932352	4	1.0979	1.00188	2	2.59914	1.17113	4	7.41644	1.08299	2	9.53511	0	1.533e-08	424.622	High	62.35
SSTEVAATTK	5	1	1	I1N9C6	N-Term(TMT6plex); S2(Phospho); K10(TMT6plex)	1532.8	0.99988	S(1): 0.0; S(2): 100.0; T(3): 0.0; T(8): 0.0; T(9): 0.0	1.09568	3	1.13742	1.04085	2	0.915777	1.04696	3	10.3544	1.01686	2	4.27253	0.861767	3	0.475524	0.970013	2	1.93171	0.891996	3	0.967546	0.987149	2	2.61904	0.948236	3	1.22389	0.974482	2	0.196476	1.35797	3	4.35505	1.03291	2	12.0526	0	2.585e-06	314.015	High	62.32
GFDAGNFTYDQTLDHPPNSPLPR	5	3	1	K7N1J6	N-Term(TMT6plex); S19(Phospho)	2868.33	1	T(8): 0.0; Y(9): 0.0; T(12): 0.0; S(19): 100.0	0.948708	3	4.66104	1.08487	2	4.0585	0.944149	3	3.93992	1.01439	2	0.733949	0.914273	3	6.95472	0.885129	2	0.114069	1.01988	3	4.70599	0.969155	2	0.896566	0.961213	3	5.23402	0.857313	2	8.24845	1.18875	3	10.449	1.4664	2	0.875683	0	1.397e-08	414.322	High	62.2
HSLSDGSLDTMAR	8	2	2	I1LVI3;I1KZR0	N-Term(TMT6plex); S4(Phospho)	1698.77	1	S(2): 0.0; S(4): 100.0; S(7): 0.0; T(10): 0.0																																					0	5.753e-06	281.16	High	62.16
GQDQNQFSSYTPR	15	1	1	K7ML33	N-Term(TMT6plex); T11(Phospho)	1836.81	0.999845	S(8): 0.0; S(9): 0.0; Y(10): 0.0; T(11): 100.0	1.1184	5	3.40821	1.12537	5	3.02124	1.03416	5	3.74347	1.09222	5	6.68836	0.876166	5	3.84258	0.890277	5	12.1174	0.918695	5	13.4475	0.936486	5	2.73415	0.852182	5	22.4547	0.93478	5	1.40089	1.73949	5	8.71027	1.02895	5	9.95324	0	7.619e-09	347.613	High	62.14
TLNESMDELTR	3	4	2	A0A0R0LDK1;I1JDX0	N-Term(TMT6plex); S5(Phospho); M6(Oxidation)	1633.74	1	T(1): 0.0; S(5): 100.0; T(10): 0.0																																					0	6.271e-06	162.848	High	62.09
SDTLLDYAVFQLSPR	12	5	1	A0A0R0J583	N-Term(TMT6plex); S13(Phospho)	2034.02	1	S(1): 0.0; T(3): 0.0; Y(7): 0.0; S(13): 100.0	0.994321	7	0.85312	1.0264	5	1.61114	0.931382	7	1.73267	0.985484	5	8.19685	1.04705	7	10.4184	1.0564	5	1.12998	1.04857	7	6.18532	1.01506	5	3.44752	1.02737	7	1.27676	1.01855	5	2.87368	1.01612	7	15.2074	0.932151	5	8.52532	0	1.489e-09	381.836	High	61.98
LEMTPSADTEESEVLSPR	12	1	1	A0A0R0ESN9	N-Term(TMT6plex); M3(Oxidation); S16(Phospho)	2316.05	1	T(4): 0.0; S(6): 0.0; T(9): 0.0; S(12): 0.0; S(16): 100.0	1.07337	6	6.04741	1.02596	6	11.1827	1.03894	6	2.30189	0.987985	6	13.9194	0.955915	6	3.91802	0.979195	6	7.66093	0.950872	6	9.03207	0.986118	6	5.02787	0.888391	6	15.0934	0.986201	6	4.8312	1.07799	6	22.1748	1.13119	6	16.7893	0	2.489e-06	320.26	High	61.97
VDSSGQVCGATFK	17	4	2	I1LDZ4;C6T2Q6	N-Term(TMT6plex); S3(Phospho); C8(Carbamidomethyl); K13(TMT6plex)	1893.92	0.999999	S(3): 100.0; S(4): 0.0; T(11): 0.0																																					0	3.361e-06	381.393	High	61.96
SAPNSPFASSAIGSPHGDFDSDIR	7	1	1	I1M635	N-Term(TMT6plex); S14(Phospho)	2741.24	1	S(1): 0.0; S(5): 0.0; S(9): 0.0; S(10): 0.0; S(14): 100.0; S(21): 0.0	1.0381	4	5.4733	0.953206	3	4.12394	1.02972	4	5.29066	1.00932	3	0.0614245	1.06107	4	4.20951	1.00303	3	1.50605	0.916738	4	3.14626	0.996154	3	4.4007	0.975271	4	3.44273	0.90906	3	1.36899	1.00296	4	8.09843	1.26664	3	10.1735	0	6.528e-08	376.861	High	61.95
VQDVANFGSQENLEK	10	2	1	A0A0R0KR65	N-Term(TMT6plex); S9(Phospho); K15(TMT6plex)	2216.11	1	S(9): 100.0	1.05906	6	2.4824	0.958548	4	6.73422	1.09811	6	3.72644	0.903086	4	1.09298	0.977087	6	6.89018	1.09995	4	4.04508	0.93841	6	7.3964	1.07599	4	13.7037	0.931115	6	3.91741	1.07897	4	1.89723	0.959623	6	8.04153	0.739576	4	18.6099	0	3.683e-07	297.032	High	61.94
EVYSSDQQLMSPLPR	9	1	1	I1JIC0	N-Term(TMT6plex); S11(Phospho)	2058.98	1	Y(3): 0.0; S(4): 0.0; S(5): 0.0; S(11): 100.0	0.997196	6	4.824	0.914307	3	4.01913	1.03794	6	6.68731	1.0313	3	4.04827	0.97851	6	4.69824	1.04052	3	1.72607	0.97119	6	2.20944	1.08837	3	0.363433	0.965172	6	2.39779	1.00859	3	0.333731	1.06118	6	13.0759	0.894638	3	3.94496	0	6.493e-08	281.093	High	61.72
GNSNINVDGVESAEEGNVNK	6	1	1	I1NCP4	N-Term(TMT6plex); S12(Phospho); K20(TMT6plex)	2584.23	1	S(3): 0.0; S(12): 100.0	0.945225	2	6.55667	0.998597	4	6.78467	0.986284	2	2.47894	1.08484	4	4.18383	1.04015	2	2.89685	0.953165	4	7.30971	1.04813	2	1.26761	0.949503	4	7.58319	1.10992	2	8.42126	1.05601	4	0.717128	0.693952	2	33.5714	1.0969	4	24.6497	0	2.314e-08	385.798	High	61.71
ANSDSEEEENDNEQK	11	1	1	I1M281	N-Term(TMT6plex); S5(Phospho); K15(TMT6plex)	2275.96	0.999876	S(3): 0.0; S(5): 100.0	1.0771	7	10.9175	1.11862	4	7.21811	1.02842	7	5.57886	1.0833	4	6.75014	1.00071	7	13.2391	1.00052	4	8.8347	1.00762	7	3.41626	0.942916	4	4.91792	0.97084	7	10.0564	0.852812	4	4.68674	0.659216	7	34.2511	0.863147	4	22.3339	0	5.465e-06	348.52	High	61.68
NDEEDDDVSDDETQK	11	2	1	A0A368UJA8	N-Term(TMT6plex); S9(Phospho); K15(TMT6plex)	2291.95	1	S(9): 100.0; T(13): 0.0	1.01678	6	8.60451	1.02938	5	15.6247	1.04308	6	7.28325	1.05144	5	2.54927	1.01812	6	2.44229	1.08661	5	4.37981	1.07876	6	6.30022	1.08306	5	13.0006	1.06208	6	5.17038	0.990277	5	8.17898	0.837569	5	15.3843	0.366407	5	41.5506	0	4.954e-08	351.97	High	61.65
DATEDLSEELSEGEK	6	1	1	I1M6Y2	N-Term(TMT6plex); S7(Phospho); K15(TMT6plex)	2190.01	1	T(3): 0.0; S(7): 100.0; S(11): 0.0	0.989753	6	2.75996				0.974649	6	10.6141				1.04519	6	5.64096				1.00115	6	4.50957				1.02755	6	13.7561				0.900238	6	23.7733				0	2.249e-07	266.197	High	61.6
LLQALVTGDSFHGVK	12	3	1	C6ZRW7	N-Term(TMT6plex); S10(Phospho); K15(TMT6plex)	2123.17	1	T(7): 0.0; S(10): 100.0	1.01157	4	1.56759	1.02848	5	7.04942	0.946002	4	12.6088	1.03113	5	4.49572	1.0052	4	2.4344	0.977936	5	4.99672	0.97403	4	4.8812	0.93404	5	4.26875	0.965987	4	2.60339	0.982471	5	0.843011	1.35736	4	10.4365	1.2011	5	22.8935	0	7.114e-09	450.032	High	61.53
VSSIPAPEAPAPSIESPPEK	9	1	1	I1NDI0	N-Term(TMT6plex); S16(Phospho); K20(TMT6plex)	2541.33	1	S(2): 0.0; S(3): 0.0; S(13): 0.0; S(16): 100.0	0.994646	4	7.61132	1.0264	5	4.53316	1.04581	4	4.20117	1.04977	5	1.59885	0.916626	4	3.12151	1.00363	5	2.85855	1.01992	4	1.95998	0.95623	5	2.93995	0.912011	4	4.47182	0.965361	5	1.56414	1.12912	4	15.6983	1.17041	5	7.44456	0	3.27e-09	446.183	High	61.52
VLTGNDNASDFSDSSEEDEELALEGQDNGKPELK	20	2	1	Q8LJS2	N-Term(TMT6plex); S14(Phospho); K30(TMT6plex); K34(TMT6plex)	4420.09	0.33329	T(3): 0.0; S(9): 0.0; S(12): 33.3; S(14): 33.3; S(15): 33.3	0.979837	5	0.531145	1.04114	3	11.6841	1.01039	5	2.84341	0.976046	3	0.653522	1.04008	5	14.5847	1.06073	3	1.3952	1.03664	5	9.8631	1.0029	3	23.3641	0.952518	5	11.2143	1.04505	3	2.07783	0.988664	5	3.42076	0.752023	3	33.9395	0	1.213e-10	314.212	High	61.33
LVQSPNSFFMDVK	18	3	2	I1JD07;C6SYW6	N-Term(TMT6plex); S4(Phospho); K13(TMT6plex)	2050.05	1	S(4): 100.0; S(7): 0.0																																					0	2.509e-05	322.761	High	61.27
AHADDDSDHIVELASGNVQLITTK	7	2	1	C6TBE5	N-Term(TMT6plex); S7(Phospho); K24(TMT6plex)	3087.55	1	S(7): 100.0; S(15): 0.0; T(22): 0.0; T(23): 0.0	0.942534	2	17.1536	0.961035	5	10.5698	0.994668	2	5.24306	0.957533	5	1.91004	1.02894	2	1.89229	0.99671	5	0.60754	0.986732	2	0.600218	1.04358	5	6.87864	1.01887	2	10.712	1.02318	5	2.29514	1.04996	2	18.991	1.1114	5	1.96124	0	3.031e-10	444.643	High	61.22
IVTPLVEPPSPSQLPR	14	1	1	I1JZU0	N-Term(TMT6plex); S10(Phospho)	2039.12	0.5	T(3): 0.0; S(10): 50.0; S(12): 50.0	0.978374	11	4.99922	0.981893	2	1.20807	1.0041	11	4.54009	1.02473	2	3.35096	1.01832	11	2.76661	0.969651	2	1.38894	1.01728	11	5.05989	1.00865	2	1.81661	0.979905	11	3.2099	0.974619	2	3.97894	1.08354	11	8.02206	1.11991	2	13.408	0	1.454e-06	340.201	High	61.2
ITQPSESSESDSDSSSDEDK	13	1	1	I1LPJ9	N-Term(TMT6plex); S5(Phospho); K20(TMT6plex)	2668.14	0.976591	T(2): 2.3; S(5): 97.7; S(7): 0.0; S(8): 0.0; S(10): 0.0; S(12): 0.0; S(14): 0.0; S(15): 0.0; S(16): 0.0	1.08867	5	9.44265				1.1568	5	9.70725				0.978659	5	1.22579				1.06966	5	7.23544				0.8116	5	20.1047				0.757324	5	26.6843				0	2.649e-08	286.352	High	61.15
DVVTLSVEQTNVEDSPGR	10	2	1	I1KWP9	N-Term(TMT6plex); S6(Phospho)	2254.08	0.999769	T(4): 0.0; S(6): 100.0; T(10): 0.0; S(15): 0.0	1.00708	6	3.18223	0.984709	3	3.28233	1.03102	6	8.77973	0.954101	3	2.53148	0.974797	6	1.68729	1.01864	3	3.54145	1.03583	6	9.70808	1.07587	3	3.4878	1.02425	6	11.9437	1.02977	3	0.492589	0.86504	6	14.7196	0.82175	3	0.0622733	0	2.811e-09	308.104	High	61.14
MDIDDDSSDESEEPQK	18	1	1	I1LPJ9	N-Term(TMT6plex); S11(Phospho); K16(TMT6plex)	2378	0.999991	S(7): 0.0; S(8): 0.0; S(11): 100.0	1.00459	5	7.27426	1.14914	9	22.1196	1.13444	5	6.39552	1.1673	9	28.1718	0.989659	5	9.96373	0.850557	9	22.042	1.02798	5	6.28026	0.928001	9	14.0989	1.04485	5	3.89091	0.891824	9	29.4152	0.753713	4	7.51139	0.942224	9	13.0701	0	6.93e-08	279.63	High	61.11
SITDYGSPEEFLSK	4	2	1	I1JJ05	N-Term(TMT6plex); S1(Phospho); K14(TMT6plex)	2111.04	0.999997	S(1): 100.0; T(3): 0.0; Y(5): 0.0; S(7): 0.0; S(13): 0.0	0.957444	3	6.68285				1.01777	3	4.17422				0.993616	3	1.9077				0.991427	3	1.1527				0.99223	3	0.794227				1.07951	3	3.82447				0	3.881e-05	263.518	High	61.05
TVNPQQGLSDLSVISPR	3	2	1	A0A0R0LD17	N-Term(TMT6plex); S15(Phospho)	2120.1	0.999993	T(1): 0.0; S(9): 0.0; S(12): 0.0; S(15): 100.0	1.04054	3	3.89853				1.02286	3	3.16635				1.00003	3	7.1761				0.988285	3	1.24488				0.947927	3	0.447759				1.15035	3	4.55461				0	3.661e-10	403.522	High	61.05
DVPVSYSGSGFPEK	18	1	1	I1NEN3	N-Term(TMT6plex); S7(Phospho); K14(TMT6plex)	2006.99	0.987384	S(5): 0.0; Y(6): 1.3; S(7): 98.7; S(9): 0.0	1.05344	6	6.82791	1.0018	7	2.48835	0.975549	6	3.73874	1.00219	7	2.73719	1.01311	6	3.56637	0.991564	7	4.14956	0.987922	6	4.63722	1.04478	7	3.45417	0.9649	6	2.15559	0.972687	7	3.49465	1.02705	6	10.6868	0.991297	7	7.33277	0	2.736e-06	330.713	High	61.01
TESTVPIFNMEDIEEGVEGYDDER	7	3	1	I1JUE0	N-Term(TMT6plex); S3(Phospho); M10(Oxidation)	3099.33	0.957991	T(1): 2.1; S(3): 95.8; T(4): 2.1; Y(20): 0.0	0.889975	2	0.0600682	0.967669	3	0.0993264	1.03477	2	8.42061	1.05665	3	2.94884	1.03661	2	4.88772	1.02903	3	5.01244	0.995162	2	8.03697	1.01494	3	6.14852	1.03802	2	6.9813	0.967033	3	13.5375	1.01463	2	4.23718	0.949691	3	23.1841	0	2.131e-08	285.995	High	60.95
GFVPIEPGSPTER	11	1	1	Q0IJ87	N-Term(TMT6plex); S9(Phospho)	1694.84	0.999997	S(9): 100.0; T(11): 0.0	1.09736	5	7.35818	0.952307	6	2.36426	0.957998	5	3.04421	0.931135	6	2.19913	0.960519	5	2.3568	1.04822	6	7.61117	0.972919	5	7.2971	1.04695	6	1.38442	0.946829	5	1.54607	1.00475	6	4.2393	1.29644	5	19.1993	1.18338	6	17.7978	0	1.235e-06	343.98	High	60.93
SGSEADPAVNDADLR	8	1	1	I1NIH4	N-Term(TMT6plex); S3(Phospho)	1825.82	0.999753	S(1): 0.0; S(3): 100.0	0.880727	3	4.19966	0.917386	5	5.31063	1.00073	3	2.42266	0.94085	5	5.4981	1.02714	3	7.28333	1.09332	5	4.05234	1.09518	3	0.413139	1.02979	5	2.45713	1.11629	3	6.91987	1.13477	5	2.09204	0.658269	3	30.5097	0.76043	5	28.8073	0	5.16e-07	387.211	High	60.92
ATSLSSASIDDAAVINDLIVK	54	2	1	K7M828	N-Term(TMT6plex); S6(Phospho); K21(TMT6plex)	2641.41	0.978735	T(2): 0.0; S(3): 0.0; S(5): 2.1; S(6): 97.9; S(8): 0.0	1.00453	7	1.35684	1.02011	13	6.53238	0.986518	7	1.99894	0.990692	13	5.88547	1.02761	7	1.96689	0.979357	13	7.52853	1.00388	7	8.80333	1.01859	13	3.79563	0.999522	7	4.03785	0.972607	13	4.35828	0.994231	7	12.7542	1.09878	13	11.6621	0	1.024e-09	386.936	High	60.91
LDTSTTDQVLDIPPTPPGELR	10	2	1	K7KN12	N-Term(TMT6plex); T15(Phospho)	2574.29	1	T(3): 0.0; S(4): 0.0; T(5): 0.0; T(6): 0.0; T(15): 100.0	0.986968	6	5.44106	0.993827	4	3.51418	0.91937	6	5.78429	1.02652	4	2.9601	0.987911	6	1.84825	0.952113	4	4.63877	0.983549	6	2.94449	0.963497	4	3.12188	1.02508	6	6.14841	0.99788	4	4.17843	1.14732	6	26.6512	1.20943	4	13.4697	0	1.298e-11	469.651	High	60.9
GISEAVSEAEQR	3	4	1	A0A0R0K473	N-Term(TMT6plex); S3(Phospho); S7(Phospho)	1664.71	1	S(3): 100.0; S(7): 100.0	0.951522	1		0.99581	2	6.16018	0.976343	1		0.92828	2	5.0432	1.09539	1		1.02612	2	2.65341	0.992307	1		0.936616	2	6.98249	1.00731	1		1.02016	2	5.22048	0.976047	1		1.28456	2	5.16401	0	2.742e-06	239.244	High	60.87
LYPEAENNETEEEFSDESSSSK	3	1	1	I1LKY8	N-Term(TMT6plex); S15(Phospho); K22(TMT6plex)	3059.33	0.999144	Y(2): 0.0; T(10): 0.0; S(15): 99.9; S(18): 0.1; S(19): 0.0; S(20): 0.0; S(21): 0.0	1.28508	2	25.1334				0.990895	2	4.08524				0.89678	2	24.4505				1.03544	2	19.2056				1.03857	2	4.20757				0.714766	1					0	1.606e-06	197.829	High	60.86
ERSDDEEGGGTGEK	12	1	1	I1L1N9	N-Term(TMT6plex); S3(Phospho); K14(TMT6plex)	2003.9	1	S(3): 100.0; T(11): 0.0	1.06786	6	0.916154	1.19066	6	1.79194	0.964743	6	3.30739	1.10807	6	2.246	1.11727	6	3.37989	0.949388	6	2.60908	1.01382	6	2.98129	0.966978	6	2.9665	1.08425	6	5.30742	0.939289	6	6.63267	0.529518	6	4.44032	0.608501	6	5.69857	0	4.371e-09	351.65	High	60.84
ADSNVEGAGEATEDVPSYNVDEVSEGEGEQVSDSEAPK	8	2	1	I1LGU3	N-Term(TMT6plex); S32(Phospho); K38(TMT6plex)	4434.96	0.997801	S(3): 0.0; T(12): 0.0; S(17): 0.0; Y(18): 0.0; S(24): 0.0; S(32): 99.8; S(34): 0.2	0.930502	4	8.27815				0.878227	3	24.899				0.941712	3	2.97625				1.17699	3	15.9374				1.06163	4	28.201				1.19438	3	12.5671				0	4.932e-10	313.961	High	60.8
IEGDESSSDESEYASASEK	2	1	1	K7N378	N-Term(TMT6plex); S15(Phospho); K19(TMT6plex)	2558.1	0.99998	S(6): 0.0; S(7): 0.0; S(8): 0.0; S(11): 0.0; Y(13): 0.0; S(15): 100.0; S(17): 0.0	1.02502	2	0.494608				0.952884	2	9.49973				1.09586	2	5.82191				1.07694	2	5.8586				1.04208	2	4.79438				0.569134	2	31.4235				0	1.426e-07	258.062	High	60.79
VFEQPGIEAPSDEDDFIEVR	5	2	1	K7MM62	N-Term(TMT6plex); S11(Phospho)	2601.2	1	S(11): 100.0	1.00642	1		0.89128	4	10.6713	1.08478	1		0.905661	4	10.8342	1.04301	1		1.1048	4	3.26647	0.963647	1		1.06567	4	5.75064	0.958055	1		1.11049	4	4.89739	0.895201	1		0.855857	4	9.24726	0	1.866e-07	298.68	High	60.72
WDLLSGDDYNSPK	17	4	1	A0A0R0GMX9	N-Term(TMT6plex); S11(Phospho); K13(TMT6plex)	2047.98	1	S(5): 0.0; Y(9): 0.0; S(11): 100.0	1.02133	9	5.94194	1.01738	8	4.79427	1.04163	9	4.72543	1.00801	8	2.41651	1.02778	9	4.82156	1.00367	8	5.04136	1.01875	9	2.73008	1.02213	8	1.06377	1.01881	9	1.22588	0.990462	8	2.57331	0.78292	9	17.6794	0.907129	8	12.3155	0	0.0001116	303.152	High	60.7
TVFLSGEPSPDGNPNSPPR	9	3	2	I1JWD6;A0A0R0JKK2	N-Term(TMT6plex); S16(Phospho)	2277.08	1	T(1): 0.0; S(5): 0.0; S(9): 0.0; S(16): 100.0																																					0	2.714e-12	474.781	High	60.61
EVYSSDQQLMSPLPR	12	1	1	I1JIC0	N-Term(TMT6plex); M10(Oxidation); S11(Phospho)	2074.98	1	Y(3): 0.0; S(4): 0.0; S(5): 0.0; S(11): 100.0	0.996567	6	4.40395	1.04443	6	9.96616	0.973756	6	5.23699	1.0227	6	7.29182	1.00177	6	5.1574	0.958981	6	16.3051	0.988542	6	3.42154	0.89459	6	14.793	1.00527	6	4.10826	0.930836	6	12.508	1.05977	6	13.1442	1.22716	6	43.4552	0	2.803e-08	238.575	High	60.6
SGLPSNSSVEDNNGSEVSPSK	5	1	1	K7M042	N-Term(TMT6plex); S18(Phospho); K21(TMT6plex)	2629.24	0.999994	S(1): 0.0; S(5): 0.0; S(7): 0.0; S(8): 0.0; S(15): 0.0; S(18): 100.0; S(20): 0.0	1.11452	3	6.23965	1.07142	2	7.29509	1.03983	3	4.46525	1.01257	2	2.55666	0.991469	3	3.9464	1.00902	2	3.65295	0.921814	3	1.65334	0.981065	2	4.38213	1.00308	3	1.25148	0.957419	2	10.6064	0.656267	3	24.6931	0.887396	2	41.2355	0	5.422e-08	308.846	High	60.52
LSSPGQEEVESSTGK	18	1	1	I1JZU0	N-Term(TMT6plex); S3(Phospho); K15(TMT6plex)	2073.02	0.5	S(2): 50.0; S(3): 50.0; S(11): 0.0; S(12): 0.0; T(13): 0.0	1.06364	6	4.39487	0.918686	4	3.34429	1.06677	6	4.12957	0.890789	4	4.47742	0.997074	6	5.88882	1.19902	4	4.03709	0.983948	6	3.13375	1.07556	4	6.07864	0.971108	6	3.32692	1.09236	4	2.44051	0.786624	6	9.17206	0.739482	4	13.5034	0	3.304e-07	356.018	High	60.49
GYDSDNLEVER	4	1	1	K7LP50	N-Term(TMT6plex); S4(Phospho)	1605.7	1	Y(2): 0.0; S(4): 100.0	1.0979	4	3.23521				1.03008	4	1.01186				0.931862	4	3.48626				0.934947	4	4.21652				0.952863	4	2.18431				1.06682	4	26.2582				0	1.079e-06	353.092	High	60.49
GNSNINVDGVESEGSSAEEGTVNKK	13	1	1	A0A0R0KP75	N-Term(TMT6plex); S12(Phospho); S16(Phospho); K24(TMT6plex); K25(TMT6plex)	3368.59	0.332201	S(3): 0.0; S(12): 66.6; S(15): 66.6; S(16): 66.6; T(21): 0.3	1.08656	4	4.44865	1.12557	3	2.74116	1.04417	4	4.30123	1.06331	3	2.41159	1.00981	4	3.99511	0.848486	3	0.840619	0.990077	4	17.3338	0.967181	3	1.90181	0.941181	4	1.42777	0.896725	3	12.1014	0.964186	4	6.8502	0.992953	3	4.64041	0	5.849e-08	227.997	High	60.47
NVNSSGSFADAGQFVEEILQK	4	5	1	I1KA80	N-Term(TMT6plex); S7(Phospho); K21(TMT6plex)	2778.38	0.999499	S(4): 0.0; S(5): 0.0; S(7): 99.9	0.992151	2	4.31825	0.994151	2	0.112688	0.972685	2	7.07426	1.01577	2	4.09821	1.05501	2	0.144272	0.979025	2	3.83485	0.963228	2	1.64377	0.973441	2	2.70383	1.06292	2	1.11279	0.996643	2	4.71384	0.91034	2	7.33882	1.12456	2	2.47025	0	2.647e-07	387.229	High	60.35
GQPVLSAAPQYAPQHSFK	12	1	1	I1JP73	N-Term(TMT6plex); S16(Phospho); K18(TMT6plex)	2464.28	1	S(6): 0.0; Y(11): 0.0; S(16): 100.0	0.980069	4	2.14941	1.05073	8	7.18271	0.956906	4	8.87588	1.02973	8	3.40133	1.07078	4	6.47625	0.972353	8	9.13912	0.975398	4	3.35821	0.965524	8	7.76513	1.0266	4	2.18317	0.959207	8	6.13527	0.849941	4	13.0449	1.08257	8	14.2809	0	1.5e-09	444.07	High	60.33
ILTDDGTPNVAAISGLYHEISQR	2	2	1	A0A0R0H8W8	N-Term(TMT6plex); S21(Phospho)	2779.4	1	T(3): 0.0; T(7): 0.0; S(14): 0.0; Y(17): 0.0; S(21): 100.0	1.04066	2	8.20786				0.965861	2	1.37861				0.982672	2	0.471701				1.05453	2	5.50924				0.936184	2	0.620001				1.05665	2	4.91294				0	6.749e-07	312.072	High	60.24
AFAHPPEELNSPASYK	10	4	1	C6THW8	N-Term(TMT6plex); S11(Phospho); K16(TMT6plex)	2296.14	1	S(11): 100.0; S(14): 0.0; Y(15): 0.0	1.18954	3	0.931473	1.23066	7	3.28589	1.16343	3	4.23113	1.12604	7	4.47414	0.797979	3	0.592814	0.795345	7	10.1555	0.840604	3	1.71852	0.734695	7	8.65681	0.793465	3	0.391615	0.8257	7	2.15205	1.37121	3	4.7703	1.67462	7	7.46466	0	2.117e-08	462.561	High	60.23
GQSQPPGAGVPEIDLILSDNEGQAGK	7	1	1	A0A0R0KET8	N-Term(TMT6plex); S18(Phospho); K26(TMT6plex)	3115.58	1	S(3): 0.0; S(18): 100.0	0.960304	4	8.41999	1.03479	3	2.39329	0.9908	4	5.48823	1.00068	3	3.09013	0.981356	4	4.27799	0.978514	3	0.00194594	1.02288	4	8.62901	0.974388	3	1.42971	1.02653	4	4.12509	0.976406	3	6.93475	0.987834	4	12.4899	1.13979	3	1.92555	0	4.81e-07	272.437	High	60.2
EIQTETEAEGSPNK	10	2	1	C6TIU7	N-Term(TMT6plex); S11(Phospho); K14(TMT6plex)	2071	1	T(4): 0.0; T(6): 0.0; S(11): 100.0	1.02552	5	2.83996	0.915487	5	15.3633	1.07045	5	4.59375	0.939432	5	14.3075	0.964202	5	6.1287	1.11529	5	5.98699	0.997695	5	10.8901	1.07543	5	12.0293	1.00257	5	3.72867	1.047	5	1.38059	0.863356	5	16.3879	0.759841	5	14.7157	0	1.016e-07	369.16	High	60.07
TADEAAAVAGVASEATGQATEGEVHPDGAERSPK	39	2	1	K7KFI9	N-Term(TMT6plex); S32(Phospho); K34(TMT6plex)	3817.83	1	T(1): 0.0; S(13): 0.0; T(16): 0.0; T(20): 0.0; S(32): 100.0	1.04059	12	12.5806	0.979469	15	5.17426	1.0086	12	10.5918	0.954	15	9.31595	1.01095	12	11.5522	1.09096	15	8.43492	1.00372	12	7.75851	1.0545	15	5.10055	0.966222	12	19.7649	1.0324	15	7.75514	0.866829	10	24.0263	0.874601	13	5.73498	0	6.864e-09	425.192	High	60.02
SFDELSDDGEVYEDSD	13	5	1	A0A0R0FLB4	N-Term(TMT6plex); S6(Phospho)	2130.81	1	S(1): 0.0; S(6): 100.0; Y(12): 0.0; S(15): 0.0	1.02092	9	10.0968	0.978035	4	5.11621	0.999284	9	11.2991	0.987241	4	2.26009	0.984066	9	5.64565	1.03477	4	3.57851	0.991766	9	5.69402	1.07847	4	8.29887	1.01829	9	8.41717	1.05808	4	6.50377	0.889903	9	26.8098	0.657274	4	39.8023	0	4.268e-06	235.779	High	59.89
NIINTEIAEQGSPEVPSLIR	2	1	1	I1MPD0	N-Term(TMT6plex); S12(Phospho)	2489.29	1	T(5): 0.0; S(12): 100.0; S(17): 0.0	0.988906	2	7.05843				0.946377	2	8.06107				1.08937	2	9.73722				1.02461	2	5.11596				1.00359	2	1.25641				0.896014	2	6.32286				0	3.095e-11	391.155	High	59.89
SDDDSDESPNPK	17	6	2	K7LAB8;A0A368UGJ4	N-Term(TMT6plex); S5(Phospho); K12(TMT6plex)	1843.8	1	S(1): 0.0; S(5): 100.0; S(8): 0.0																																					0	2.124e-05	306.547	High	59.88
DLSQSPVSEDMEESPR	9	2	1	I1MHK4	N-Term(TMT6plex); S3(Phospho)	2114.92	0.999996	S(3): 100.0; S(5): 0.0; S(8): 0.0; S(14): 0.0	0.981816	8	4.8674				1.02628	8	7.10905				1.02207	8	9.85394				1.01748	8	6.6243				0.991017	8	4.65025				0.933991	8	10.6672				0	1.143e-05	253.365	High	59.88
ETSLEEKEEETK	2	1	1	K7KWN5	N-Term(TMT6plex); S3(Phospho); K7(TMT6plex); K12(TMT6plex)	2219.14	0.999999	T(2): 0.0; S(3): 100.0; T(11): 0.0	1.04104	2	1.80373				1.01715	2	5.24622				1.05176	2	7.64651				1.06257	2	4.47906				1.12154	2	6.72535				0.338224	2	14.8146				0	6.872e-06	404.892	High	59.84
LASISVENVESNR	24	2	1	I1MB71	N-Term(TMT6plex); S5(Phospho)	1726.86	1	S(3): 0.0; S(5): 100.0; S(11): 0.0	0.97743	11	6.11118	0.973343	12	4.31282	0.958221	11	4.13295	0.96775	12	7.24055	0.985469	11	4.35325	1.02364	12	4.65445	0.999586	11	2.83845	1.01133	12	9.07498	1.00039	11	5.90279	1.00379	12	5.57301	1.14567	11	9.54788	1.0357	12	13.5032	0	1.618e-07	374.881	High	59.82
EPLAALEASSSSIVDER	37	1	1	K7LJ63	N-Term(TMT6plex); S11(Phospho)	2083.04	0.985515	S(9): 0.0; S(10): 1.4; S(11): 98.6; S(12): 0.0	0.983435	9	3.7587	0.935473	10	11.8633	0.989798	9	1.28562	0.926357	10	6.12445	0.992397	9	2.33144	1.04405	10	5.81394	1.0134	9	2.82481	1.05908	10	6.16957	1.01597	9	8.38518	1.03251	10	5.66404	1.11718	9	15.7168	0.986178	10	9.1741	0	1.239e-06	373.272	High	59.8
DVPQNSPPADTDNSVPK	8	4	1	K7LJN7	N-Term(TMT6plex); S6(Phospho); K17(TMT6plex)	2319.13	1	S(6): 100.0; T(11): 0.0; S(14): 0.0	0.946345	5	10.9322	0.974996	3	1.61752	1.02231	5	2.46458	1.02837	3	0.499897	0.941096	5	1.62123	1.089	3	0.656806	0.938458	5	7.49812	1.04992	3	2.89053	0.962993	5	3.99427	0.982337	3	0.70614	1.58062	5	33.1789	0.731298	3	10.1897	0	2.928e-08	342.728	High	59.68
SPGNQFNDAVSSDIK	12	1	1	K7KS10	N-Term(TMT6plex); S1(Phospho); K15(TMT6plex)	2117.04	1	S(1): 100.0; S(11): 0.0; S(12): 0.0	1.04479	6	3.81792	1.01214	6	8.49833	1.01346	6	2.17769	0.967057	6	4.27838	0.990772	6	3.59856	0.996959	6	9.00415	1.01666	6	6.83444	1.01625	6	3.29072	0.972695	6	3.24672	0.973783	6	7.67656	0.978811	6	3.86873	1.01601	6	10.8523	0	1.916e-06	408.565	High	59.67
VSDVISNEGPTVLSPPR	11	2	1	A0A0R0J7Q5	N-Term(TMT6plex); S14(Phospho)	2076.06	0.999831	S(2): 0.0; S(6): 0.0; T(11): 0.0; S(14): 100.0	1.03512	6	2.74084	0.981542	3	2.9388	1.06376	6	3.06306	1.00923	3	2.15803	1.00476	6	8.3157	0.98575	3	2.65729	0.962864	6	11.8245	1.02231	3	0.893819	0.941372	6	5.66966	1.02372	3	1.17487	0.971506	6	13.9678	0.894819	3	9.53068	0	1.539e-07	308.581	High	59.66
SLPGTPDPNAEVIALSPK	13	3	2	K7LVG2;C6TJU0	N-Term(TMT6plex); S16(Phospho); K18(TMT6plex)	2344.26	1	S(1): 0.0; T(5): 0.0; S(16): 100.0																																					0	1.706e-06	386.184	High	59.64
VVYVAPPQPPSPVR	28	4	1	I1JKU6	N-Term(TMT6plex); S11(Phospho)	1814.98	1	Y(3): 0.0; S(11): 100.0	0.976773	15	8.28287	0.954839	13	9.79851	0.974496	15	6.02699	0.984976	13	9.89716	1.01066	15	9.27567	1.02231	13	10.1975	1.03998	15	6.14176	0.954952	13	8.73436	0.982985	15	4.0722	0.974365	13	4.99582	1.04389	15	7.84801	1.10116	13	27.951	0	8.271e-06	431.445	High	59.6
EIIIEHQNLLETAEISPR	24	3	1	A0A0R0FMI4	N-Term(TMT6plex); S16(Phospho)	2414.26	0.999872	T(12): 0.0; S(16): 100.0	1.0153	3	2.07677	0.953254	19	4.58443	1.01279	3	7.58317	0.950076	19	7.96852	0.957726	3	8.67464	1.02707	19	4.77903	0.973573	3	2.54361	1.03821	19	4.76548	1.00272	3	6.64213	1.03185	19	5.9746	1.08993	3	3.93418	1.01921	19	11.3716	0	4.553e-08	527.14	High	59.53
AVGDDGNDSDEEAK	9	3	1	C6T9I4	N-Term(TMT6plex); S9(Phospho); K14(TMT6plex)	1959.86	1	S(9): 100.0	0.939325	3	7.54138	1.10004	6	9.68262	0.979514	3	6.67202	1.03588	6	1.56208	1.02506	3	4.86136	0.990784	6	3.31417	1.13375	3	7.07646	1.00233	6	1.66595	1.12202	3	8.59676	0.967482	6	2.19315	0.533576	3	3.87621	0.715604	6	21.964	0	8.142e-07	271.666	High	59.52
FSNQDSSLSPTAAR	9	1	1	I1NDC1	N-Term(TMT6plex); S9(Phospho)	1789.83	0.5	S(2): 0.0; S(6): 0.0; S(7): 0.0; S(9): 50.0; T(11): 50.0	1.11441	4	4.68449	1.17039	5	23.8202	1.07849	4	4.15413	1.19654	5	18.3001	0.970808	4	3.2128	0.824459	5	30.0998	0.992527	4	4.11488	0.821396	5	15.5099	1.02989	4	7.17172	0.835485	5	18.2264	0.760915	4	14.7857	1.03247	5	33.8832	0	6.625e-08	413.334	High	59.45
DIENDYVGSDSEK	15	6	1	A0A898CV28	N-Term(TMT6plex); S9(Phospho); K13(TMT6plex)	2008.92	0.999999	Y(6): 0.0; S(9): 100.0; S(11): 0.0	1.0421	8	4.04879	0.957693	6	2.98108	1.06334	8	4.80897	0.963434	6	1.70264	1.03909	8	3.60828	1.12641	6	7.40769	0.996037	8	5.12675	1.07804	6	6.89451	0.990521	8	4.87431	1.05396	6	2.84431	0.827694	8	52.9901	0.610548	6	22.7767	0	3.959e-07	388.649	High	59.34
VQLNNTCETPR	5	5	2	I1KMG1;A0A514TNH5	N-Term(TMT6plex); C7(Carbamidomethyl); T9(Phospho)	1640.77	1	T(6): 0.0; T(9): 100.0																																					0	0.0001248	261.095	High	59.34
DNNVSNVVPGSPTSSDMDIDVSTVR	6	2	1	A0A0R0KCK8	N-Term(TMT6plex); S11(Phospho); M17(Oxidation)	2930.34	0.969277	S(5): 0.0; S(11): 96.9; T(13): 3.0; S(14): 0.1; S(15): 0.0; S(22): 0.0; T(23): 0.0	1.08822	2	11.5121	0.862406	3	11.2693	0.892044	2	2.66441	1.12219	3	9.06193	0.881768	2	12.9569	0.828474	3	3.5521	1.0091	2	10.6049	1.08405	3	13.5734	1.14575	2	11.9851	1.14447	3	1.67244	0.92274	2	6.68038	0.627246	3	51.1934	0	7.477e-09	274.347	High	59.3
RPIYNLDDSDDDADLLPR	13	2	1	A0A0R0JI09	N-Term(TMT6plex); S9(Phospho)	2412.13	1	Y(4): 0.0; S(9): 100.0	1.04315	6	19.4948	1.02343	6	5.91929	0.957273	5	7.57518	1.00287	6	15.314	1.02759	5	10.212	1.05815	6	9.49309	0.99492	6	15.3675	0.990016	6	6.10934	1.01393	6	11.945	0.955712	6	5.44292	1.14927	4	9.66678	1.00114	6	32.8495	0	7.915e-10	422.377	High	59.3
SLNVSLASANSASR	10	2	1	I1KR84	N-Term(TMT6plex); S13(Phospho)	1685.84	0.999996	S(1): 0.0; S(5): 0.0; S(8): 0.0; S(11): 0.0; S(13): 100.0	1.00308	4	6.46654	0.949004	6	8.46234	1.04999	4	2.2968	1.00007	6	19.1558	1.01699	4	4.63282	1.03773	6	6.40176	0.930632	4	2.46452	1.03144	6	13.4121	0.981054	4	5.49485	1.01975	6	6.36848	1.12712	4	11.0282	0.796155	6	10.2601	0	5.652e-06	362.05	High	59.29
AAAAASPPAENSGDIESNTVELQDK	2	2	1	I1MJY8	N-Term(TMT6plex); S6(Phospho); K25(TMT6plex)	3023.47	1	S(6): 100.0; S(12): 0.0; S(17): 0.0; T(19): 0.0	1.053	1		1.14533	1		0.777917	1		0.814179	1		1.10389	1		1.00519	1		1.10456	1		1.0423	1		1.05253	1		1.00271	1		0.824744	1		1.02627	1		0	1.246e-07	259.525	High	59.27
ALEGNISLEDLNDGIAPGHSR	2	1	1	I1KG63	N-Term(TMT6plex); S20(Phospho)	2487.21	1	S(7): 0.0; S(20): 100.0	1.04405	2	2.1137				0.999202	2	9.09566				1.02037	2	8.45087				0.981033	2	7.84714				0.930947	2	8.48002				1.06216	2	7.96512				0	3.493e-08	374.622	High	59.24
SESDITSLAPSSPSR	15	2	1	A0A0R0H5I6	N-Term(TMT6plex); S1(Phospho)	1842.88	0.999996	S(1): 100.0; S(3): 0.0; T(6): 0.0; S(7): 0.0; S(11): 0.0; S(12): 0.0; S(14): 0.0	0.967309	6	11.4359	1.0263	5	3.12129	1.01121	6	9.38357	1.10046	5	11.9286	0.901117	6	1.8541	0.852103	5	15.8555	0.999593	6	6.45903	0.880196	5	27.3333	0.938676	6	14.1169	0.936736	5	11.1247	1.38057	6	41.9059	1.65613	5	13.1658	0	0.001475	291.653	High	59.21
VDDIGVESGQDMDSSPR	8	2	1	A0A0R0H0J7	N-Term(TMT6plex); M12(Oxidation); S15(Phospho)	2131.91	0.977209	S(8): 0.0; S(14): 2.3; S(15): 97.7	1.1975	3	4.65474	0.956408	2	2.98522	0.978843	3	5.08515	0.957473	2	1.21156	0.806109	3	0.594987	1.11699	2	0.368916	0.949385	3	0.743367	1.03644	2	4.36025	0.986269	3	5.63925	1.07542	2	1.40277	1.09822	3	62.9873	0.706133	2	7.1785	0	4.428e-05	220.059	High	59.21
ANVQADNDEGGSSPESK	19	2	1	K7KSZ2	N-Term(TMT6plex); S13(Phospho); K17(TMT6plex)	2243.02	0.999598	S(12): 0.0; S(13): 100.0; S(16): 0.0	0.875337	5	8.58891	0.791851	5	17.6129	1.05198	5	1.61487	0.80875	5	10.6627	1.09504	5	3.37152	1.17078	5	7.2715	0.953008	5	9.5864	1.25756	5	7.30791	1.0866	5	8.3706	1.14497	5	15.6107	0.87326	5	10.9698	0.631445	5	15.2315	0	1.879e-09	403.942	High	59.19
FASIMEDGSPSTVQDVFLSR	6	4	1	A0A0R0HII4	N-Term(TMT6plex); M5(Oxidation); S9(Phospho)	2511.16	0.999981	S(3): 0.0; S(9): 100.0; S(11): 0.0; T(12): 0.0; S(19): 0.0	0.98472	4	5.06975	0.990394	2	1.92821	1.00876	4	5.06597	1.06377	2	0.54189	0.995869	4	2.20268	0.981754	2	2.36919	1.00115	4	2.28069	0.953298	2	0.589455	1.03858	4	2.37798	1.00016	2	3.05239	0.96476	4	2.70262	1.03543	2	7.56856	0	1.845e-09	282.418	High	59.12
VAGPAFNPAGSFGR	12	2	1	I1JQF4	N-Term(TMT6plex); S11(Phospho)	1656.81	1	S(11): 100.0	0.973328	6	4.78931	1.05655	6	10.2859	1.1037	6	4.97634	1.07694	6	2.53401	0.977724	6	5.28976	0.956805	6	4.06813	0.977103	6	6.32682	0.947932	6	9.7249	0.92494	6	7.38705	0.974794	6	2.99956	0.959861	6	22.0928	0.995199	6	4.98912	0	6.973e-08	307.932	High	59.08
DRGTPFSFTLGQGQVIK	3	3	2	I1MM91;A0A0R0KGG4	N-Term(TMT6plex); T4(Phospho); K17(TMT6plex)	2389.27	1	T(4): 100.0; S(7): 0.0; T(9): 0.0																																					0	2.39e-08	363.196	High	59.07
SNEVIPEVSK	7	4	1	A0A0R0HV89	N-Term(TMT6plex); S1(Phospho); K10(TMT6plex)	1639.87	1	S(1): 100.0; S(9): 0.0	0.969681	2	1.30301	0.932194	5	5.11454	0.987961	2	3.80787	0.890798	5	3.18008	1.05392	2	3.2431	1.08734	5	2.18642	1.0206	2	2.14003	1.0683	5	0.42032	1.04836	2	4.50024	1.09275	5	3.54009	0.800229	2	44.6726	0.816412	5	20.866	0	6.427e-08	268.157	High	59.05
IQDVDEEDTDTSGGENLSE	6	1	1	I1KIS6	N-Term(TMT6plex); T11(Phospho)	2361.97	0.482656	T(9): 1.7; T(11): 48.3; S(12): 48.3; S(18): 1.7	0.981479	4	12.314				1.01231	4	9.06717				0.946569	4	3.54885				0.983125	3	0.262665				0.967098	4	10.1535				1.30618	4	18.4835				0	5.87e-06	139.496	High	58.99
QLSGILDSELETR	9	3	2	I1MXV5;K7M5G5	N-Term(TMT6plex); S3(Phospho)	1769.89	1	S(3): 100.0; S(8): 0.0; T(12): 0.0																																					0	3.65e-07	358.047	High	58.98
EDPIGDSQEMMSHSAGR	4	4	1	K7L5U1	N-Term(TMT6plex); M10(Oxidation); M11(Oxidation); S14(Phospho)	2187.89	1	S(7): 0.0; S(12): 0.0; S(14): 100.0	0.990431	3	12.5514	0.96935	1		1.10401	3	2.44371	1.091	1		0.989436	3	7.85062	0.992848	1		0.929242	3	0.0122367	0.93285	1		1.00364	3	2.87854	0.992229	1		0.796054	3	15.1948	1.06528	1		0	8.882e-10	326.139	High	58.96
LILFGGATALEGNSAASGTPSSAGNAGIR	18	1	1	A0A0R0H3J2	N-Term(TMT6plex); S22(Phospho)	2969.5	0.975444	T(8): 0.0; S(14): 0.0; S(17): 0.0; T(19): 0.0; S(21): 2.5; S(22): 97.5	0.899549	4	8.69003	0.991089	5	2.86156	1.02992	4	3.69733	0.991642	5	5.04107	0.992224	4	2.5974	1.01794	5	2.22874	1.00895	4	7.60479	1.05019	5	2.37116	1.06487	4	3.22045	0.928514	5	8.69096	1.02045	4	11.7536	1.07043	5	4.17091	0	3.85e-16	470.065	High	58.95
QSSDIEDSDAAEPSDAK	16	3	2	I1KP58;A0A368ULE2	N-Term(TMT6plex); S2(Phospho); K17(TMT6plex)	2303.04	0.984394	S(2): 98.4; S(3): 1.6; S(8): 0.0; S(14): 0.0																																					0	2.909e-07	422.792	High	58.93
GDTDLVESEDEDGFPIPTAEK	12	1	1	I1LG49	N-Term(TMT6plex); S8(Phospho); K21(TMT6plex)	2802.3	1	T(3): 0.0; S(8): 100.0; T(18): 0.0	1.05014	5	6.27964	0.926003	7	4.03126	0.968391	5	3.39788	0.93035	7	7.4149	0.99841	5	7.86636	1.06486	7	5.12149	1.06354	5	4.6546	1.10067	7	1.20309	0.964332	5	2.53222	1.03456	7	3.11301	1.01923	5	21.5673	1.03879	7	20.7497	0	7.818e-09	400.783	High	58.92
APASPMDTDDANAK	12	3	1	K7K9Y5	N-Term(TMT6plex); S4(Phospho); M6(Oxidation); K14(TMT6plex)	1957.9	1	S(4): 100.0; T(8): 0.0	1.01147	6	8.99489	1.15162	6	4.2995	0.98976	6	2.52463	1.03919	6	8.87408	0.99234	6	4.68219	0.921349	6	10.7696	0.974312	6	2.85707	0.891158	6	13.9728	1.03141	6	7.75025	1.00015	6	4.59723	0.981226	6	7.39089	1.00654	6	13.3821	0	9.154e-07	304.281	High	58.92
KDSDDDPDSITVCEISK	4	1	1	I1KBM5	N-Term(TMT6plex); K1(TMT6plex); S3(Phospho); C13(Carbamidomethyl); K17(TMT6plex)	2691.32	1	S(3): 100.0; S(9): 0.0; T(11): 0.0; S(16): 0.0	1.0245	2	4.27409	1.10752	2	4.67368	0.917411	2	2.5381	1.0799	2	6.34789	1.11722	2	6.99031	1.06358	2	1.05939	1.05767	2	1.53018	0.971208	2	6.43038	1.07246	2	8.97541	0.9158	2	4.83229	0.591566	2	8.7098	0.632579	2	6.39483	0	0.001539	283.547	High	58.9
TDHGISPSQSPEGR	14	5	2	K7N3M9;A0A0R0I2Q5	N-Term(TMT6plex); S10(Phospho)	1776.81	0.999883	T(1): 0.0; S(6): 0.0; S(8): 0.0; S(10): 100.0																																					0	5.612e-06	363.998	High	58.82
FAVTDSPEAPLVIATPMK	14	2	1	I1K7Z6	N-Term(TMT6plex); S6(Phospho); M17(Oxidation); K18(TMT6plex)	2441.28	0.981846	T(4): 1.8; S(6): 98.2; T(15): 0.0	1.02505	6	3.51993	1.02675	8	4.29363	0.995907	6	4.00738	1.04925	8	3.78071	0.964043	6	1.91817	0.97288	8	6.94848	1.00191	6	2.16501	0.981518	8	6.09562	0.985861	6	4.96309	0.965613	8	2.72188	1.00766	6	12.9798	1.07996	8	3.78785	0	8.543e-09	369.727	High	58.8
QTVTGNVPFLFNPGSFR	18	2	1	K7L3F8	N-Term(TMT6plex); S15(Phospho)	2190.1	1	T(2): 0.0; T(4): 0.0; S(15): 100.0	0.984523	9	3.61522	1.04908	9	4.08139	0.958557	9	4.06185	1.04456	9	3.03053	1.00364	9	3.24422	0.945982	9	1.69939	1.04911	9	6.0549	0.97405	9	2.83034	1.04688	9	2.75764	0.945697	9	5.9671	0.964599	9	10.7667	1.05644	9	8.71137	0	1.003e-08	555.268	High	58.77
SGAETLEGTLSSLSNSDDLDASK	4	1	1	K7L7Y2	N-Term(TMT6plex); S16(Phospho); K23(TMT6plex)	2835.35	0.983017	S(1): 0.0; T(5): 0.0; T(9): 0.0; S(11): 0.0; S(12): 0.0; S(14): 1.7; S(16): 98.3; S(22): 0.0	1.01886	2	15.1245				0.950305	2	2.88632				0.987657	2	7.30364				0.935872	2	2.21451				1.05993	2	8.16619				1.0971	2	9.13905				0	1.254e-08	283.595	High	58.77
TVSYLGDLGLLQFK	6	2	2	I1LJ94;I1LPZ3	N-Term(TMT6plex); S3(Phospho); K14(TMT6plex)	2092.15	0.988231	T(1): 0.0; S(3): 98.8; Y(4): 1.2																																					0	0.0008367	402.883	High	58.74
VSEGEAEQVSDSEAPK	14	2	1	C6T030	N-Term(TMT6plex); S10(Phospho); K16(TMT6plex)	2200.04	1	S(2): 0.0; S(10): 100.0; S(12): 0.0	1.09835	6	4.65279	1.00376	4	4.16402	1.08374	6	7.30306	0.978451	4	0.537705	1.01031	6	1.57301	1.02283	4	5.37594	1.00858	6	7.35321	1.07	4	2.93714	1.01896	6	10.1923	1.04928	4	2.56052	0.595366	6	44.906	0.687612	4	13.6332	0	8.2e-08	338.752	High	58.68
SYSTNLAYTPPEYLR	11	2	1	I1M647	N-Term(TMT6plex); S3(Phospho)	2084	0.999655	S(1): 0.0; Y(2): 0.0; S(3): 100.0; T(4): 0.0; Y(8): 0.0; T(9): 0.0; Y(13): 0.0	0.917946	4	3.94463	1.19345	5	10.9009	0.860422	4	16.2708	1.13812	5	6.2012	1.12788	4	2.19509	0.856903	5	24.7093	1.06321	4	11.743	0.852901	5	23.8902	1.12124	4	3.87538	0.894994	5	16.3748	0.872912	4	16.4692	1.29625	5	22.6905	0	1.6e-07	345.426	High	58.6
YFNEDSDEEDTASVPR	10	1	1	I1KMS7	N-Term(TMT6plex); S6(Phospho)	2182.9	1	Y(1): 0.0; S(6): 100.0; T(11): 0.0; S(13): 0.0	1.02856	5	13.7596	0.944809	5	7.09868	0.947371	5	8.03502	0.939101	5	2.47375	1.09353	5	5.60327	1.08066	5	2.92336	1.04198	5	10.5561	1.00699	5	5.43523	0.982976	5	12.1116	0.96567	5	0.49256	1.31398	5	12.457	0.984193	5	13.0625	0	1.002e-07	321.13	High	58.46
LFILPNQQNSESSER	18	1	1	I1KMC5	N-Term(TMT6plex); S12(Phospho)	2071.01	0.966811	S(10): 1.7; S(12): 96.7; S(13): 1.7	1.02929	6	6.20612	0.909736	8	7.41072	1.03148	6	3.49716	0.920464	8	6.16519	0.95865	6	9.5091	1.08839	8	7.66706	0.944835	6	3.96071	1.08481	8	6.65609	0.927594	6	8.44426	1.07126	8	6.59236	1.24144	6	13.0915	0.896627	8	7.0608	0	0.0004361	315.13	High	58.46
KVSGPLEATGSMK	5	4	1	K7KZ51	N-Term(TMT6plex); K1(TMT6plex); S3(Phospho); S11(Phospho); K13(TMT6plex)	2152.11	0.986916	S(3): 100.0; T(9): 1.3; S(11): 98.7	1.00929	4	1.39141	0.803299	1		1.03871	4	2.25904	0.804609	1		1.01676	4	5.59298	1.18502	1		1.00471	4	4.90737	1.19045	1		0.9938	4	0.708829	1.21959	1		0.818563	4	5.10092	0.647922	1		0	0.0001054	383.379	High	58.46
VTSETDFMTEYVVTR	23	5	1	I1JF13	N-Term(TMT6plex); Y11(Phospho)	2086.96	0.999997	T(2): 0.0; S(3): 0.0; T(5): 0.0; T(9): 0.0; Y(11): 100.0; T(14): 0.0	1.09581	10	7.34655	1.05203	11	4.16078	1.02428	10	9.20963	1.04613	11	6.8732	0.970669	10	7.98495	0.934356	11	10.7344	0.953375	10	4.73135	0.965571	11	5.98058	0.967059	10	4.82497	0.976494	11	7.15887	1.0138	10	13.9649	1.06089	11	11.9835	0	2.217e-09	449.97	High	58.34
ALQVQGGDSGSPTAGPSK	14	1	1	I1K0C8	N-Term(TMT6plex); S11(Phospho); K18(TMT6plex)	2195.11	1	S(9): 0.0; S(11): 100.0; T(13): 0.0; S(17): 0.0	0.915302	1		1.00401	9	9.08317	1.03016	1		0.914671	9	1.3541	1.062	1		1.02721	9	4.51865	1.04516	1		1.02488	9	2.06748	0.971259	1		0.996038	9	4.93985	0.968232	1		1.14166	9	9.06562	0	1.66e-09	330.353	High	58.33
SGGAPGGGASGEDDDEDSHDEL	7	3	1	Q587K1	N-Term(TMT6plex); S18(Phospho)	2382.9	1	S(1): 0.0; S(10): 0.0; S(18): 100.0	1.0708	4	5.4896	0.870731	3	0.763156	1.05812	4	7.31103	0.853776	3	3.28821	0.929408	4	4.502	1.07161	3	17.7089	0.925581	4	8.03676	1.14775	3	13.2218	0.905896	4	4.87843	1.10609	3	0.324122	1.04984	4	9.11478	0.670101	3	9.0672	0	0.0001973	234.534	High	58.28
VLSEEETEDDK	10	1	1	K7MEF4	N-Term(TMT6plex); S3(Phospho); K11(TMT6plex)	1831.87	1	S(3): 100.0; T(7): 0.0	1.11278	8	3.86946	1.03855	2	10.2921	1.13159	8	2.86714	0.97385	2	3.80449	0.995738	8	3.7363	1.02767	2	2.88299	0.965786	8	4.38952	1.04569	2	5.48556	0.993402	8	4.57356	0.981402	2	5.454	0.52345	8	42.3025	0.841489	2	22.8917	0	0.0007318	340.887	High	58.24
SFDELSDDEVYEDSD	11	1	1	I1MNR1	N-Term(TMT6plex); S6(Phospho)	2073.79	1	S(1): 0.0; S(6): 100.0; Y(11): 0.0; S(14): 0.0	0.933917	5	13.5982	0.92786	6	2.3676	0.956305	5	16.2354	0.917962	6	11.501	0.933697	5	14.9671	1.05994	6	8.35776	1.03585	5	8.68389	1.06786	6	7.23259	1.0123	5	8.53756	1.04122	6	8.2818	0.888948	5	29.9354	1.02748	6	9.43808	0	2.052e-05	256.698	High	58.23
TGAPLAFDVLSPSK	9	1	1	K7LZS3	N-Term(TMT6plex); S11(Phospho); K14(TMT6plex)	1941.05	0.999998	T(1): 0.0; S(11): 100.0; S(13): 0.0	1.06061	1		1.06563	7	7.88962	1.06446	1		1.13052	7	11.0768	0.984832	1		0.926257	7	8.42511	0.940326	1		0.951705	7	3.95013	0.897347	1		0.921677	7	8.29363	1.13762	1		0.983422	7	5.97178	0	5.285e-06	360.973	High	58.23
DSENENSDVSAGER	3	2	1	K7KTE9	N-Term(TMT6plex); S10(Phospho)	1817.73	1	S(2): 0.0; S(7): 0.0; S(10): 100.0	1.02822	3	6.22601				0.996509	3	8.00714				1.02946	3	11.9295				1.0265	3	1.95573				1.0597	3	0.111553				0.693625	3	11.4437				0	6.747e-07	306.042	High	58.23
VTSETDFMTEYVVTR	22	5	1	I1JF13	N-Term(TMT6plex); M8(Oxidation); T9(Phospho)	2102.96	0.984882	T(2): 0.0; S(3): 0.0; T(5): 0.0; T(9): 98.5; Y(11): 1.5; T(14): 0.0	1.03232	10	9.95169	1.20353	12	23.0198	1.02933	10	9.64883	1.12342	12	19.1014	0.924555	10	4.79714	0.831101	12	31.6233	0.927673	10	11.3359	0.842085	12	22.3517	0.917191	10	9.08758	0.804205	12	29.9696	1.16651	10	8.14026	1.38384	12	23.9383	0	1.009e-08	250.824	High	58.15
AATDGEVGVDLMNFSPVHK	8	1	1	I1JDP3	N-Term(TMT6plex); M12(Oxidation); S15(Phospho); K19(TMT6plex)	2541.25	1	T(3): 0.0; S(15): 100.0	0.984222	4	1.56004	1.03469	4	6.53761	0.979216	4	3.04822	1.04779	4	5.47149	1.00733	4	2.83553	1.00002	4	5.7116	1.02115	4	4.09483	0.964603	4	2.54578	0.926841	4	0.448636	0.925878	4	3.89869	1.22646	4	2.60588	1.18818	4	12.3841	0	1.959e-09	357.039	High	58.13
LRDGEASDEEEEYEAK	23	3	1	I1JK05	N-Term(TMT6plex); S7(Phospho); K16(TMT6plex)	2408.09	1	S(7): 100.0; Y(13): 0.0	1.02767	12	5.56374	0.909349	11	6.7743	1.025	12	4.02058	0.894151	11	11.6806	1.0185	12	7.7719	1.17459	11	6.61264	1.00625	12	5.79355	1.0812	11	8.12229	0.988319	12	6.63283	1.1235	11	1.80984	0.80339	12	49.6499	0.483197	11	28.2975	0	4.788e-08	419.733	High	58.13
ANLSNANLEGALATGNTSFK	5	4	1	I1LMI4	N-Term(TMT6plex); S18(Phospho); K20(TMT6plex)	2531.29	0.998831	S(4): 0.0; T(14): 0.1; T(17): 0.1; S(18): 99.9	1.04436	3	1.41556				1.01158	3	1.91786				0.974916	3	1.90117				1.00425	3	2.53162				0.977895	3	4.49709				1.03028	3	7.62441				0	3.497e-10	320.705	High	58.08
GLPSSASWQDLK	4	4	2	C6TA73;I1KB06	N-Term(TMT6plex); S7(Phospho); K12(TMT6plex)	1826.95	0.999999	S(4): 0.0; S(5): 0.0; S(7): 100.0																																					0	2.369e-07	341.917	High	58.04
NMYSDILEIDGSPLPK	14	4	1	I1KQU1	N-Term(TMT6plex); M2(Oxidation); S12(Phospho); K16(TMT6plex)	2346.17	1	Y(3): 0.0; S(4): 0.0; S(12): 100.0	1.07083	9	5.36961	1.00032	5	0.418991	1.05597	9	8.331	1.13658	5	2.68424	1.01285	9	2.94811	0.921328	5	3.9198	0.974943	9	9.33965	0.979802	5	1.10686	1.00325	9	3.45239	1.00567	5	1.17025	0.854274	9	26.1194	0.813873	5	6.63472	0	1.594e-09	394.837	High	57.99
SIVGATLEVIQK	14	9	1	A0A0R0GV71	N-Term(TMT6plex); S1(Phospho); K12(TMT6plex)	1796.04	1	S(1): 100.0; T(6): 0.0	1.09206	8	7.35203	1.04671	6	3.13339	1.06765	8	5.83537	0.992426	6	4.38666	0.921476	8	5.86016	0.967364	6	6.19881	0.914583	8	5.10441	0.97255	6	3.6305	0.936012	8	6.87593	0.999309	6	2.52229	1.14157	8	7.40247	1.05749	6	8.56582	0	2.108e-07	430.432	High	57.94
NLPGMPDPDAEVIALSPK	6	2	1	K7KSV3	N-Term(TMT6plex); M5(Oxidation); S16(Phospho); K18(TMT6plex)	2418.24	1	S(16): 100.0	0.978449	4	2.11705	0.978559	2	7.486	0.988534	4	3.98094	0.99513	2	11.257	1.04189	4	3.58276	0.987064	2	2.23844	1.02951	4	6.31543	0.983042	2	1.76614	0.977549	4	1.83637	1.07538	2	0.125008	0.916075	4	5.78011	0.972542	2	1.3684	0	7.236e-07	429.188	High	57.87
EGLEVTDSDSDYENEEETEHYEDAK	4	1	1	I1KLZ7	N-Term(TMT6plex); T6(Phospho); K25(TMT6plex)	3471.45	0.998981	T(6): 99.9; S(8): 0.1; S(10): 0.0; Y(12): 0.0; T(18): 0.0; Y(21): 0.0	1.00599	4	4.62608				0.957169	4	4.90909				1.03646	4	5.22418				0.942046	4	14.5233				1.06487	4	4.89142				0.966997	4	5.55177				0	5.183e-08	302.475	High	57.87
SVSMNNLSQYELPR	12	2	2	Q0PJI1;Q0PJI2	N-Term(TMT6plex); S3(Phospho)	1946.93	0.999849	S(1): 0.0; S(3): 100.0; S(8): 0.0; Y(10): 0.0																																					0	2.375e-07	402.397	High	57.82
YFVDNASDSDDSDGQK	10	1	1	I1JQD9	N-Term(TMT6plex); S7(Phospho); K16(TMT6plex)	2301	0.999999	Y(1): 0.0; S(7): 100.0; S(9): 0.0; S(12): 0.0	0.98312	5	7.15337	1.06496	4	7.84953	0.96973	5	7.62771	1.02403	4	3.92365	0.966761	5	10.9887	1.06827	4	2.66269	1.12732	5	7.98762	0.999267	4	5.03746	1.04565	5	5.64045	0.966193	4	2.49668	0.841894	5	24.0869	0.696251	4	11.1024	0	4.537e-06	234.617	High	57.81
ITEDVSPSIQAESPHVETVK	6	1	1	I1MFA7	N-Term(TMT6plex); S13(Phospho); K20(TMT6plex)	2704.39	1	T(2): 0.0; S(6): 0.0; S(8): 0.0; S(13): 100.0; T(18): 0.0	1.09187	3	7.03096	1.19937	3	0.5856	0.954414	3	3.43778	1.10174	3	8.22297	1.00301	3	1.49088	0.888756	3	1.55168	0.963818	3	3.19027	0.946593	3	0.423545	0.997597	3	9.87867	0.868339	3	0.490602	0.958667	3	1.66862	1.07838	3	1.77609	0	5.584e-08	370.045	High	57.78
SVSAGLTEAEELEK	17	2	1	K7KFI9	N-Term(TMT6plex); S1(Phospho); K14(TMT6plex)	2001.02	0.986558	S(1): 98.7; S(3): 1.3; T(7): 0.0	1.02061	10	6.16321	0.9219	2	2.82471	0.987017	10	1.94787	0.971982	2	0.027146	1.00769	10	4.43106	1.0464	2	3.73384	1.01509	10	5.852	1.06808	2	1.12435	1.01725	10	3.16736	1.03455	2	3.50822	0.882251	10	15.2808	0.951942	2	10.9162	0	9.983e-06	272.421	High	57.78
LSGLSSPAEVPLNSSSSTVLK	11	4	1	A0A0R0KJ96	N-Term(TMT6plex); S6(Phospho); K21(TMT6plex)	2611.4	0.984943	S(2): 0.0; S(5): 1.5; S(6): 98.5; S(14): 0.0; S(15): 0.0; S(16): 0.0; S(17): 0.0; T(18): 0.0	1.01021	5	6.77175	0.945396	2	2.25939	0.977523	5	3.31001	0.921266	2	2.1029	1.02135	5	7.75474	1.1019	2	1.92448	1.05298	5	2.29222	1.0401	2	0.00868989	1.00686	5	1.65797	1.04588	2	4.02152	1.00353	5	4.28074	0.94282	2	5.61327	0	1.256e-12	384.176	High	57.77
NEDWDEESIAR	12	5	4	A0A0R0G755;I1JJW4;I1K6U6;I1LWR1	N-Term(TMT6plex); S8(Phospho)	1672.71	1	S(8): 100.0																																					0	5.791e-06	330.527	High	57.66
AAAPASPSSSNASVR	11	3	2	K7LLA3;K7N3G1	N-Term(TMT6plex); S6(Phospho)	1681.81	0.999334	S(6): 99.9; S(8): 0.0; S(9): 0.0; S(10): 0.0; S(13): 0.0																																					0	7.421e-07	311.839	High	57.65
YQLPPEALPSSPTNQSPDAVK	39	8	1	I1KKX5	N-Term(TMT6plex); S11(Phospho); K21(TMT6plex)	2777.42	0.976848	Y(1): 0.0; S(10): 0.0; S(11): 97.7; T(13): 2.3; S(16): 0.0	1.04534	9	3.23679	0.956082	11	4.22762	1.0056	9	1.82704	0.979011	11	3.91198	1.01431	9	6.8644	1.02169	11	7.24705	0.985806	9	7.88136	1.05823	11	6.65104	0.965119	9	3.63748	1.05388	11	5.24364	0.851861	9	12.6713	0.911656	11	6.1114	0	8.241e-09	299.309	High	57.61
FNTGMQGYAEQSPVAGR	7	2	1	I1M0T4	N-Term(TMT6plex); M5(Oxidation); S12(Phospho)	2137.96	1	T(3): 0.0; Y(8): 0.0; S(12): 100.0	0.937418	4	0.571906	1.02692	3	2.16084	1.03672	4	3.3936	1.04427	3	1.74482	0.980996	4	2.08985	0.98815	3	3.46852	1.09825	4	1.96857	0.977246	3	0.609133	1.04858	4	0.860978	1.04009	3	0.503595	0.811356	4	5.17034	0.833101	3	11.9497	0	1.693e-09	330.432	High	57.59
NPVGEAPASPK	8	5	2	A0A0R0IQP1;K7MCT0	N-Term(TMT6plex); S9(Phospho); K11(TMT6plex)	1604.84	1	S(9): 100.0																																					0	5.889e-06	395.137	High	57.57
SQLDSDEVILSELEDEKPK	32	4	1	A0A0R0EJT9	N-Term(TMT6plex); S11(Phospho); K17(TMT6plex); K19(TMT6plex)	2941.53	1	S(1): 0.0; S(5): 0.0; S(11): 100.0	0.984382	16	4.24368	1.04826	16	6.76259	0.951019	16	6.95131	1.02066	16	5.79978	1.0654	16	6.20337	1.03018	16	3.92574	1.06483	16	2.11689	1.02036	16	2.72408	1.09044	16	7.74856	1.0096	16	4.20256	0.669942	16	30.1859	0.843028	16	34.9531	0	1.396e-10	528.549	High	57.56
ISSPASLSSLASK	2	2	1	A0A0R0IYJ9	N-Term(TMT6plex); S3(Phospho); K13(TMT6plex)	1785.98	0.976259	S(2): 0.1; S(3): 97.6; S(6): 2.3; S(8): 0.0; S(9): 0.0; S(12): 0.0	1.2074	2	0.520985				1.08453	2	3.45888				0.924627	2	8.31849				0.912359	2	0.423242				0.840195	2	4.599				1.0758	2	16.0136				0	1.677e-06	171.819	High	57.55
DAISEDSLDVGSLQLLR	4	1	1	I1JXF4	N-Term(TMT6plex); S4(Phospho)	2140.08	1	S(4): 100.0; S(7): 0.0; S(12): 0.0	0.982464	4	2.21332				0.980369	4	1.09098				1.03817	4	2.90092				0.952253	4	3.41548				1.06347	4	8.32757				0.815929	4	8.74039				0	0.0001314	296.523	High	57.54
LIAEESYTPPIIEEK	11	1	1	B6EBD5	N-Term(TMT6plex); T8(Phospho); K15(TMT6plex)	2270.2	0.49693	S(6): 0.6; Y(7): 49.7; T(8): 49.7	0.975186	7	5.75522				0.986984	7	4.24918				1.02347	7	8.27916				1.01739	7	2.55034				1.0027	7	13.4471				1.03663	7	10.4176				0	2.811e-08	322.029	High	57.47
DGDSMQVDSPTTEK	16	2	2	I1K5H2;I1KQE8	N-Term(TMT6plex); M5(Oxidation); S9(Phospho); K14(TMT6plex)	2063.93	0.99978	S(4): 0.0; S(9): 100.0; T(11): 0.0; T(12): 0.0																																					0	4.833e-06	281.19	High	57.44
QESTDSNVGSPPK	9	1	1	I1KXN9	N-Term(TMT6plex); S10(Phospho); K13(TMT6plex)	1883.92	1	S(3): 0.0; T(4): 0.0; S(6): 0.0; S(10): 100.0	1.03836	4	5.41909	1.1219	5	10.7714	1.02286	4	2.64182	1.09877	5	2.97678	1.00569	4	4.58154	0.956095	5	0.787807	1.10376	4	0.80967	0.983955	5	6.02801	1.08638	4	4.78363	0.973884	5	8.62284	0.470015	4	5.14528	0.751096	5	4.51975	0	7.011e-07	329.585	High	57.41
LATLQDGSDYSDGPR	9	2	1	K7MYX4	N-Term(TMT6plex); S8(Phospho); S11(Phospho)	1983.83	0.977995	T(3): 0.0; S(8): 99.9; Y(10): 2.2; S(11): 97.8	1.01098	4	11.5881	0.942194	5	2.21016	0.966304	4	2.10397	0.918934	5	4.50353	0.941793	4	1.35535	1.05662	5	10.8415	0.952936	4	4.06322	1.12248	5	2.99538	1.13962	4	2.49905	1.06914	5	4.46424	0.945713	4	25.5707	0.899686	5	3.80075	0	1.316e-06	260.545	High	57.32
HESPSALPR	11	1	1	K7M8D7	N-Term(TMT6plex); S3(Phospho)	1302.64	1	S(3): 100.0; S(5): 0.0	1.0122	5	2.05965	0.976734	6	5.98987	0.991063	5	1.81519	0.961505	6	0.998964	1.04405	5	1.34511	0.974719	6	4.46608	0.9991	5	6.8574	1.02195	6	2.58627	0.954876	5	6.62402	0.979984	6	1.50966	1.20467	5	2.32307	1.25457	6	7.85781	0	0.0003705	224.279	High	57.31
NSVDYSPLLSPR	1	1	1	I1MFX7	N-Term(TMT6plex); S10(Phospho)	1656.82	1	S(2): 0.0; Y(5): 0.0; S(6): 0.0; S(10): 100.0	1.04289	1					1.03516	1					0.871216	1					1.07935	1					1.09179	1					0.714962	1					0	1.131e-07	286.948	High	57.18
ASVEENFNNVLSPDMNK	10	1	1	I1MYV2	N-Term(TMT6plex); S12(Phospho); K17(TMT6plex)	2446.17	1	S(2): 0.0; S(12): 100.0	1.02901	6	2.18503	0.900816	4	3.14361	1.02357	6	2.38774	0.852388	4	4.90714	1.02571	6	10.1666	1.14806	4	2.3381	1.00299	6	4.15056	1.09177	4	1.74192	0.95617	6	4.29334	1.11249	4	0.800382	0.904439	5	6.28669	0.858297	4	5.35395	0	6.521e-10	401.15	High	57.17
VQTQSGVMTAETGTYR	10	5	2	I1LI74;I1J8F8	N-Term(TMT6plex); M8(Oxidation); T9(Phospho)	2053.95	0.99999	T(3): 0.0; S(5): 0.0; T(9): 100.0; T(12): 0.0; T(14): 0.0; Y(15): 0.0																																					0	1.478e-07	207.664	High	57.14
DEDDANTVSTPYTAAILEYR	11	1	1	I1K9R6	N-Term(TMT6plex); T10(Phospho)	2553.16	0.491674	T(7): 0.0; S(9): 0.8; T(10): 49.2; Y(12): 49.2; T(13): 0.8; Y(19): 0.0	0.991296	3	7.67109	1.34566	5	9.97984	1.09703	3	2.98475	1.22448	5	14.4986	0.938896	3	4.7726	0.851146	5	14.7279	0.990399	3	4.78023	0.721121	5	30.6568	1.00175	3	0.484549	0.742226	5	7.04461	0.842711	3	16.7907	0.997937	5	46.8153	0	2.018e-08	284.823	High	57.09
EATKQTEEATAAAA	2	1	1	C6T0A2	N-Term(TMT6plex); K4(TMT6plex); T6(Phospho)	1929.96	0.999997	T(3): 0.0; T(6): 100.0; T(10): 0.0	0.906174	2	0.219148				0.967115	2	4.12705				0.979445	2	4.11369				1.1039	2	7.55957				1.07648	2	8.65231				0.919285	2	1.78794				0	0.0001219	264.024	High	57.03
GGFGPLQSMGSGR	7	2	1	A0A0R4J654	N-Term(TMT6plex); S11(Phospho)	1559.73	1	S(8): 0.0; S(11): 100.0	0.906412	4	7.35824	0.905806	3	0.367392	0.962576	4	8.03232	0.909794	3	1.89132	1.00201	4	2.55253	1.08134	3	0.642051	0.992265	4	2.20769	1.0487	3	0.85936	1.05176	4	2.15091	1.03501	3	1.7933	1.30617	4	3.95732	1.1208	3	4.43152	0	5.7e-09	328.385	High	57
GALSFSSQAPAGTAASPR	11	1	1	I1N3S1	N-Term(TMT6plex); S16(Phospho)	1984.98	0.99955	S(4): 0.0; S(6): 0.0; S(7): 0.0; T(13): 0.0; S(16): 100.0	0.927528	6	4.24585	1.00948	4	6.59987	1.00656	6	0.728943	1.02191	4	3.93462	1.00193	6	4.10186	0.913648	4	13.8011	0.987177	6	2.17888	0.937522	4	13.0257	1.05927	6	3.63433	0.982714	4	6.9202	1.06154	6	6.66742	1.25069	4	43.2088	0	7.492e-06	299.905	High	56.91
EPDPPVVADLYTPLSPK	14	3	1	A0A0R0JYJ2	N-Term(TMT6plex); S15(Phospho); K17(TMT6plex)	2376.25	1	Y(11): 0.0; T(12): 0.0; S(15): 100.0	1.00366	4	1.86073	1.00765	8	2.68024	0.997287	4	1.37188	1.03756	8	3.96863	1.00348	4	3.63701	0.982228	8	5.68227	1.00514	4	4.07932	0.999877	8	2.85113	1.00906	4	0.90365	0.993587	8	2.41921	1.00128	4	4.93532	0.93606	8	3.56734	0	3.104e-06	385.006	High	56.9
TNLAPSPSPSSPTTK	10	1	1	C6T8K7	N-Term(TMT6plex); S11(Phospho); K15(TMT6plex)	2023.05	0.999799	T(1): 0.0; S(6): 0.0; S(8): 0.0; S(10): 0.0; S(11): 100.0; T(13): 0.0; T(14): 0.0	1.06347	7	3.75358	0.961705	1		1.04535	7	7.67969	0.993464	1		1.01105	7	8.59861	1.08478	1		0.972085	7	2.68656	1.02862	1		1.03407	7	4.0976	1.02182	1		0.760287	7	25.8352	0.825952	1		0	1.01e-08	285.941	High	56.78
SVVELTNGSSEDGQETTNDDTPEK	13	3	1	I1MS88	N-Term(TMT6plex); T17(Phospho); K24(TMT6plex)	3090.41	0.499987	S(1): 0.0; T(6): 0.0; S(9): 0.0; S(10): 0.0; T(16): 50.0; T(17): 50.0; T(21): 0.0	0.995688	5	10.5134	0.97554	1		1.03833	5	5.71696	1.03875	1		1.00975	5	6.04146	0.950301	1		1.04884	5	6.42927	1.05335	1		1.01113	5	7.67753	0.985326	1		0.709123	5	6.85898	1.00909	1		0	7.97e-07	261.487	High	56.78
TIQFVDWCPTGFK	17	11	5	I1NG45;I1LEC4;I1JV03;I1K2I1;A0A368UHL7	N-Term(TMT6plex); C8(Carbamidomethyl); T10(Phospho); K13(TMT6plex)	2137.06	1	T(1): 0.0; T(10): 100.0																																					0	1.488e-06	336.044	High	56.74
SGLTGSFSEENLSFQK	2	1	1	I1JB48	N-Term(TMT6plex); S8(Phospho); K16(TMT6plex)	2269.11	0.999543	S(1): 0.0; T(4): 0.0; S(6): 0.0; S(8): 100.0; S(13): 0.0	1.11325	2	0.560563				1.02225	2	3.90157				0.947446	2	1.80353				0.981149	2	0.542385				0.921186	2	3.79311				1.04508	2	2.68159				0	3.845e-06	240.432	High	56.65
WSFEDVEVNDMSLADYIGVSPSK	7	2	1	I1JFW7	N-Term(TMT6plex); M11(Oxidation); S20(Phospho); K23(TMT6plex)	3142.47	0.999753	S(2): 0.0; S(12): 0.0; Y(16): 0.0; S(20): 100.0; S(22): 0.0	0.914715	4	11.8204	1.01843	3	0.703358	1.02112	4	5.60178	1.04707	3	0.271448	1.04503	4	3.62301	0.987879	3	1.34441	1.01748	4	6.41921	1.0207	3	10.123	1.01503	4	7.19018	0.952027	3	2.77074	1.03788	4	11.843	0.993799	3	14.4769	0	2.955e-09	346.688	High	56.6
QALSESDDDEPLIQR	40	3	2	I1L1N9;A0A0R0G2H4	N-Term(TMT6plex); S4(Phospho)	2024.94	1	S(4): 100.0; S(6): 0.0																																					0	2.375e-08	397.957	High	56.59
SVESLGGADEVFPSSSGSLASAIK	5	1	1	I1LYN2	N-Term(TMT6plex); S4(Phospho); K24(TMT6plex)	2833.43	0.999518	S(1): 0.0; S(4): 100.0; S(14): 0.0; S(15): 0.0; S(16): 0.0; S(18): 0.0; S(21): 0.0	0.994761	3	6.89944	0.980982	1		0.989293	3	4.89638	1.06905	1		1.01662	3	3.0324	0.967441	1		0.977013	3	2.64592	0.955403	1		1.0375	3	0.667032	0.993441	1		1.13472	3	15.7663	1.09515	1		0	3.487e-11	424.775	High	56.59
ESSELSNPEDISK	23	2	2	K7LB94;K7MAX3	N-Term(TMT6plex); S3(Phospho); K13(TMT6plex)	1972.96	0.999794	S(2): 0.0; S(3): 100.0; S(6): 0.0; S(12): 0.0																																					0	0.0003245	320.711	High	56.57
NGSGLTTVNSILGPESPVAQVVK	3	5	2	K7L5Y7;K7KQC1	N-Term(TMT6plex); S16(Phospho); K23(TMT6plex)	2805.53	1	S(3): 0.0; T(6): 0.0; T(7): 0.0; S(10): 0.0; S(16): 100.0																																					0	2.63e-09	300.57	High	56.55
LPNIIILLPVEETEVVSPK	6	1	1	K7LSU9	N-Term(TMT6plex); S17(Phospho); K19(TMT6plex)	2641.52	1	T(13): 0.0; S(17): 100.0	1.0539	6	3.05				0.99465	6	11.6009				1.00267	6	8.63413				1.00533	6	7.60216				0.955905	6	5.96653				1.02487	6	8.88214				0	6.521e-07	334.121	High	56.53
SNFSPPSPSSSESTLPR	7	1	1	I1L3J8	N-Term(TMT6plex); S7(Phospho)	2085.97	0.0163738	S(1): 0.0; S(4): 0.0; S(7): 1.6; S(9): 96.7; S(10): 1.6; S(11): 0.0; S(13): 0.0; T(14): 0.0	0.982336	5	6.42641	0.95343	2	2.12893	0.997056	5	12.9874	0.950719	2	2.97523	0.953638	5	0.363694	1.01451	2	1.79074	0.988522	5	1.0261	1.06046	2	3.14166	1.07851	5	0.522697	1.06959	2	2.23393	1.03394	5	4.40794	0.930136	2	9.71576	0	2.021e-07	276.789	High	56.47
DAAIGMNSPNADAVNGNLSPENIADR	2	7	1	A0A0R0L6Y9	N-Term(TMT6plex); M6(Oxidation); S19(Phospho)	2951.34	1	S(8): 0.0; S(19): 100.0	1.04145	2	10.1319				1.01763	2	4.51152				0.909844	2	9.48701				1.02015	2	13.8779				1.00685	2	18.3166				0.965389	2	16.4032				0	2.387e-09	213.504	High	56.46
AGSDTEVLWNDAR	5	3	1	I1JK05	N-Term(TMT6plex); S3(Phospho)	1742.8	1	S(3): 100.0; T(5): 0.0	1.00729	3	3.07658	0.902261	2	13.6654	1.04497	3	1.80609	0.921251	2	10.6769	0.99145	3	0.0719659	1.08408	2	9.48258	1.11769	3	0.460675	1.21065	2	7.16185	0.960451	3	1.13019	1.1059	2	7.26955	0.726185	3	4.59816	0.489435	2	9.78321	0	9.737e-07	395.997	High	56.43
IDGYGYGFQSPPPPWAEGLVADNFASR	5	10	1	A0A0R0ICR6	N-Term(TMT6plex); S10(Phospho)	3220.51	1	Y(4): 0.0; Y(6): 0.0; S(10): 100.0; S(26): 0.0	0.964637	5	11.7105				1.02624	5	6.48161				1.04682	5	2.62237				1.0088	5	2.50794				0.966664	5	4.11251				0.905295	5	8.2643				0	8.103e-08	315.017	High	56.39
SGGLGDLNYPLISDVTK	7	4	1	A0A0R0HQQ2	N-Term(TMT6plex); S1(Phospho); K17(TMT6plex)	2287.2	1	S(1): 100.0; Y(9): 0.0; S(13): 0.0; T(16): 0.0	0.992544	7	0.756529				1.00127	7	5.53492				1.02278	7	4.42708				1.0043	7	2.7837				0.984282	7	1.67117				1.01966	7	9.21315				0	8.585e-08	295.881	High	56.37
HEDTDDELMEELR	12	1	1	I1K3D6	N-Term(TMT6plex); T4(Phospho)	1940.82	1	T(4): 100.0	0.900125	6	13.4981	0.975521	6	17.525	1.17713	6	21.3368	0.979807	6	3.91918	0.960035	6	9.81664	0.96207	6	4.04644	1.01997	6	11.981	0.989015	6	12.3137	0.930732	6	2.1439	1.13179	6	21.2996	0.922741	6	50.5105	0.821752	6	46.2841	0	0.0001146	460.49	High	56.33
DGALTSNDDLESISAR	5	3	1	I1JNY6	N-Term(TMT6plex); T5(Phospho); S14(Phospho)	2052.87	0.999033	T(5): 100.0; S(6): 0.0; S(12): 0.0; S(14): 100.0	0.935927	3	0.326015				1.00801	3	0.602551				0.97346	3	1.41705				1.03903	3	1.73644				1.11795	3	4.91103				1.03671	3	2.30882				0	3.472e-06	263.791	High	56.29
RSPSDALQDMVSGEELSLYGSAPNR	10	3	1	A0A0R0G307	N-Term(TMT6plex); S2(Phospho); M10(Oxidation)	3004.4	0.985008	S(2): 98.5; S(4): 1.5; S(12): 0.0; S(17): 0.0; Y(19): 0.0; S(21): 0.0	1.02981	2	0.516269	1.00196	3	1.12081	0.949095	2	4.50541	0.943948	3	5.28673	1.035	2	10.4976	1.02069	3	0.828579	1	2	9.26441	0.947985	3	2.25208	0.985422	2	4.55056	1.10699	3	13.0788	1.01211	2	0.00440854	0.931738	3	6.71523	0	3.173e-09	400.609	High	56.26
SAGENTVADESK	5	2	1	I1MCM4	N-Term(TMT6plex); S1(Phospho); K12(TMT6plex)	1745.84	1	S(1): 100.0; T(6): 0.0; S(11): 0.0	1.07602	3	1.48766	0.9106	2	1.65629	1.03577	3	2.41107	0.877927	2	4.62315	0.965116	3	4.02421	1.13842	2	2.93943	0.986027	3	1.97127	1.09725	2	6.71942	0.97993	3	3.17902	1.10155	2	0.552595	1.0181	3	2.39648	0.776582	2	23.1329	0	2.7e-06	296.998	High	56.26
IESENSTDTSPSSPK	23	3	1	C6T5Q0	N-Term(TMT6plex); S13(Phospho); K15(TMT6plex)	2117.01	0.999592	S(3): 0.0; S(6): 0.0; T(7): 0.0; T(9): 0.0; S(10): 0.0; S(12): 0.0; S(13): 100.0	1.02888	6	7.79527	0.962489	6	1.91056	0.986536	6	3.49662	0.942453	6	7.3189	1.06091	6	6.04356	1.10139	6	8.28643	0.998356	6	11.2937	1.09551	6	10.382	1.0269	6	7.75154	1.13772	6	1.85138	0.569399	6	39.4456	0.536009	6	60.564	0	9.435e-09	290.205	High	56.24
EALEEASEDGSLSK	19	4	2	K7K6R8;I1MNK8	N-Term(TMT6plex); S7(Phospho); K14(TMT6plex)	2002.97	1	S(7): 100.0; S(11): 0.0; S(13): 0.0																																					0	1.679e-08	352.13	High	56.21
GLTQFEESPESVTASWMK	4	2	1	I1KVA7	N-Term(TMT6plex); S8(Phospho); K18(TMT6plex)	2565.24	0.999998	T(3): 0.0; S(8): 100.0; S(11): 0.0; T(13): 0.0; S(15): 0.0	0.997569	3	1.25285				1.01836	3	8.98886				0.850879	3	1.21796				1.01809	3	4.05047				0.96842	3	3.47496				1.27168	3	6.08447				0	6.124e-10	276.328	High	56.21
GSFSGKDYQDPPPAPLIDAEELTK	34	5	1	A0A0R0ED38	N-Term(TMT6plex); S4(Phospho); K6(TMT6plex); K24(TMT6plex)	3342.72	0.5	S(2): 50.0; S(4): 50.0; Y(8): 0.0; T(23): 0.0	1.07436	8	5.12135	0.895105	8	9.99933	1.02678	8	3.19202	0.885628	8	14.0379	0.971317	8	3.17182	1.15263	8	5.26044	0.962801	8	2.63576	1.09682	8	8.63472	0.967959	8	7.31019	1.10692	8	6.42118	1.03743	8	16.6109	0.815492	8	12.3606	0	7.563e-08	406.472	High	56.18
SEDMGFDISDDGIGSPR	6	1	1	I1JB35	N-Term(TMT6plex); S15(Phospho)	2106.89	1	S(1): 0.0; S(9): 0.0; S(15): 100.0	0.995334	2	1.02823	0.792046	4	19.2436	0.953731	2	10.4745	0.829288	4	13.4697	0.988501	2	10.7415	1.20026	4	17.6495	1.05006	2	4.6785	1.18151	4	8.6645	0.968229	2	3.85135	1.15769	4	9.25278	1.10216	2	0.268326	0.727955	4	27.9798	0	1.894e-10	422.238	High	56.14
KDNEINSEADGQDLYVER	4	2	1	I1ML93	N-Term(TMT6plex); K1(TMT6plex); S7(Phospho)	2633.25	1	S(7): 100.0; Y(15): 0.0	0.914211	3	8.90298	1.05501	1		0.897908	3	1.46626	1.0547	1		1.14053	3	7.36719	0.993987	1		1.07542	3	2.11356	0.998337	1		1.08458	3	13.4788	0.955089	1		0.771704	3	21.1921	0.855211	1		0	9.886e-05	326.656	High	56.1
VNDGGTDNSDSEVVVDEK	16	1	1	A0A0R0IRU4	N-Term(TMT6plex); T6(Phospho); K18(TMT6plex)	2417.11	1	T(6): 100.0; S(9): 0.0; S(11): 0.0	0.871474	5	12.5926	1.01728	7	8.89611	0.975025	5	11.8327	0.989528	7	4.21344	1.11522	5	1.76897	1.00918	7	2.96162	1.00071	5	9.91683	1.00756	7	9.22774	1.12759	5	3.73435	1.04486	7	5.7649	0.710147	5	43.968	0.909839	6	8.72662	0	3.808e-06	331.028	High	56.06
GFGFVTFASEQSMK	8	4	3	K7LP97;Q9SWA8;K7LP96	N-Term(TMT6plex); S9(Phospho); K14(TMT6plex)	2074.02	0.999742	T(6): 0.0; S(9): 100.0; S(12): 0.0																																					0	5.251e-07	249.314	High	56.05
VGLIGLGQSPSTPSPFK	22	2	1	I1MT23	N-Term(TMT6plex); S14(Phospho); K17(TMT6plex)	2223.22	1	S(9): 0.0; S(11): 0.0; T(12): 0.0; S(14): 100.0	0.992568	7	6.25912	0.994997	10	2.1426	0.982172	7	0.832163	1.02757	10	2.96443	1.01945	7	5.75176	0.982595	10	4.78515	1.04912	7	3.03966	0.962741	10	5.14569	1.00061	7	1.83182	1.01934	10	3.1124	0.971995	7	4.50788	1.07789	10	5.77678	0	1.325e-06	281.703	High	56.01
AEIDDSEFMTPR	6	2	2	I1LIY4;K7LST1	N-Term(TMT6plex); T10(Phospho)	1719.75	1	S(6): 0.0; T(10): 100.0																																					0	2.128e-07	357.82	High	55.85
EIEGLSPIAEVSEEK	7	3	1	C6TB52	N-Term(TMT6plex); S6(Phospho); K15(TMT6plex)	2168.12	1	S(6): 100.0; S(12): 0.0	1.01814	4	5.03379	0.950398	3	4.74136	0.998473	4	2.88809	0.933979	3	1.63986	1.00004	4	4.65824	1.10167	3	3.10337	0.969159	4	2.58118	1.03544	3	1.35416	0.977608	4	3.44895	1.04829	3	5.14966	1.0347	4	6.49423	0.796356	3	2.67581	0	2.935e-06	337.135	High	55.85
EDPIGDSQEMMSHSAGR	4	4	1	K7L5U1	N-Term(TMT6plex); M11(Oxidation); S14(Phospho)	2171.9	0.999992	S(7): 0.0; S(12): 0.0; S(14): 100.0	0.992645	4	4.93609				1.00283	4	10.5915				0.996442	4	6.61744				0.999647	4	0.837934				1.04109	4	3.82532				0.969443	4	7.43056				0	4.501e-09	262.311	High	55.85
VQASIAANTWVVSGSPQTK	31	7	1	A0A1W7GJW2	N-Term(TMT6plex); S15(Phospho); K19(TMT6plex)	2482.31	0.99972	S(4): 0.0; T(9): 0.0; S(13): 0.0; S(15): 100.0; T(18): 0.0	1.00121	12	4.31336	0.933825	10	6.68461	0.995599	12	5.95076	0.939128	10	6.83314	1.0027	12	4.04595	1.06401	10	5.69634	1.0403	12	5.23649	1.04226	10	5.22927	0.990956	12	2.32537	1.01247	10	2.54406	0.980245	12	17.385	0.948946	10	8.91981	0	7.721e-10	434.112	High	55.83
VDSEGAMCGANFK	13	5	1	C6THW8	N-Term(TMT6plex); S3(Phospho); C8(Carbamidomethyl); K13(TMT6plex)	1923.88	1	S(3): 100.0	0.922141	6	5.10942	0.745435	7	8.69593	0.943892	6	2.42907	0.722558	7	4.63213	1.07619	6	3.2169	1.2664	7	4.30909	1.06223	6	3.28434	1.27962	7	2.92445	1.04529	6	7.05344	1.23985	7	4.33922	0.827196	6	26.5474	0.645935	7	39.8576	0	0.0001789	359.524	High	55.72
QNSGPIPPVLPTTGLITSGPLNSSGAPR	10	5	3	K7M431;A0A0R0J4A8;I1KVT4	N-Term(TMT6plex); S18(Phospho)	3037.6	0.965033	S(3): 0.0; T(12): 0.0; T(13): 0.0; T(17): 3.5; S(18): 96.5; S(23): 0.0; S(24): 0.0																																					0	1.557e-10	305.514	High	55.67
DVPVSYSGSGVPEK	12	1	1	K7LJ63	N-Term(TMT6plex); S7(Phospho); K14(TMT6plex)	1958.99	0.98941	S(5): 0.0; Y(6): 1.1; S(7): 98.9; S(9): 0.0	1.01395	6	4.06254	1.11112	6	5.17492	1.02368	6	2.39543	1.02923	6	1.38508	0.984558	6	2.78984	0.96147	6	3.82458	0.990902	6	0.873362	0.923504	6	1.43396	0.967501	6	3.67272	0.949033	6	2.62447	1.04755	6	8.55379	1.15118	6	4.66017	0	4.427e-07	402.397	High	55.67
SITDYGSPEEFLSQVDYLLGK	2	3	2	I1KXW9;C6T8W8	N-Term(TMT6plex); S1(Phospho); K21(TMT6plex)	2899.45	0.999491	S(1): 99.9; T(3): 0.1; Y(5): 0.0; S(7): 0.0; S(13): 0.0; Y(17): 0.0																																					0	7.146e-10	384.632	High	55.67
LASSSSEDDSSDEDGVR	30	1	1	I1LPJ9	N-Term(TMT6plex); S3(Phospho); S5(Phospho)	2144.81	0.935112	S(3): 97.8; S(4): 4.3; S(5): 95.7; S(6): 2.2; S(10): 0.0; S(11): 0.0	1.03923	7	4.49741	1.03827	6	8.25017	1.03519	7	2.2702	1.14847	6	12.6256	0.989128	7	7.47648	0.929868	6	11.8767	0.963278	7	4.83576	0.935132	6	14.0479	1.04445	7	8.18642	0.833067	6	19.4229	0.852299	7	10.5818	0.886756	6	12.8081	0	5.287e-06	292.177	High	55.63
FDWDHPIHLQPTSPTTVK	66	4	1	I1N4I6	N-Term(TMT6plex); T15(Phospho); K18(TMT6plex)	2657.35	0.979183	T(12): 0.0; S(13): 0.0; T(15): 97.9; T(16): 2.1	1.03634	23	6.14047	1.30574	18	14.3431	0.980126	23	6.57158	1.30253	18	15.9919	1.01312	23	5.54645	0.763685	18	18.0229	1.00632	23	3.75533	0.778057	18	20.9848	1.00473	23	2.59583	0.785507	18	18.5172	0.870483	23	14.6199	1.00036	18	10.3073	0	1.606e-06	352.656	High	55.59
GNSNINVDGVESEGSSAEEGTVNK	18	1	1	A0A0R0KP75	N-Term(TMT6plex); S12(Phospho); K24(TMT6plex)	2931.38	0.49391	S(3): 0.0; S(12): 49.4; S(15): 49.4; S(16): 1.2; T(21): 0.0	0.969632	3	2.17589	0.99218	3	6.25578	1.04074	3	13.1928	0.98562	3	15.5507	0.979576	3	10.3195	1.0404	3	4.37685	0.995424	3	5.51186	1.04211	3	7.24129	0.992996	3	3.36585	1.06637	3	7.01105	1.18088	3	16.0074	0.565005	3	12.9649	0	3.048e-05	229.637	High	55.58
SLSELSIGLAR	27	2	1	I1LD52	N-Term(TMT6plex); S6(Phospho)	1454.78	1	S(1): 0.0; S(3): 0.0; S(6): 100.0	1.06365	12	6.74727	1.02127	12	8.48647	1.03606	12	10.4007	1.0455	12	2.36823	0.949852	12	6.87526	0.927199	12	9.13035	0.926415	12	3.19587	0.972795	12	7.5445	0.93849	12	7.11832	0.945948	12	7.83867	1.1463	12	21.1633	1.2376	12	9.77474	0	5.352e-07	296.813	High	55.57
SAVGGTLALPSTSGGGGTQSTR	12	2	1	I1J527	N-Term(TMT6plex); S13(Phospho)	2271.12	0.8847	S(1): 0.0; T(6): 0.0; S(11): 0.2; T(12): 3.7; S(13): 88.5; T(18): 0.2; S(20): 3.7; T(21): 3.7	0.97834	5	9.99026				1.01629	5	1.89304				1.09843	5	12.179				1.04734	5	2.32805				1.0101	5	5.10287				0.820946	5	10.7836				0	3.466e-10	186.272	High	55.51
WLTVENAASPLVR	6	1	1	I1M406	N-Term(TMT6plex); S9(Phospho)	1764.93	1	T(3): 0.0; S(9): 100.0	1.02947	6	4.96318				0.992834	6	2.66786				1.00067	6	4.777				0.967518	6	1.41257				0.983651	6	4.17959				1.03052	6	10.7129				0	1.245e-06	364.075	High	55.5
SPEGLQSPHSDSVSALK	5	2	1	C6T2Q6	N-Term(TMT6plex); S7(Phospho); K17(TMT6plex)	2277.16	1	S(1): 0.0; S(7): 100.0; S(10): 0.0; S(12): 0.0; S(14): 0.0	1.16483	3	4.22093				0.882624	3	3.61437				1.0299	3	4.70716				0.80321	3	7.79667				0.818023	3	1.5929				1.86887	3	3.69907				0	4.312e-07	235.301	High	55.5
FVDEVMVSDEER	5	3	1	I1L5M9	N-Term(TMT6plex); S8(Phospho)	1763.78	1	S(8): 100.0	1.02239	4	1.25163	0.943279	1		0.958531	4	5.41437	1.02531	1		0.979659	4	5.84971	1.0862	1		1.02736	4	1.0509	0.987587	1		1.01267	4	2.19645	1.03286	1		1.01231	4	6.09892	0.859415	1		0	4.822e-07	329.922	High	55.42
SKSGSVVSQSQNAPGLVGLLETMR	15	2	2	I1M0N4;I1MIM3	N-Term(TMT6plex); K2(TMT6plex); S3(Phospho); M23(Oxidation)	2999.59	0.997629	S(1): 0.1; S(3): 99.8; S(5): 0.1; S(8): 0.0; S(10): 0.0; T(22): 0.0																																					0	0.008063	264.137	High	55.36
YVDEWVGPGSPR	12	1	1	I1JVJ7	N-Term(TMT6plex); S10(Phospho)	1670.78	1	Y(1): 0.0; S(10): 100.0	1.01837	6	4.64937	0.929039	6	19.4929	1.08438	6	1.59941	0.916481	6	20.8845	0.929055	6	3.93986	1.08221	6	12.6749	0.991103	6	2.55231	1.09106	6	13.3048	0.94848	6	1.28974	1.06087	6	14.2676	1.1227	6	8.84285	0.877593	6	20.1045	0	1.743e-06	368.412	High	55.35
LSPVFLGNGPFPGLPPTTLEGLADR	3	1	1	I1MHW2	N-Term(TMT6plex); S2(Phospho)	2874.51	1	S(2): 100.0; T(17): 0.0; T(18): 0.0	1.02189	2	5.47888	0.999975	1		0.822937	2	13.2231	1.0325	1		1.07871	2	4.47016	1.04408	1		1.04957	2	10.6063	0.974441	1		1.00167	2	1.52919	0.918599	1		1.05654	2	25.5332	1.10788	1		0	7.43e-06	326.597	High	55.34
QPDGSYSSDLLESPK	9	2	2	K7MR64;K7LA02	N-Term(TMT6plex); S13(Phospho); K15(TMT6plex)	2161.05	1	S(5): 0.0; Y(6): 0.0; S(7): 0.0; S(8): 0.0; S(13): 100.0																																					0	4.883e-08	306.215	High	55.31
SALSFSSQAAAGTVTSPR	15	1	1	A0A0R0FWK1	N-Term(TMT6plex); S16(Phospho)	2047.01	0.972731	S(1): 0.0; S(4): 0.0; S(6): 0.0; S(7): 0.0; T(13): 0.0; T(15): 2.7; S(16): 97.3	1.118	5	3.49406	0.912906	3	1.47981	1.05972	5	2.17383	0.931048	3	0.204619	0.927026	5	3.45991	1.10324	3	1.63141	0.962923	5	8.19078	1.07001	3	0.230934	0.94943	5	2.89156	1.03196	3	1.55806	1.03612	5	12.2951	0.91579	3	6.0319	0	2.22e-08	258.74	High	55.28
EDLLESSDSEQEEYETFEDATEGSAER	5	1	1	I1K7Z6	N-Term(TMT6plex); S6(Phospho)	3404.4	0.984506	S(6): 98.5; S(7): 1.5; S(9): 0.0; Y(14): 0.0; T(16): 0.0; T(21): 0.0; S(24): 0.0	0.758136	2	24.9883				1.01772	2	1.8007				1.07885	2	8.60947				1.12079	2	10.4677				0.961226	2	12.0366				1.1166	2	16.6371				0	2.503e-07	267.968	High	55.26
SHSDLGSDFYGK	14	1	1	I1K7I5	N-Term(TMT6plex); S1(Phospho); K12(TMT6plex)	1850.87	0.000117665	S(1): 0.0; S(3): 100.0; S(7): 0.0; Y(10): 0.0	1.05794	4	5.70884	1.10075	6	11.163	0.926065	4	3.92778	0.97038	6	9.36778	1.06232	4	2.09327	0.96069	6	1.09703	0.896956	4	5.57119	0.904487	6	7.9995	0.981698	4	0.777328	0.859525	6	5.06024	1.04483	4	3.91928	1.32586	6	7.34452	0	0.0003466	371.557	High	55.25
TCTDGGAAGSPR	3	4	2	A0A0K2CTA2;Q0PJI4	N-Term(TMT6plex); C2(Carbamidomethyl); S10(Phospho)	1458.63	1	T(1): 0.0; T(3): 0.0; S(10): 100.0																																					0	3.478e-08	215.483	High	55.25
ANEHADNDEGGSSPESK	11	1	1	K7KHY4	N-Term(TMT6plex); S13(Phospho); K17(TMT6plex)	2282	0.999897	S(12): 0.0; S(13): 100.0; S(16): 0.0	0.962045	2	0.8614	0.923329	5	4.92882	1.03854	2	3.15651	0.804393	5	10.8993	1.01167	2	4.2977	1.15581	5	3.22445	0.961661	2	14.8756	1.12499	5	13.4049	0.922827	2	2.29469	1.14712	5	4.23916	1.2269	2	22.4148	0.712533	5	26.9605	0	2.205e-08	473.105	High	55.23
LAPVPDMEGVVPGHVSTVVK	5	2	1	I1MZN5	N-Term(TMT6plex); S16(Phospho); K20(TMT6plex)	2569.39	0.5	S(16): 50.0; T(17): 50.0	0.977896	2	1.00081	0.965997	1		1.01373	2	2.45326	0.977504	1		0.975235	2	2.75722	1.03763	1		1.01538	2	8.07764	1.05834	1		0.989491	2	6.48935	1.01419	1		1.06696	2	5.16374	0.915507	1		0	2.101e-05	296.178	High	55.23
AANRPPEYDSDEEYINPR	7	1	1	C6THF2	N-Term(TMT6plex); S10(Phospho)	2445.1	1	Y(8): 0.0; S(10): 100.0; Y(14): 0.0	1.11628	4	14.7731	0.995078	3	4.0515	0.985212	4	8.93649	1.00221	3	5.47813	1.00081	4	5.16463	1.00185	2	3.85729	1.01904	4	7.43057	0.981901	3	0.565123	0.969793	4	11.1367	0.951509	3	6.84439	1.14609	3	2.50023	1.23396	3	11.8818	0	2.467e-09	433.176	High	55.2
ELPNGVMEISPASPTR	8	3	1	A0A0R0IHT9	N-Term(TMT6plex); M7(Oxidation); S13(Phospho)	2022.97	0.979177	S(10): 0.0; S(13): 97.9; T(15): 2.1	1.00537	5	3.60762	0.976649	3	0.549734	0.962588	5	0.0614393	0.935711	3	2.3889	0.976238	5	3.83856	1.00999	3	0.469159	0.993114	5	2.2191	1.0705	3	2.1923	0.977204	5	7.27576	1.01483	3	0.121732	1.09771	5	9.75287	0.94284	3	0.211674	0	7.217e-08	305.757	High	55.2
ISMSDEDLLNAPGETYSVTLDAK	5	2	1	C6SZV4	N-Term(TMT6plex); M3(Oxidation); T19(Phospho); K23(TMT6plex)	3023.46	0.999348	S(2): 0.0; S(4): 0.0; T(15): 0.0; Y(16): 0.0; S(17): 0.1; T(19): 99.9	0.963442	3	2.12634				1.00547	3	6.59598				1.08471	3	0.807356				0.960557	3	6.23254				1.02896	3	4.4605				0.990869	3	4.54702				0	2.546e-07	341.367	High	55.19
TVELMGSPDAIATAEK	17	2	2	I1MXD1;I1M903	N-Term(TMT6plex); M5(Oxidation); S7(Phospho); K16(TMT6plex)	2187.11	1	T(1): 0.0; S(7): 100.0; T(13): 0.0																																					0	3.589e-07	324.266	High	55.16
LEMTPSADTDESEVLSPR	12	2	1	I1LFF0	N-Term(TMT6plex); M3(Oxidation); S16(Phospho)	2302.04	1	T(4): 0.0; S(6): 0.0; T(9): 0.0; S(12): 0.0; S(16): 100.0	1.06938	6	7.7219	1.20624	6	11.3615	1.03472	6	5.78132	1.16366	6	8.26954	0.978261	6	12.1171	0.829289	6	16.8859	0.977983	6	12.783	0.855453	6	20.501	0.951633	6	5.8464	0.804195	6	12.2865	1.02585	5	9.76346	1.41368	5	21.6041	0	1.926e-06	308.83	High	55.11
IVHSSPPEDHSVEAAGPSENDK	19	2	1	K7KTE9	N-Term(TMT6plex); S5(Phospho); K22(TMT6plex)	2840.35	0.985657	S(4): 1.4; S(5): 98.6; S(11): 0.0; S(18): 0.0	1.04781	6	8.43006	1.03321	4	11.1442	1.01154	6	7.44153	1.04333	4	2.68821	1.03936	6	7.09429	0.979948	4	7.76155	0.993224	6	9.65669	0.973907	4	3.63953	0.9585	6	3.40258	1.0054	4	0.538725	0.897778	6	11.2679	0.872788	4	10.0589	0	4.513e-11	351.673	High	55.03
AASADADIGNWK	4	2	1	C6TH13	N-Term(TMT6plex); S3(Phospho); K12(TMT6plex)	1756.87	1	S(3): 100.0	1.00596	4	3.2951				1.09872	4	2.80064				0.963521	4	6.92649				0.994984	4	7.61589				0.956996	4	8.15658				0.945632	4	11.0408				0	6.114e-07	255.796	High	55.03
EILEGSPQNLLESVAQK	9	2	1	C6T2Q2	N-Term(TMT6plex); S6(Phospho); K17(TMT6plex)	2393.28	1	S(6): 100.0; S(13): 0.0	0.946221	9	5.68169				0.982027	9	5.5889				0.995794	9	4.38478				1.04688	9	1.65798				1.04807	9	3.52621				0.96435	9	7.75161				0	1.035e-07	346.318	High	55.02
SLSLSAGSEPASPTSK	10	2	1	I1KUB5	N-Term(TMT6plex); S12(Phospho); K16(TMT6plex)	2057.06	1	S(1): 0.0; S(3): 0.0; S(5): 0.0; S(8): 0.0; S(12): 100.0; T(14): 0.0; S(15): 0.0	1.04906	7	2.20019	0.929698	3	1.32455	1.01359	7	2.03011	0.95915	3	6.9345	0.999758	7	4.71116	0.995851	3	0.198463	0.992814	7	1.77583	1.03825	3	0.2538	0.982001	7	6.85941	1.03506	3	6.27313	0.901091	7	8.51122	1.05392	3	1.56432	0	7.357e-10	312.083	High	54.96
VEDLWDIQEPQLSPDEK	6	2	1	I1JXJ6	N-Term(TMT6plex); S13(Phospho); K17(TMT6plex)	2579.28	1	S(13): 100.0	1.07513	4	3.55368	0.913657	2	0.190866	1.02537	4	0.52726	0.890271	2	7.50904	0.970782	4	5.75797	1.134	2	3.74492	0.921374	4	2.57679	1.1026	2	4.96112	0.990516	4	1.69625	1.07828	2	2.18947	0.975226	4	4.27432	0.794478	2	13.3564	0	8.557e-09	363.295	High	54.92
LEEVPEMGYNPLGSPSCGEICLR	6	2	1	I1JQU3	N-Term(TMT6plex); M7(Oxidation); S14(Phospho); C17(Carbamidomethyl); C21(Carbamidomethyl)	2932.31	0.999304	Y(9): 0.0; S(14): 99.9; S(16): 0.1	0.977483	6	3.7234				0.991076	6	7.52624				0.979236	6	6.45178				0.987294	6	7.79525				1.0515	6	5.28571				1.02299	6	4.72906				0	3.487e-09	365.568	High	54.88
VSSSLGDTNSSEDDFPHK	17	1	1	K7MM08	N-Term(TMT6plex); S4(Phospho); K18(TMT6plex)	2460.14	0.985524	S(2): 0.0; S(3): 1.4; S(4): 98.6; T(8): 0.0; S(10): 0.0; S(11): 0.0	1.11762	7	17.565	1.1273	3	7.33793	0.955926	7	6.35709	0.888176	3	1.40501	1.00837	7	6.51173	1.17198	3	0.643844	0.921671	7	6.31408	0.979131	3	3.37479	0.938537	7	2.55522	0.876215	3	6.60854	1.12279	7	24.3368	0.928071	3	5.57017	0	4.402e-07	449.609	High	54.87
QSDGIEPLEDSETDLPESDGLK	6	2	1	I1LFS5	N-Term(TMT6plex); S11(Phospho); K22(TMT6plex)	2912.37	0.499995	S(2): 0.0; S(11): 50.0; T(13): 50.0; S(18): 0.0	0.960767	3	11.8195				0.946788	3	4.79105				1.07212	3	20.8259				1.07073	3	5.94088				0.978472	3	7.7274				0.904495	3	8.78765				0	1.863e-09	195.42	High	54.87
LPSPVGEPVSSLGFR	9	4	1	A0A0R0KPL3	N-Term(TMT6plex); S3(Phospho)	1850.96	1	S(3): 100.0; S(10): 0.0; S(11): 0.0	1.04	6	2.48936	0.944501	3	9.45741	1.03153	6	2.71498	0.974069	3	2.71095	0.965324	6	5.40254	1.09627	3	7.5671	0.952464	6	1.28866	1.07054	3	1.79369	0.96913	6	2.90453	0.966186	3	10.8406	1.13277	6	15.5059	1.05887	3	0.435645	0	9.274e-09	392.782	High	54.86
RGMWQYGDIQSDDEDTAPPPR	6	3	2	I1JXS8;I1KBV2	N-Term(TMT6plex); M3(Oxidation); S11(Phospho)	2759.2	1	Y(6): 0.0; S(11): 100.0; T(16): 0.0																																					0	1.734e-07	257.699	High	54.84
ALGGENTSGSFDGDR	6	2	1	A0A0R0FXF2	N-Term(TMT6plex); S10(Phospho)	1791.78	0.983105	T(7): 0.0; S(8): 1.7; S(10): 98.3	0.914395	4	14.4825				1.01765	4	9.37288				0.9471	4	8.78452				0.999622	4	1.63217				0.984011	4	5.80573				1.28282	4	21.7938				0	2.453e-07	292.751	High	54.81
AASEDNSDAEDNGK	8	1	1	K7KM74	N-Term(TMT6plex); S3(Phospho); K14(TMT6plex)	1960.85	1	S(3): 100.0; S(7): 0.0	1.01151	6	5.45944	1.03148	2	1.38935	0.945207	6	4.7193	1.01255	2	0.946738	1.07026	6	6.36974	1.02147	2	8.97114	1.02668	6	3.54811	0.918692	2	4.11494	1.03316	6	7.81981	0.952948	2	0.850611	0.817046	6	22.9327	1.17497	2	11.0489	0	1.543e-05	346.258	High	54.8
APSPANNPLLGALPK	21	2	1	A0A0R0J9B8	N-Term(TMT6plex); S3(Phospho); K15(TMT6plex)	1998.12	1	S(3): 100.0	0.939948	10	10.3116	1.1332	10	6.97216	0.970703	10	6.09079	1.17088	10	9.4752	1.04142	11	7.25663	0.810679	10	6.19786	1.00285	11	4.50298	0.841036	10	9.57844	1.00876	11	3.59201	0.85073	10	11.2683	1.01191	10	6.95603	1.38708	10	10.1195	0	4.125e-06	484.805	High	54.79
SKSPSGEGSTTSTAPSTK	11	2	1	I1LEX5	N-Term(TMT6plex); K2(TMT6plex); S3(Phospho); K18(TMT6plex)	2477.28	0.999721	S(1): 0.0; S(3): 100.0; S(5): 0.0; S(9): 0.0; T(10): 0.0; T(11): 0.0; S(12): 0.0; T(13): 0.0; S(16): 0.0; T(17): 0.0	0.996913	3	0.260486	1.15854	3	0.64091	1.00278	3	7.23762	1.10318	3	1.01504	0.980334	3	2.30728	0.929275	3	3.87743	1.06845	3	1.32048	0.867201	3	2.21545	1.05568	3	0.750636	0.926399	3	0.470551	0.881532	3	1.18707	1.02072	3	3.03952	0	2.541e-06	325.113	High	54.78
SDSEASQYDNEK	20	1	1	I1JQD9	N-Term(TMT6plex); S6(Phospho); K12(TMT6plex)	1910.84	1	S(1): 0.0; S(3): 0.0; S(6): 100.0; Y(8): 0.0	0.975243	12	7.79279	1.09093	8	25.2867	1.05346	12	7.41767	1.05271	8	25.6264	1.02509	12	5.30648	0.946822	8	29.3741	1.03174	12	4.26122	0.989008	8	16.6199	1.0295	12	2.01111	0.936174	8	17.9308	0.770097	12	27.0949	0.782938	8	7.53051	0	1.14e-06	400.979	High	54.71
ATESSSAAAISDDEMEEDGKK	10	1	1	K7M9X4	N-Term(TMT6plex); S11(Phospho); K20(TMT6plex); K21(TMT6plex)	2938.39	1	T(2): 0.0; S(4): 0.0; S(5): 0.0; S(6): 0.0; S(11): 100.0	1.02454	5	2.60492	0.641135	5	14.1002	0.94372	5	5.07227	0.612676	5	1.15258	1.09279	5	3.67396	1.32167	5	15.12	1.08128	5	10.3347	1.2699	5	7.54919	1.02419	5	4.81441	1.2262	5	10.1564	0.634682	5	15.1141	0.476961	5	23.1146	0	2.233e-09	339.465	High	54.7
LAAASQLMASSTFPYSPK	7	3	1	A0A0R0H030	N-Term(TMT6plex); M8(Oxidation); S16(Phospho); K18(TMT6plex)	2424.23	0.999996	S(5): 0.0; S(10): 0.0; S(11): 0.0; T(12): 0.0; Y(15): 0.0; S(16): 100.0	1.02787	4	5.99503	1.02797	3	4.50371	1.03397	4	3.49779	1.07484	3	2.46292	1.00847	4	3.43995	1.00426	3	14.0322	0.998233	4	2.76854	0.925352	3	0.713847	0.962402	4	4.18876	0.995193	3	2.24461	0.996112	4	3.47388	0.85049	3	14.1954	0	6.513e-08	402.366	High	54.68
DHIVAPLLSPVGLPLRPVH	10	1	1	I1JFH0	N-Term(TMT6plex); S9(Phospho)	2339.32	1	S(9): 100.0	1.04151	5	1.29421	1.01045	5	3.48324	1.01653	5	7.22996	1.03626	5	0.214575	0.969587	5	3.45614	0.992126	5	3.56381	0.949782	5	4.86926	0.98639	5	4.81795	0.959386	5	10.1098	0.98102	5	3.44473	1.10085	5	3.40832	1.06044	5	12.2146	0	2.346e-10	477.582	High	54.66
ELDYLVGAVSSPK	23	1	1	A0A0R0GFW6	N-Term(TMT6plex); S11(Phospho); K13(TMT6plex)	1916.02	0.999741	Y(4): 0.0; S(10): 0.0; S(11): 100.0	1.00172	13	2.50814	1.03386	3	1.91163	1.03142	13	4.64763	0.96675	3	1.07755	1.01421	13	9.40072	1.01891	3	5.86177	1.02349	13	3.98816	1.03711	3	0.493373	1.01144	13	4.99483	0.97968	3	2.96783	0.884915	13	14.4213	0.983672	3	1.4814	0	5.858e-06	273.132	High	54.59
KTPSVESVDSSGEEELAIQR	5	5	1	I1M750	N-Term(TMT6plex); K1(TMT6plex); S10(Phospho)	2699.37	0.999808	T(2): 0.0; S(4): 0.0; S(7): 0.0; S(10): 100.0; S(11): 0.0	0.824959	2	3.11571	1.08352	2	2.89601	0.88549	2	1.46651	1.04023	2	0.802923	0.951811	2	2.54151	0.937091	2	9.16688	0.886026	2	6.36058	0.946468	2	3.61043	1.09734	2	8.85764	1.00117	2	2.12533	1.79317	2	6.77651	0.958686	2	6.29159	0	2.284e-09	331.68	High	54.54
GTTSQDNDSSSEEER	2	2	1	I1MUI3	N-Term(TMT6plex); S9(Phospho)	1950.78	0.495904	T(2): 0.0; T(3): 0.0; S(4): 0.0; S(9): 49.6; S(10): 49.6; S(11): 0.8	0.888552	1					0.864335	1					1.10907	1					0.964314	1					0.963879	1					1.50957	1					0	1.442e-07	232.569	High	54.54
QAPTVLNSGVYPDGPPVPVR	3	3	1	K7KQB6	N-Term(TMT6plex); S8(Phospho)	2372.23	0.998972	T(4): 0.1; S(8): 99.9; Y(11): 0.0	0.976472	2	3.26633	0.941158	1		0.993618	2	0.0336141	0.906404	1		1.08811	2	0.467359	1.10861	1		0.990731	2	4.57329	1.05008	1		0.982896	2	5.39984	1.10481	1		0.952967	2	4.11939	0.80654	1		0	5.747e-08	229.875	High	54.52
SPDQESVGSGTK	11	2	2	K7KBX4;I1N8I1	N-Term(TMT6plex); S9(Phospho); K12(TMT6plex)	1729.84	0.982662	S(1): 0.0; S(6): 0.0; S(9): 98.3; T(11): 1.7																																					0	1.58e-05	272.352	High	54.47
DVGLSEVVVSPQLPK	9	1	1	K7N3G1	N-Term(TMT6plex); S10(Phospho); K15(TMT6plex)	2105.17	0.999992	S(5): 0.0; S(10): 100.0	0.966495	4	3.25064	0.991041	5	3.20669	1.02067	4	4.81869	0.954731	5	5.58211	1.01609	4	3.04231	1.02855	5	6.44151	1.07296	4	1.33393	0.924726	5	5.05103	0.905427	4	4.45396	1.00962	5	5.328	1.09644	4	1.70796	1.19196	5	17.3295	0	1.665e-07	225.228	High	54.45
EDPQGDSQAVVSQSTAR	6	4	2	K7MDV9;A0A0R0INE4	N-Term(TMT6plex); S12(Phospho)	2083.94	0.954024	S(7): 0.0; S(12): 95.4; S(14): 2.3; T(15): 2.3																																					0	6.233e-10	293.841	High	54.43
STAASYGGGAGSVGGGGSDDR	13	1	1	I1JUC2	N-Term(TMT6plex); S12(Phospho)	2094.9	1	S(1): 0.0; T(2): 0.0; S(5): 0.0; Y(6): 0.0; S(12): 100.0; S(18): 0.0	1.07959	5	10.6053	1.21456	8	16.2758	0.928559	5	20.3292	1.13555	8	20.2982	0.992265	5	4.66607	0.915093	8	18.9096	0.969216	5	16.2812	0.927004	8	10.5476	0.976533	5	3.63891	0.882931	8	14.667	0.818622	4	17.0046	0.978779	8	20.8278	0	1.093e-11	388.925	High	54.39
LMPSPSENGVSAGLLAVLEADVK	8	1	1	I1LRI5	N-Term(TMT6plex); M2(Oxidation); S6(Phospho); K23(TMT6plex)	2851.5	0.5	S(4): 50.0; S(6): 50.0; S(11): 0.0	0.927162	1		1.01269	3	1.3046	0.96688	1		1.04431	3	6.55095	1.1069	1		0.988209	3	5.38043	0.904679	1		0.968656	3	6.45372	1.09517	1		0.986207	3	7.12087	1.02242	1		1.04054	3	21.2981	0	5.79e-06	323.877	High	54.37
AQSPTVFVTGFDSSLPAEK	9	2	1	A0A0R0EG51	N-Term(TMT6plex); S3(Phospho); K19(TMT6plex)	2519.28	0.999403	S(3): 99.9; T(5): 0.1; T(9): 0.0; S(13): 0.0; S(14): 0.0	1.03125	3	3.0904	1.01058	2	2.47292	1.03307	3	1.80061	1.02832	2	1.31018	0.952104	3	2.65914	1.00578	2	0.52511	0.976776	3	1.22568	0.988018	2	0.475655	0.929163	3	6.90116	0.976129	2	0.523027	1.19141	3	8.65797	0.998041	2	2.02072	0	1.285e-07	350.245	High	54.36
ENNQVEASPTQNPQVSEDLK	5	2	1	K7LMT7	N-Term(TMT6plex); T10(Phospho); K20(TMT6plex)	2765.34	0.981273	S(8): 1.9; T(10): 98.1; S(16): 0.0	0.95341	3	0.0445056				0.931819	3	1.69689				0.980498	3	4.00047				1.07843	3	9.16338				1.09093	3	2.75757				1.22138	3	8.8483				0	1.24e-08	273.341	High	54.34
GTPGMAMDWQVAPASPSSYTVK	5	2	1	C6TB13	N-Term(TMT6plex); M5(Oxidation); M7(Oxidation); S15(Phospho); K22(TMT6plex)	2851.34	0.999983	T(2): 0.0; S(15): 100.0; S(17): 0.0; S(18): 0.0; Y(19): 0.0; T(20): 0.0	1.05354	4	2.59355				0.951037	4	3.4302				0.989326	4	3.34504				1.03536	4	11.6593				0.924994	4	5.62591				1.06569	4	11.6021				0	5.094e-09	372.759	High	54.33
TGGGITMQSTPGSSGYLDLYPER	4	1	1	A0A0R4J3X7	N-Term(TMT6plex); M7(Oxidation); T10(Phospho); S13(Phospho)	2792.22	0.933668	T(1): 0.0; T(6): 0.0; S(9): 3.3; T(10): 96.7; S(13): 96.6; S(14): 3.3; Y(16): 0.1; Y(20): 0.0	1.06889	3	6.19865	0.936285	1		0.954816	3	1.47322	0.873059	1		1.03872	3	11.864	1.11503	1		1.00997	3	3.84557	1.00264	1		0.98	3	1.79845	1.17218	1		0.960822	3	12.7608	0.84721	1		0	2.021e-06	274.412	High	54.3
EEPHNSQPLTGDGASPGK	8	3	1	C6T9S8	N-Term(TMT6plex); S15(Phospho); K18(TMT6plex)	2359.13	1	S(6): 0.0; T(10): 0.0; S(15): 100.0	0.935029	6	2.82622	0.917507	2	13.8285	1.00698	6	2.07515	1.08616	2	2.74223	0.941566	6	3.64496	0.999689	2	0.45533	0.973196	6	10.0386	1.04487	2	5.85342	1.01374	6	7.80876	1.01761	2	3.84763	1.0955	6	61.4765	0.842985	2	0.234905	0	5.733e-09	394.813	High	54.29
DLVGSAYYVAPEVLR	34	9	1	I1JJA3	N-Term(TMT6plex); S5(Phospho)	1961	1	S(5): 100.0; Y(7): 0.0; Y(8): 0.0	1.03433	7	5.64581	0.966076	10	1.72883	0.973014	7	2.97437	1.01923	10	3.73459	0.989229	7	1.03768	0.990481	10	3.67342	0.988735	7	3.465	1.00827	10	2.41424	0.99326	7	4.61838	0.981896	10	3.82884	1.09846	7	3.90249	1.12121	10	13.5761	0	5.289e-05	353.84	High	54.25
GLSIAGESNVSVK	21	4	2	I1LV18;I1M370	N-Term(TMT6plex); S11(Phospho); K13(TMT6plex)	1798.97	1	S(3): 0.0; S(8): 0.0; S(11): 100.0																																					0	6.482e-08	352.555	High	54.23
AATDGEVGVDLMNFSPVHK	12	1	1	I1JDP3	N-Term(TMT6plex); S15(Phospho); K19(TMT6plex)	2525.27	1	T(3): 0.0; S(15): 100.0	0.999604	5	6.19052	0.978203	7	5.4828	1.00778	5	3.35873	0.89563	7	6.64043	1.02003	5	0.703581	1.098	7	9.74773	0.978658	5	1.88499	1.09548	7	10.5309	0.982184	5	3.97795	1.08838	7	3.41471	1.05655	5	4.48263	0.900711	7	9.74533	0	7.707e-10	328.127	High	54.22
EAVGAFSPDNSNSILYK	6	4	1	A0A0R0IN83	N-Term(TMT6plex); S7(Phospho); K17(TMT6plex)	2350.17	1	S(7): 100.0; S(11): 0.0; S(13): 0.0; Y(16): 0.0	1.00292	4	1.07908	0.997832	2	1.15924	0.987409	4	3.30045	1.01897	2	1.10206	0.98515	4	1.79157	0.949256	2	3.23906	0.99418	4	1.61143	1.02083	2	1.65234	0.990761	4	5.26228	1.03585	2	4.01952	1.13379	4	5.98688	0.955723	2	5.79711	0	1.996e-05	242.912	High	54.19
KESESSEEEGQIVSK	12	1	1	K7L9V4	N-Term(TMT6plex); K1(TMT6plex); S5(Phospho); K15(TMT6plex)	2433.23	0.999999	S(3): 0.0; S(5): 100.0; S(6): 0.0; S(14): 0.0	1.07374	7	6.2082	1.0073	1		1.10788	7	8.27217	0.965625	1		0.985521	7	3.63992	1.10167	1		1.00039	7	7.71673	1.0182	1		0.983785	7	7.56924	1.06267	1		0.638206	7	12.6768	0.658911	1		0	1.308e-05	397.913	High	54.12
AFSSDSMANSPPHSPR	12	1	1	A0A0R0L2D6	N-Term(TMT6plex); M7(Oxidation); S10(Phospho); S14(Phospho)	2092.84	0.999999	S(3): 0.0; S(4): 0.0; S(6): 0.0; S(10): 100.0; S(14): 100.0	0.940621	6	9.14824	0.867195	5	6.32324	0.946657	6	4.62215	0.856376	5	16.1214	1.03893	6	7.0339	1.2008	5	7.46894	1.01178	6	6.14697	1.15148	5	2.93503	1.09854	6	3.91977	1.16047	5	9.22092	0.847695	5	67.475	0.569808	5	5.62004	0	1.565e-07	282.041	High	54.05
SFAIVSPNEQQK	19	3	1	A0A0R0KP06	N-Term(TMT6plex); S6(Phospho); K12(TMT6plex)	1885.98	1	S(1): 0.0; S(6): 100.0	1.14544	8	7.88981	1.05149	11	13.6607	1.17876	8	6.92138	1.01077	11	4.62398	0.897529	8	6.06039	0.985815	11	9.78931	0.95593	8	5.47916	0.96456	11	6.75005	0.925695	8	9.43424	0.997925	11	3.16868	0.897108	8	8.76261	0.881253	11	13.45	0	5.118e-06	282.146	High	54.01
TTDASTDEWLQGTAYTQSLSSK	4	2	1	I1LIQ4	N-Term(TMT6plex); S20(Phospho); K22(TMT6plex)	2928.4	0.499999	T(1): 0.0; T(2): 0.0; S(5): 0.0; T(6): 0.0; T(13): 0.0; Y(15): 0.0; T(16): 0.0; S(18): 0.0; S(20): 50.0; S(21): 50.0	0.917847	2	0.979468	0.800667	2	2.46128	0.870734	2	4.07153	0.824619	2	3.46245	1.06999	2	1.66144	1.21199	2	6.79492	1.10561	2	2.76381	1.14348	2	2.19718	1.0045	2	10.6587	1.17502	2	5.11479	1.08574	2	10.685	0.755499	2	19.9807	0	9.751e-07	350.754	High	53.97
VSEGEAEQVSDSEAPKSPR	2	2	1	C6T030	N-Term(TMT6plex); K16(TMT6plex); S17(Phospho)	2540.23	1	S(2): 0.0; S(10): 0.0; S(12): 0.0; S(17): 100.0	1.21423	2	5.09923				1.10301	2	5.39173				0.977481	2	1.796				0.950216	2	5.36479				0.962697	2	0.120095				0.538592	2	14.7238				0	1.707e-08	486.813	High	53.97
IADFGLASVFDPNQTQPLTSR	6	2	1	I1LT53	N-Term(TMT6plex); T19(Phospho)	2586.27	0.974473	S(8): 0.0; T(15): 0.0; T(19): 97.4; S(20): 2.6	0.955088	4	7.30411	1.01665	2	6.56331	0.958416	4	1.15693	1.02432	2	1.33416	0.996277	4	1.90402	0.9929	2	1.55765	1.03046	4	2.93016	0.964282	2	6.09631	0.970229	4	2.73441	0.979012	2	5.30723	1.25757	4	25.7639	1.0699	2	1.94614	0	9.45e-09	341.04	High	53.93
TTGGAASGGAAGTMLQFYTDDAPGLK	6	1	1	C6T1E8	N-Term(TMT6plex); S7(Phospho); M14(Oxidation); K26(TMT6plex)	3012.45	0.999994	T(1): 0.0; T(2): 0.0; S(7): 100.0; T(13): 0.0; Y(18): 0.0; T(19): 0.0	0.980389	3	0.223477	0.931272	3	2.48276	0.923187	3	0.0394372	0.902967	3	3.20306	0.979775	3	0.902739	1.0388	3	4.91279	1.00381	3	2.56431	1.08735	3	6.00911	1.08017	3	6.90915	1.12947	3	1.3964	1.04657	3	6.98999	0.881172	3	2.31303	0	4.151e-07	489.082	High	53.91
AEINSGGSEAEQAEGSEIIVTK	5	1	1	K7LB94	N-Term(TMT6plex); S5(Phospho); S8(Phospho); K22(TMT6plex)	2837.33	1	S(5): 100.0; S(8): 100.0; S(16): 0.0; T(21): 0.0	1.02864	2	14.0392	1.031	2	2.25862	0.942308	2	11.2323	1.07422	2	0.696314	1.02193	2	16.2321	1.00949	2	9.34836	0.963615	2	6.26974	0.974129	2	10.7952	1.06456	2	5.94727	0.904776	2	1.94629	0.934907	2	1.79094	1.00729	2	8.83273	0	6.937e-08	481.63	High	53.89
EEEMLGSSESSPYSPK	4	2	1	I1LSX6	N-Term(TMT6plex); M4(Oxidation); S14(Phospho); K16(TMT6plex)	2311.05	0.999996	S(7): 0.0; S(8): 0.0; S(10): 0.0; S(11): 0.0; Y(13): 0.0; S(14): 100.0	1.00088	3	1.27616	0.972556	1		0.987551	3	5.00193	0.950871	1		1.0504	3	6.17311	1.07437	1		1.03868	3	3.42526	1.00188	1		1.03322	3	1.89438	1.06177	1		0.804381	3	0.93988	0.906859	1		0	4.015e-09	375.769	High	53.88
AASPSPSGSSK	6	1	1	I1K675	N-Term(TMT6plex); S5(Phospho); K11(TMT6plex)	1513.77	0.999575	S(3): 0.0; S(5): 100.0; S(7): 0.0; S(9): 0.0; S(10): 0.0	0.987412	2	8.20598	0.93929	4	3.84327	1.07039	2	3.07284	0.962512	4	0.713084	0.894353	2	14.4624	0.986737	4	5.21382	0.993813	2	1.55799	0.936571	4	6.36407	0.944747	2	4.50849	1.06146	4	3.50607	1.23173	2	6.44925	1.3056	4	5.72382	0	2.346e-07	228.38	High	53.82
SQSVGTISPLQK	19	1	1	I1JHF2	N-Term(TMT6plex); S3(Phospho); K12(TMT6plex)	1782.98	0.999998	S(1): 0.0; S(3): 100.0; T(6): 0.0; S(8): 0.0	0.918746	6	6.73523	0.870336	7	8.1083	0.910592	6	3.4966	0.915176	7	6.12263	1.11775	6	2.42703	1.1308	7	11.7247	1.11271	6	1.58453	1.13833	7	5.26332	1.08136	6	9.06124	1.12491	7	9.71445	0.743295	6	17.4315	0.830477	7	17.2774	0	4.655e-07	294.063	High	53.82
IPLSGQSTQDSQDMNK	10	1	1	A0A0R0JPR5	N-Term(TMT6plex); S11(Phospho); K16(TMT6plex)	2287.11	1	S(4): 0.0; S(7): 0.0; T(8): 0.0; S(11): 100.0	1.03774	4	4.87663	0.862598	5	22.4986	1.04714	4	6.32171	0.898149	5	6.67551	1.00663	4	6.76773	1.18816	5	9.18689	0.992221	4	10.6244	1.13127	5	3.49189	1.05179	4	3.22383	1.11916	5	3.85103	0.680992	4	15.3356	0.594962	5	11.7452	0	8.867e-09	245.08	High	53.76
NEQWDEESLQR	6	3	1	A0A0R0JA61	N-Term(TMT6plex); S8(Phospho)	1742.76	1	S(8): 100.0	0.954176	3	5.5288	0.955042	3	0.855205	1.05925	3	2.03803	0.986263	3	3.04066	1.04559	3	4.753	1.07189	3	4.81652	1.10309	3	4.68388	1.0534	3	5.25919	1.07454	3	2.57351	1.09037	3	0.943708	0.54296	3	8.9703	0.537901	3	1.6393	0	1.709e-05	301.438	High	53.76
DSEDDDGDDYLSPR	6	1	1	K7LEG4	N-Term(TMT6plex); S12(Phospho)	1907.74	0.999999	S(2): 0.0; Y(10): 0.0; S(12): 100.0	0.989308	3	2.22858	1.21362	3	0.796652	0.977051	3	9.7599	1.21421	3	13.2319	1.06869	3	1.50506	0.832965	3	3.06967	1.0643	3	0.55771	0.808199	3	2.7275	1.02093	3	0.0256084	0.895636	3	9.36516	0.770872	3	25.1565	0.938425	3	1.97692	0	4.057e-05	329.877	High	53.74
ANSGSISPSGSSSNNLAADFEK	33	1	1	K7KHP9	N-Term(TMT6plex); S5(Phospho); K22(TMT6plex)	2678.28	0.968129	S(3): 0.0; S(5): 96.8; S(7): 3.2; S(9): 0.0; S(11): 0.0; S(12): 0.0; S(13): 0.0	1.01953	6	8.79194	0.938913	1		0.964207	6	3.31014	0.908314	1		0.993591	6	5.82215	1.05697	1		1.01297	6	2.93042	1.11707	1		0.992539	6	2.52362	0.984674	1		0.995835	6	19.7303	1.06877	1		0	3.637e-07	245.827	High	53.72
SAPAFIQLDTK	6	4	1	Q2PMV0	N-Term(TMT6plex); S1(Phospho); K11(TMT6plex)	1728.93	1	S(1): 100.0; T(10): 0.0	0.974257	6	3.00598				0.988261	6	5.80368				1.05224	6	2.30632				0.991558	6	2.82171				0.999894	6	3.97881				1.02238	6	7.17291				0	4.962e-07	322.515	High	53.71
TASPSYELSVGQEFPDVK	16	2	1	K7N523	N-Term(TMT6plex); S3(Phospho); K18(TMT6plex)	2492.26	0.999795	T(1): 0.0; S(3): 100.0; S(5): 0.0; Y(6): 0.0; S(9): 0.0	1.03532	6	5.95305	0.984692	2	4.8278	0.998573	6	8.04154	0.904657	2	4.95695	0.995313	6	3.24886	1.01952	2	2.49305	1.0212	6	4.38195	1.05972	2	6.37966	1.00684	6	4.18881	1.08605	2	1.63099	0.975959	6	7.47936	0.918534	2	6.59473	0	3.247e-05	380.397	High	53.69
TAAWAVSPNHGIVFDETWK	7	1	1	K7LJ63	N-Term(TMT6plex); S7(Phospho); K19(TMT6plex)	2667.35	1	T(1): 0.0; S(7): 100.0; T(17): 0.0	1.04261	3	7.29038	0.996474	4	2.66571	1.05442	3	2.51235	0.973868	4	4.37139	1.01188	3	2.82332	1.05793	4	5.85957	0.980322	3	2.5894	1.02978	4	1.63002	0.966876	3	5.40946	1.01015	4	6.02291	0.868457	3	3.62203	0.88408	4	2.41469	0	3.045e-07	353.461	High	53.62
VNPNPLIVEDGSPK	13	6	2	I1KAR2;A0A0R0KJ96	N-Term(TMT6plex); S12(Phospho); K14(TMT6plex)	2017.08	1	S(12): 100.0																																					0	2.571e-09	430.279	High	53.58
LELAEVFLSPSGK	16	4	1	A0A0R0LAF9	N-Term(TMT6plex); S11(Phospho); K13(TMT6plex)	1928.06	1	S(9): 0.0; S(11): 100.0	1.03212	8	3.95545	1.01719	8	4.83766	0.993848	8	3.90606	1.01234	8	4.21231	0.98684	8	6.08112	0.989825	8	3.50192	0.993089	8	7.46726	0.974093	8	4.96933	0.971545	8	7.04708	0.974233	8	6.03113	0.968883	8	15.2411	1.03172	8	10.1269	0	9.195e-06	322.322	High	53.57
GGGGGGAPASESFR	8	1	1	A0A368UIM9	N-Term(TMT6plex); S12(Phospho)	1515.68	0.999539	S(10): 0.0; S(12): 100.0	0.949997	4	7.25663	1.05831	3	6.41819	0.97778	4	6.26379	1.01757	3	3.59527	0.951409	4	1.43402	0.903711	3	3.87641	0.965091	4	0.386061	0.939282	3	9.01144	0.986812	4	2.807	0.935483	3	9.44795	1.4187	4	12.4181	1.3688	3	14.4004	0	4.489e-06	238.45	High	53.57
EYANSVHIDDDPVDK	8	3	1	A0A0R0EXQ0	N-Term(TMT6plex); S5(Phospho); K15(TMT6plex)	2255.07	0.999684	Y(2): 0.0; S(5): 100.0	1.03172	5	4.52175	1.0209	3	1.0159	0.991604	5	4.89402	1.01018	3	4.77308	1.04167	5	1.00796	1.01541	3	1.93337	1.0181	5	3.49189	1.03305	3	0.600176	1.00079	5	1.37316	1.04926	3	0.0250964	0.746785	5	3.50589	0.76673	3	1.23541	0	8.995e-06	349.326	High	53.55
TVPHSSDSDEQEK	8	2	1	A0A0R0IYJ9	N-Term(TMT6plex); S6(Phospho); K13(TMT6plex)	1996.93	0.999812	T(1): 0.0; S(5): 0.0; S(6): 100.0; S(8): 0.0	0.99338	7	17.16				0.887985	7	13.767				0.937433	7	10.8715				0.901836	7	3.29542				0.959738	7	10.6725				1.23389	7	30.5235				0	0.0001632	287.357	High	53.55
SSVPLSPTLPIAQPELK	23	3	1	A0A0R0IT41	N-Term(TMT6plex); S6(Phospho); K17(TMT6plex)	2315.3	0.99983	S(1): 0.0; S(2): 0.0; S(6): 100.0; T(8): 0.0	0.987417	8	2.10513	1.02918	5	1.78474	0.99241	8	2.10597	1.01713	5	2.03338	1.02929	8	2.1033	0.967562	5	1.23237	1.0324	8	3.30197	0.983398	5	2.07148	1.02585	8	4.50615	0.973343	5	4.43448	0.948485	8	22.291	1.04555	5	3.11771	0	0.0002422	375.03	High	53.5
YAGTGAAVEYAVLHLK	11	9	1	I1N5Q8	N-Term(TMT6plex); Y10(Phospho); K16(TMT6plex)	2201.18	1	Y(1): 0.0; T(4): 0.0; Y(10): 100.0	0.996134	10	2.48931				0.964393	10	1.81579				1.06591	10	5.22728				0.993556	10	2.14012				0.995866	10	5.41274				0.961552	10	11.7872				0	4.32e-12	361.656	High	53.49
NLPGNPDPEAEVIVLSPK	5	1	1	I1M3P4	N-Term(TMT6plex); S16(Phospho); K18(TMT6plex)	2427.3	1	S(16): 100.0	1.00376	3	0.827537	1.003	2	3.52684	1.10437	3	6.97216	1.02253	2	0.667535	0.924591	3	1.51968	1.03763	2	3.90671	1.00904	3	0.0408281	1.02112	2	1.81447	0.976262	3	0.796849	0.943245	2	3.60726	0.894334	3	6.67885	0.957632	2	5.98173	0	9.182e-09	486.484	High	53.46
TFLLESGSPQSPPNIFSL	12	1	1	I1KM10	N-Term(TMT6plex); S11(Phospho)	2243.12	0.999998	T(1): 0.0; S(6): 0.0; S(8): 0.0; S(11): 100.0; S(17): 0.0	0.965163	7	10.8183	1.05709	5	4.86393	0.976246	7	7.91722	1.02278	5	2.54354	0.989471	7	5.98703	0.984959	5	6.57293	1.01684	7	1.69156	0.998615	5	0.69976	1.00599	7	7.91949	0.933329	5	5.99805	1.06898	7	19.0755	1.12259	5	11.1599	0	3.607e-08	233.775	High	53.45
GPVPGSYDSPGSPGDVSHVAR	4	5	1	Q9ZRY1	N-Term(TMT6plex); S12(Phospho)	2347.09	1	S(6): 0.0; Y(7): 0.0; S(9): 0.0; S(12): 100.0; S(17): 0.0	1.00989	3	2.5607	1.07821	1		1.00891	3	6.14188	1.08449	1		1.06446	3	2.74449	0.937262	1		0.949368	3	0.0738034	0.909112	1		1.08761	3	3.44506	0.977767	1		0.965903	3	2.8333	1.00905	1		0	9.479e-09	409.706	High	53.42
DGDSMQVDSPTTEK	13	2	2	I1K5H2;I1KQE8	N-Term(TMT6plex); S9(Phospho); K14(TMT6plex)	2047.93	0.499945	S(4): 0.0; S(9): 50.0; T(11): 50.0; T(12): 0.0																																					0	8.292e-07	318.865	High	53.24
TILEQFVSQGQSPPTSPAR	45	1	1	I1JC79	N-Term(TMT6plex); S12(Phospho); S16(Phospho)	2432.15	0.980117	T(1): 0.0; S(8): 0.0; S(12): 100.0; T(15): 2.0; S(16): 98.0	1.01215	10	3.09639	1.02882	2	4.00235	0.987361	10	3.95484	1.02388	2	1.37819	0.978447	10	7.83317	0.949586	2	4.99558	1.00557	10	5.36766	0.968332	2	0.216818	1.0081	10	6.30568	1.00869	2	1.789	0.97553	10	5.54638	1.05762	2	0.140431	0	4.297e-06	329.779	High	53.16
QAFDEAIAELDTLSEESYK	10	6	1	E9KNA5	N-Term(TMT6plex); S14(Phospho); K19(TMT6plex)	2697.3	0.999801	T(12): 0.0; S(14): 100.0; S(17): 0.0; Y(18): 0.0	1.0171	3	3.7078	1.03819	7	2.49951	0.944179	3	0.492591	1.00987	7	2.669	1.05285	3	2.50268	0.999405	7	3.02924	1.03177	3	3.60882	0.986067	7	1.16013	0.963748	3	6.79796	0.959903	7	4.62043	0.931402	3	1.49347	1.01951	7	5.25477	0	1.117e-09	370.19	High	53.15
ANLSNANLEGALATGNTSFR	10	2	1	K7MPP7	N-Term(TMT6plex); S18(Phospho)	2330.14	0.973261	S(4): 0.0; T(14): 0.1; T(17): 2.6; S(18): 97.3	1.02876	5	7.73562				1.00705	5	7.83262				1.00057	5	2.69951				0.994152	5	3.21069				1.00172	5	1.64528				0.974935	5	25.5239				0	1.98e-09	306.621	High	53.11
TPLMASPGLAGEDFDEIIYK	3	1	1	K7KI96	N-Term(TMT6plex); M4(Oxidation); S6(Phospho); K20(TMT6plex)	2721.35	1	T(1): 0.0; S(6): 100.0; Y(19): 0.0	1.02077	2	2.86124	1.02368	1		0.942171	2	3.02362	0.92979	1		1.03272	2	5.47369	1.04362	1		0.988329	2	4.78969	0.981462	1		0.997986	2	4.40729	1.08764	1		1.05485	2	10.8558	0.882385	1		0	7.457e-05	319.436	High	53.09
GCIVSPDLSVLNLVIVK	2	17	3	K7MA66;C6T4P7;B2BF98	N-Term(TMT6plex); C2(Carbamidomethyl); S9(Phospho); K17(TMT6plex)	2364.34	0.999997	S(5): 0.0; S(9): 100.0																																					0	7.914e-06	286.922	High	53.07
SPASALVGTLQSPAR	6	1	1	K7MKF1	N-Term(TMT6plex); S12(Phospho)	1763.93	1	S(1): 0.0; S(4): 0.0; T(9): 0.0; S(12): 100.0	0.972769	6	3.90534				1.02098	6	3.57168				0.993765	6	10.3661				0.99714	6	3.6587				0.985517	6	7.91026				1.0324	6	35.1142				0	8.624e-07	298.79	High	52.99
ASLPVASSEAPIASSPIEK	14	1	1	I1MXV5	N-Term(TMT6plex); S15(Phospho); K19(TMT6plex)	2392.28	0.999747	S(2): 0.0; S(7): 0.0; S(8): 0.0; S(14): 0.0; S(15): 100.0	1.06981	6	1.65203	1.00885	3	2.87176	1.06743	6	10.5826	1.00184	3	1.22745	0.950785	6	8.61662	0.985319	3	5.72603	0.973333	6	4.95684	0.966495	3	1.50116	1.0101	6	4.38037	1.00777	3	0.676618	1.00869	6	15.2877	1.01808	3	1.15594	0	4.396e-11	417.149	High	52.96
AAVAAASPPAENSGDIESNTTELQDK	5	1	1	I1KH95	N-Term(TMT6plex); S7(Phospho); K26(TMT6plex)	3124.52	1	S(7): 100.0; S(13): 0.0; S(18): 0.0; T(20): 0.0; T(21): 0.0	1.07966	3	0.0990464	0.946489	2	16.8323	1.0889	3	4.53042	0.999764	2	16.9802	0.96375	3	12.1829	1.01753	2	0.384558	1.01322	3	14.6979	1.12916	2	9.42788	1.04527	3	2.40157	0.948987	2	10.5641	0.7382	3	34.1047	0.894438	2	4.59593	0	2.14e-07	253.869	High	52.95
IQSLAGQHSDILESLSPNVR	21	11	1	C6TAV8	N-Term(TMT6plex); S3(Phospho)	2473.27	1	S(3): 100.0; S(9): 0.0; S(14): 0.0; S(16): 0.0	0.990311	14	6.86474	1.00784	7	3.48069	0.955986	14	4.43389	1.0299	7	4.76358	1.03442	14	6.02179	0.984189	7	6.02468	0.991265	14	4.67452	0.998783	7	2.63153	0.964235	14	3.91969	0.992134	7	2.66414	1.0864	14	15.477	1.07867	7	8.27323	0	1.973e-08	353.528	High	52.93
VEDLWDVQEPQLSPTEK	11	1	1	I1K0A8	N-Term(TMT6plex); S13(Phospho); K17(TMT6plex)	2551.28	0.5	S(13): 50.0; T(15): 50.0	1.01065	6	1.41317	1.01538	5	1.38153	1.00511	6	2.83106	0.985278	5	4.71994	1.00189	6	6.18699	1.02403	5	3.64343	0.94368	6	4.74495	1.01183	5	5.39903	0.984706	6	8.23687	1.01376	5	9.35719	1.06499	6	33.3498	0.825351	5	10.1512	0	1.363e-08	392.563	High	52.93
QLLLYPESDDSAQLSQIETEK	6	2	2	I1ND14;I1KKN7	N-Term(TMT6plex); S8(Phospho); K21(TMT6plex)	2945.48	0.499797	Y(5): 0.0; S(8): 50.0; S(11): 50.0; S(15): 0.0; T(19): 0.0																																					0	8.32e-08	209.033	High	52.74
VNPAPANAQEQVASSK	3	2	1	K7M8D7	N-Term(TMT6plex); S14(Phospho); K16(TMT6plex)	2149.11	0.980258	S(14): 98.0; S(15): 2.0	0.869522	3	1.80489				0.96688	3	1.08588				0.961271	3	2.99495				0.986047	3	0.875248				0.99815	3	0.915463				1.60277	3	16.8937				0	7.235e-08	322.716	High	52.74
SYGILNTSEVDLEAEPDSAR	8	3	1	A0A0R0H4I3	N-Term(TMT6plex); S18(Phospho)	2475.15	1	S(1): 0.0; Y(2): 0.0; T(7): 0.0; S(8): 0.0; S(18): 100.0	1.05582	5	7.83383	1.00548	3	5.69729	1.04138	5	4.57831	1.05667	3	6.96388	1.01686	5	13.2143	1.00252	3	4.9001	1.02964	5	2.40962	1.01546	3	4.09437	0.992329	5	8.6124	0.987906	3	1.10223	0.942417	5	5.74136	0.971106	3	8.93461	0	1.236e-09	357.336	High	52.69
ISPAGGLGEGTPK	6	4	1	A0A0R0ELK3	N-Term(TMT6plex); T11(Phospho); K13(TMT6plex)	1721.93	1	S(2): 0.0; T(11): 100.0	0.994966	3	4.30594	0.971179	3	5.04571	1.05453	3	4.14605	0.914755	3	4.50758	0.965133	3	1.55655	1.01805	3	9.17988	0.991174	3	3.44274	1.09754	3	3.66267	1.05178	3	6.21798	1.03126	3	2.44097	0.860107	3	8.76424	0.779868	3	0.434595	0	5.449e-05	322.487	High	52.68
KVDSSDSDDSSSDEDK	10	1	1	I1LPJ9	N-Term(TMT6plex); K1(TMT6plex); S4(Phospho); K16(TMT6plex)	2483.13	0.986789	S(4): 98.7; S(5): 1.3; S(7): 0.0; S(10): 0.0; S(11): 0.0; S(12): 0.0	1.06802	7	10.5237				1.00332	7	5.87669				1.07743	7	5.13636				1.03078	7	7.63364				0.997749	7	3.17918				0.436858	7	50.0343				0	6.407e-07	380.7	High	52.6
EWSGINTFAPATQTK	8	6	1	C6TNK6	N-Term(TMT6plex); S3(Phospho); K15(TMT6plex)	2189.11	1	S(3): 100.0; T(7): 0.0; T(12): 0.0; T(14): 0.0	1.13223	6	4.34836	1.08643	2	9.36359	1.15679	6	7.73855	1.02905	2	8.67222	0.935433	6	1.66177	0.964634	2	6.02019	0.917604	6	2.03634	0.976074	2	11.2609	0.892061	6	3.09859	0.965128	2	3.41672	0.896619	6	11.6121	0.919946	2	3.91918	0	0.0002045	291.405	High	52.59
IAVSPGSGSTAAITAIPSYIFAEK	24	6	2	A0A0R0ERF5;K7N550	N-Term(TMT6plex); S4(Phospho); K24(TMT6plex)	2889.54	1	S(4): 100.0; S(7): 0.0; S(9): 0.0; T(10): 0.0; T(14): 0.0; S(18): 0.0; Y(19): 0.0																																					0	1.134e-09	415.902	High	52.58
NAHPPEPEGFEGSLDVGAGQTPQLR	9	3	1	I1JCY3	N-Term(TMT6plex); T21(Phospho)	2912.38	1	S(13): 0.0; T(21): 100.0	0.990742	5	0.157837	0.892938	4	4.07828	1.03358	5	7.72483	0.889213	4	7.19407	1.01701	5	3.96918	1.12688	4	6.76023	0.990357	5	13.3746	1.15546	4	3.4012	0.997095	5	3.07555	1.06412	4	5.58592	0.941862	5	14.2804	0.688925	4	29.6997	0	1.081e-09	347.745	High	52.56
EEEDMSNPSSSGGGGGGSK	4	1	1	I1MAY5	N-Term(TMT6plex); M5(Oxidation); S11(Phospho); K19(TMT6plex)	2322.98	0.969798	S(6): 0.0; S(9): 0.0; S(10): 3.0; S(11): 97.0; S(18): 0.0	0.996263	3	0.265904				1.01937	3	13.4917				1.10236	3	1.85953				0.895729	3	7.52972				0.951859	3	15.4666				1.33124	3	11.7188				0	3.475e-09	239.448	High	52.56
EGEDYMSDAADGDSDDNLHSPLISR	1	2	1	A0A0R0JA61	N-Term(TMT6plex); S20(Phospho)	3018.25	0.999954	Y(5): 0.0; S(7): 0.0; S(14): 0.0; S(20): 100.0; S(24): 0.0	1.18604	1					0.854093	1					1.0786	1					0.97872	1					1.00035	1					0.813364	1					0	1.809e-10	186.173	High	52.55
ESQFSAQEDEDEPHPNLLR	6	6	1	K7K3X5	N-Term(TMT6plex); S5(Phospho)	2550.14	0.999772	S(2): 0.0; S(5): 100.0	1.07814	3	2.601	1.15864	3	3.68417	1.06821	3	0.746716	1.01901	3	4.32104	1.01542	3	3.313	0.951475	3	1.15457	0.995349	3	2.2208	1.01034	3	4.60586	0.912186	3	5.35704	0.914426	3	0.207161	0.849725	3	9.42984	1.00229	3	2.91691	0	1.352e-09	424.009	High	52.54
NLPGNPDPSAEVIALSPTTLMATNR	1	1	1	I1NJ02	N-Term(TMT6plex); S16(Phospho)	2888.43	0.998375	S(9): 0.0; S(16): 99.8; T(18): 0.2; T(19): 0.0; T(23): 0.0	1.03845	1					0.929979	1					1.01407	1					0.994291	1					1.02297	1					1.0181	1					0	2.128e-07	259.491	High	52.52
AELEPPVPTFSPR	24	1	1	I1LUA5	N-Term(TMT6plex); S11(Phospho)	1748.88	0.999999	T(9): 0.0; S(11): 100.0	1.00546	11	5.41276	1.05331	6	8.46849	0.98144	11	5.87456	1.076	6	2.13168	0.947656	11	5.28892	0.86552	6	7.20425	0.982611	11	4.14562	0.963618	6	8.78646	0.946941	11	6.00953	0.979096	6	8.40018	1.20807	11	16.3562	1.26521	6	17.8143	0	5.53e-08	414.189	High	52.49
AALLEGGALQSGSPK	18	2	1	I1MRU0	N-Term(TMT6plex); S13(Phospho); K15(TMT6plex)	1937.05	1	S(11): 0.0; S(13): 100.0	0.979847	5	5.08902	0.963564	9	2.51291	0.971977	5	2.55914	0.96997	9	6.10275	0.958739	5	6.74204	1.07954	9	3.43238	1.07371	5	7.7575	1.053	9	2.2044	1.01177	5	5.51675	1.03046	9	3.6249	0.921832	5	13.5246	0.972399	9	17.5808	0	1.953e-07	427.743	High	52.42
SNSIEASLNNETSDR	19	1	1	K7LCJ7	N-Term(TMT6plex); S3(Phospho)	1945.87	1	S(1): 0.0; S(3): 100.0; S(7): 0.0; T(12): 0.0; S(13): 0.0	1.03983	7	5.69459	1.07541	7	4.99817	1.03832	7	6.31799	0.98483	7	4.05897	0.992633	7	3.78707	0.979265	7	14.0532	0.986588	7	6.96086	0.943283	7	11.3383	1.02936	7	2.68888	0.972209	7	3.75251	0.845594	7	11.0823	0.911246	7	12.8617	0	1.934e-06	314.494	High	52.34
KQAEGPTGGDEEESEK	6	6	1	A0A0R0KC59	N-Term(TMT6plex); K1(TMT6plex); S14(Phospho); K16(TMT6plex)	2458.2	1	T(7): 0.0; S(14): 100.0	0.966039	4	4.29299	1.46437	2	2.54038	0.956244	4	6.70386	1.42572	2	1.76069	1.05489	4	2.74606	0.693689	2	2.99954	1.06405	4	2.39901	0.750675	2	2.77565	1.14296	4	8.59795	0.751381	2	2.14984	0.604495	4	11.4231	0.517616	2	15.0627	0	1.798e-08	322.716	High	52.33
SVVSVSPLADQSK	8	1	1	A0A0R0LI21	N-Term(TMT6plex); S6(Phospho); K13(TMT6plex)	1855	1	S(1): 0.0; S(4): 0.0; S(6): 100.0; S(12): 0.0	1.09898	7	2.93867	1.01379	1		1.04298	7	6.10068	0.972832	1		0.94797	7	2.23922	0.957616	1		0.938541	7	4.63913	1.03106	1		0.927868	7	3.73632	0.983874	1		1.03649	7	3.00033	1.1328	1		0	1.673e-06	247.231	High	52.31
SSFTAEETEYLTNR	13	4	1	C6TM03	N-Term(TMT6plex); S2(Phospho)	1956.88	0.999749	S(1): 0.0; S(2): 100.0; T(4): 0.0; T(8): 0.0; Y(10): 0.0; T(12): 0.0	1.05864	7	5.03174				0.994526	7	7.19471				0.965115	7	13.0967				1.06272	7	3.29354				0.964582	7	6.39166				0.828591	7	25.809				0	1.355e-07	287.968	High	52.31
EQEQLAASPNTSHK	5	1	1	I1MJM6	N-Term(TMT6plex); S8(Phospho); K14(TMT6plex)	2078.03	1	S(8): 100.0; T(11): 0.0; S(12): 0.0	1.04756	4	7.68058	0.883569	1		1.09869	4	6.58009	0.876434	1		0.944581	4	3.56372	1.13591	1		0.919422	4	11.8984	1.14705	1		0.978843	4	1.67959	1.18044	1		1.00586	4	6.0504	0.546834	1		0	2.845e-08	352.772	High	52.3
ADTPVSTSAGNFAVVENANGSEK	11	2	1	A0A0R0H948	N-Term(TMT6plex); S6(Phospho); K23(TMT6plex)	2803.37	0.0299587	T(3): 96.9; S(6): 3.0; T(7): 0.1; S(8): 0.0; S(21): 0.0	1.02329	7	10.8344	0.894561	2	3.16421	0.983158	7	8.27366	0.979615	2	1.20147	1.04411	7	15.3508	1.05253	2	1.76108	1.02405	7	2.4142	1.12327	2	4.00018	1.0059	7	4.76491	1.01672	2	2.37203	0.863261	7	8.68828	0.89724	2	11.6756	0	5.259e-08	355.327	High	52.28
KPQATFPVSPGSDGK	6	2	1	C6TGI8	N-Term(TMT6plex); K1(TMT6plex); S9(Phospho); K15(TMT6plex)	2283.24	1	T(5): 0.0; S(9): 100.0; S(12): 0.0	1.03522	4	1.5648	1.0105	2	0.352089	1.08224	4	2.10874	0.982598	2	2.69145	0.990575	4	5.04327	1.06857	2	0.669246	0.998701	4	3.55293	0.996315	2	4.26285	0.942078	4	3.44559	1.0166	2	1.48196	0.938279	4	1.92853	0.852343	2	5.22564	0	3.672e-07	440.586	High	52.22
RTSPDEDSDSESEEER	2	1	1	K7KW48	N-Term(TMT6plex); S3(Phospho)	2176.87	0.5	T(2): 50.0; S(3): 50.0; S(8): 0.0; S(10): 0.0; S(12): 0.0	1.05726	2	0.772843				1.04114	2	10.9995				0.841622	2	3.53606				0.977628	2	6.85109				1.03088	2	4.88623				1.08952	2	13.4303				0	2.431e-07	325.188	High	52.22
SSSFTDGGLFEIPEFLK	6	1	1	K7LHW9	N-Term(TMT6plex); S3(Phospho); K17(TMT6plex)	2412.22	0.977765	S(1): 0.0; S(2): 2.1; S(3): 97.8; T(5): 0.0	0.961426	3	11.4006				0.909493	3	1.2426				1.01654	3	0.624714				1.049	3	6.94843				1.06499	3	6.35742				0.724342	3	5.3761				0	8.99e-06	225.461	High	52.22
LATHQDGSDYSDGPR	27	4	1	A0A0R0KL56	N-Term(TMT6plex); S11(Phospho)	1927.84	0.999603	T(3): 0.0; S(8): 0.0; Y(10): 0.0; S(11): 100.0	0.923871	12	4.45009	0.993741	13	6.35428	0.972508	12	11.5043	1.00601	13	6.57895	1.02452	12	9.11771	1.0057	13	5.19949	0.967202	12	6.09329	0.94907	13	3.85162	1.03649	12	4.45205	0.978207	13	6.0252	1.11194	12	26.0722	1.06408	13	8.55691	0	8.493e-07	269.565	High	52.18
LYEGGVTLPTNFLSK	11	9	5	B3TDK9;A0A0R0G554;Q43438;Q42780;I1M599	N-Term(TMT6plex); T10(Phospho); K15(TMT6plex)	2177.17	0.999999	Y(2): 0.0; T(7): 0.0; T(10): 100.0; S(14): 0.0																																					0	1.337e-06	209.023	High	52.16
TLSASDDASSINR	1	1	1	I1ME31	N-Term(TMT6plex); S3(Phospho)	1645.76	1	T(1): 0.0; S(3): 100.0; S(5): 0.0; S(9): 0.0; S(10): 0.0	1.06224	1					1.07815	1					1.02788	1					1.04305	1					0.914676	1					0.737914	1					0	1.898e-07	291.105	High	52.16
DSPNYGGPESPMHER	3	5	2	K7N3M9;A0A0R0I2Q5	N-Term(TMT6plex); S10(Phospho)	1981.83	1	S(2): 0.0; Y(5): 0.0; S(10): 100.0																																					0	3.249e-06	363.491	High	52.16
WEPNSSSANSPADPK	8	3	1	A0A0R0I336	N-Term(TMT6plex); S10(Phospho); K15(TMT6plex)	2125	0.999994	S(5): 0.0; S(6): 0.0; S(7): 0.0; S(10): 100.0	1.04766	4	2.8383				0.971945	4	2.62197				1.01782	4	1.10329				1.0011	4	0.0701661				1.03705	4	10.4688				0.929547	4	2.69694				0	1.82e-06	306.039	High	52.14
SESGSFEQELEAAR	8	3	1	A0A0R0L3R6	N-Term(TMT6plex); S3(Phospho)	1848.83	1	S(1): 0.0; S(3): 100.0; S(5): 0.0	1.06624	2	4.0652	1.02461	4	3.49416	1.02909	2	3.96165	1.00873	4	2.8829	0.938457	2	3.46051	0.997424	4	4.13612	1.00479	2	6.92427	0.970616	4	4.03753	0.934689	2	1.12406	0.984423	4	3.36729	1.06469	2	5.69628	1.00739	4	17.3454	0	8.205e-06	432.34	High	52.12
SGSTPSMNTASK	9	1	1	I1MAM4	N-Term(TMT6plex); S3(Phospho); M7(Oxidation); K12(TMT6plex)	1721.82	0.976379	S(1): 0.0; S(3): 97.6; T(4): 2.4; S(6): 0.0; T(9): 0.0; S(11): 0.0	0.988168	7	2.56663				0.907295	7	7.98223				1.12048	7	9.56092				1.09308	7	6.54618				1.09615	7	3.352				0.572607	7	23.5081				0	6.116e-05	181.015	High	52.05
ELVMDSVDSIK	9	1	1	I1NJ06	N-Term(TMT6plex); M4(Oxidation); S9(Phospho); K11(TMT6plex)	1789.91	1	S(6): 0.0; S(9): 100.0	1.09175	5	6.05205	1.08002	4	3.96252	1.05343	5	9.19815	1.07878	4	1.94964	1.01818	5	0.508349	0.950489	4	6.14369	0.942562	5	4.66329	0.964949	4	1.98101	0.966727	5	3.92532	0.964115	4	3.53301	0.820809	5	12.4549	0.883506	4	0.975321	0	2.224e-06	257.513	High	52.02
SGQASEPNSEEETDGKR	5	4	1	K7KYH7	N-Term(TMT6plex); S9(Phospho); K16(TMT6plex)	2359.09	1	S(1): 0.0; S(5): 0.0; S(9): 100.0; T(13): 0.0	1.05685	2	6.7321	0.99348	3	3.5394	0.965008	2	2.48117	1.00607	3	2.50096	1.01709	2	4.90437	1.03119	3	1.31156	1.0356	2	3.05358	1.06785	3	0.445771	1.06584	2	4.08542	1.06394	3	5.44447	0.681106	2	25.8582	0.714096	3	5.61057	0	4.534e-07	406.565	High	52
SVDGASISAPVSPVSSPLDSR	4	1	1	I1M5Z6	N-Term(TMT6plex); S8(Phospho); S12(Phospho)	2417.12	0.998596	S(1): 0.0; S(6): 0.1; S(8): 99.9; S(12): 100.0; S(15): 0.0; S(16): 0.0; S(20): 0.0	1.01957	3	2.51113	0.95271	1		0.966907	3	3.68402	0.937445	1		0.97376	3	2.92106	1.13248	1		0.991241	3	0.752381	1.07041	1		1.02834	3	5.78583	0.975404	1		1.1497	3	6.58772	0.910205	1		0	3.192e-06	277.901	High	51.99
LVASLPDGGVLLLENVR	3	3	2	A0A0R0GFW6;I1KTX8	N-Term(TMT6plex); S4(Phospho)	2074.15	1	S(4): 100.0																																					0	4.494e-08	289.053	High	51.95
QAASGSDENASK	7	4	1	C6SY45	N-Term(TMT6plex); S6(Phospho); K12(TMT6plex)	1702.81	0.999997	S(4): 0.0; S(6): 100.0; S(11): 0.0	1.02992	3	1.06164	1.02054	3	0.576796	1.05631	3	1.57039	1.12738	3	10.4784	0.978821	3	3.49798	0.901365	3	2.65039	1.00808	3	3.83056	0.930182	3	8.62384	1.00881	3	0.699244	0.925693	3	11.3432	0.749048	3	0.764227	0.922918	3	10.188	0	2.82e-07	257.855	High	51.92
SNLHNLSDNDDDGK	5	6	1	A0A0R0H1Y4	N-Term(TMT6plex); S7(Phospho); K14(TMT6plex)	2081.96	1	S(1): 0.0; S(7): 100.0	0.978455	2	2.5522	1.06511	3	0.874278	0.916757	2	0.329892	0.869047	3	0.554542	0.979865	2	6.5774	1.03915	3	2.65982	0.944584	2	1.62842	0.999479	3	0.524889	0.958963	2	1.97688	0.968646	3	4.48593	1.51439	2	0.403464	1.1266	3	7.34659	0	1.834e-06	276.302	High	51.87
SQSFNLENLFEK	12	4	1	I1MKE2	N-Term(TMT6plex); S3(Phospho); K12(TMT6plex)	1994	0.999999	S(1): 0.0; S(3): 100.0	1.03917	7	3.39434	1.05405	5	3.95419	1.00006	7	4.61214	0.998729	5	2.18857	1.01835	7	1.94177	1.00452	5	2.58438	0.982359	7	5.17319	0.963455	5	1.18027	0.964702	7	3.70924	0.987739	5	7.9976	0.941098	7	8.79304	1.03969	5	4.53644	0	0.0003572	386.3	High	51.85
EQQQHDGVELSVPSDTDVR	7	1	1	K7L4B5	N-Term(TMT6plex); S11(Phospho); S14(Phospho)	2528.09	0.978139	S(11): 100.0; S(14): 97.8; T(16): 2.2	0.99898	3	2.15283	1.0119	3	1.45077	0.954782	3	8.46674	0.998491	3	3.74028	1.04764	3	1.51175	0.995146	3	1.78159	1.00404	3	2.14794	0.969379	3	4.47902	1.00648	3	17.0892	1.02326	3	10.97	1.09698	3	8.30836	0.969827	3	20.9418	0	9.896e-09	420.332	High	51.8
MDIDDDSSDESEEPQK	18	1	1	I1LPJ9	N-Term(TMT6plex); M1(Oxidation); S7(Phospho); K16(TMT6plex)	2394	0.982124	S(7): 98.2; S(8): 1.8; S(11): 0.0	1.01164	5	9.29804	1.21026	8	8.54864	1.08158	5	2.93526	1.22904	8	14.1211	1.02137	5	7.51693	0.867118	8	13.959	0.983557	5	3.05257	0.870076	8	12.8837	1.02962	5	8.24494	0.850042	8	13.1038	0.874485	4	11.8837	0.819878	8	12.4855	0	8.576e-05	298.703	High	51.76
SSSSDNVSSGK	4	2	1	I1JWP1	N-Term(TMT6plex); S3(Phospho); K11(TMT6plex)	1592.76	0.999778	S(1): 0.0; S(2): 0.0; S(3): 100.0; S(4): 0.0; S(8): 0.0; S(9): 0.0	1.1794	3	1.94006				1.15391	3	3.30332				0.857007	3	1.02477				0.905801	3	10.348				0.90153	3	8.24175				0.959836	3	15.3343				0	0.0003438	289.292	High	51.76
EISDDEDEEEK	15	6	3	D6C500;I1JJL6;D6C4Z9	N-Term(TMT6plex); S3(Phospho); K11(TMT6plex)	1875.82	1	S(3): 100.0																																					0	6.324e-06	300.808	High	51.72
TPSMSELNEILFGQEHLK	25	10	1	A0A0R0GLL1	N-Term(TMT6plex); S3(Phospho); M4(Oxidation); K18(TMT6plex)	2627.32	0.98349	T(1): 1.6; S(3): 98.3; S(5): 0.0	0.943322	5	4.73674	1.04849	5	0.88035	0.978842	5	2.12922	1.06033	5	3.52991	1.01159	5	2.9149	0.970994	5	1.59285	1.00919	5	4.13064	0.907328	5	5.75094	1.00033	5	3.03585	0.990131	5	5.1034	1.00132	5	7.88345	0.968654	5	5.76416	0	8.535e-08	454.312	High	51.71
VLYVSPPQPPSPVPEGSEEGSSPR	59	5	1	A0A0R0JRG4	N-Term(TMT6plex); S22(Phospho)	2801.37	0.333333	Y(3): 0.0; S(5): 0.0; S(11): 0.0; S(17): 33.3; S(21): 33.3; S(22): 33.3	0.979902	14	5.46886	0.957186	13	1.98196	1.03174	14	8.17009	0.903322	13	2.72354	0.995401	14	5.1574	1.10389	13	3.88645	0.994668	14	6.93088	1.06119	13	5.61116	0.967648	15	10.81	1.06872	13	5.63187	1.14863	13	25.6383	0.933033	13	8.922	0	2.451e-06	458.709	High	51.64
QGSGIVGTFGQSEELR	10	2	1	K7LFS9	N-Term(TMT6plex); S3(Phospho)	1973.95	1	S(3): 100.0; T(8): 0.0; S(12): 0.0	0.99945	6	5.01401	1.01146	4	7.63023	1.05347	6	2.57586	0.961306	4	10.0574	1.01226	6	6.64787	1.00174	4	6.47321	0.986582	6	3.07404	1.06128	4	6.3978	1.04518	6	1.67621	1.01566	4	2.39609	0.736189	6	8.67894	0.842438	4	19.0327	0	2.454e-07	295.1	High	51.63
VQSGNDIVEVEADHEPSVENLNNVDSK	9	2	1	K7MV72	N-Term(TMT6plex); S3(Phospho); K27(TMT6plex)	3475.67	1	S(3): 100.0; S(17): 0.0; S(26): 0.0	1.00802	5	1.74806	0.927853	4	4.99207	0.978958	5	6.35926	0.821079	4	16.9271	1.04379	5	8.44285	1.18555	4	2.17305	1.06241	5	6.31505	1.11776	4	4.73085	1.03398	5	7.74934	1.0404	4	6.56919	0.836212	5	19.6987	0.804699	4	9.39616	0	5.043e-07	590.966	High	51.62
GLDIDTIQQHYTV	28	10	4	I1LVP7;I1M9S1;I1JUM2;I1L1A4	N-Term(TMT6plex); Y11(Phospho)	1811.88	0.5	T(6): 0.0; Y(11): 50.0; T(12): 50.0																																					0	2.313e-05	358.298	High	51.61
DAGSASEDEGPVR	3	3	1	K7K891	N-Term(TMT6plex); S4(Phospho); S6(Phospho)	1678.66	1	S(4): 100.0; S(6): 100.0	0.877393	1		1.01613	2	5.17577	1.02866	1		0.988589	2	3.93769	0.960539	1		1.05511	2	2.04124	0.844624	1		0.979602	2	7.59291	0.851335	1		1.10885	2	1.12332	2.00594	1		0.646444	2	20.8172	0	8.591e-05	226.568	High	51.6
QVSAGATLSHTPSR	5	3	1	I1NFJ6	N-Term(TMT6plex); S13(Phospho)	1720.86	0.982342	S(3): 0.0; T(7): 0.0; S(9): 0.0; T(11): 1.8; S(13): 98.2	0.875834	3	1.96462	1.03328	2	4.11492	0.970912	3	4.27332	1.00789	2	1.67003	1.06112	3	0.686619	1.00616	2	1.49642	1.06146	3	0.156358	0.983987	2	2.8788	1.04732	3	5.33148	0.965606	2	1.16149	1.12693	3	2.89724	1.02775	2	0.77989	0	1.639e-06	249.981	High	51.58
QLSPGFLEDALDEEDEADYYDNR	3	2	1	I1KCZ9	N-Term(TMT6plex); S3(Phospho)	3013.29	1	S(3): 100.0; Y(19): 0.0; Y(20): 0.0	0.947001	3	1.07613				0.992773	3	1.80563				1.0319	3	1.87574				0.987531	3	1.66242				1.05874	3	1.81071				0.950908	3	1.20863				0	1.196e-06	322.313	High	51.58
NLPGNPDPDAEVITLSPK	5	1	1	K7LW49	N-Term(TMT6plex); S16(Phospho); K18(TMT6plex)	2415.27	1	T(14): 0.0; S(16): 100.0	0.932797	3	0.33408	1.02956	2	3.47205	1.00973	3	6.02041	1.00487	2	6.55708	0.971851	3	3.8464	0.983719	2	5.79981	0.954405	3	0.556766	1.00251	2	1.37192	0.979826	3	2.15104	1.00987	2	1.13352	1.15569	3	3.95928	0.935519	2	1.73961	0	0.000226	305.697	High	51.54
GMWQYGDIQSDDEDTAPPAR	12	1	1	I1K565	N-Term(TMT6plex); S10(Phospho)	2561.09	1	Y(5): 0.0; S(10): 100.0; T(15): 0.0	1.00649	5	5.69426	0.945925	6	6.94919	0.964433	5	14.2558	0.953375	6	5.27452	1.05439	5	4.53127	1.07558	6	5.11093	0.990136	5	4.09303	1.13966	6	4.40217	1.04335	5	8.80255	1.07694	6	3.85571	0.488599	5	60.8017	0.756385	6	129.028	0	5.525e-07	236.839	High	51.48
IPLPPPLYGAASFNSPK	7	1	1	C6TIU9	N-Term(TMT6plex); S15(Phospho); K17(TMT6plex)	2307.26	1	Y(8): 0.0; S(12): 0.0; S(15): 100.0	1.00909	5	1.9056	1.08118	2	1.13622	1.0125	5	5.03815	1.09058	2	1.73657	1.07088	5	14.9565	0.944854	2	1.07666	0.966547	5	7.14223	0.919273	2	3.37422	0.978932	5	3.5762	0.907032	2	3.48615	0.791701	5	2.89251	1.1195	2	3.69139	0	2.88e-07	408.844	High	51.47
SPLGTVQVLTPSNQANTPQFSEPLK	5	5	1	I1K8Q8	N-Term(TMT6plex); T10(Phospho); K25(TMT6plex)	3191.68	0.96344	S(1): 0.0; T(5): 0.0; T(10): 96.3; S(12): 3.7; T(17): 0.0; S(21): 0.0	1.03987	5	1.98709				1.01233	5	3.41213				1.01613	5	9.33663				0.959061	5	4.0613				1.00519	5	6.27753				0.985835	5	1.54455				0	5.655e-06	279.91	High	51.47
YLNEEDIASDDQLEDHYR	2	1	1	A0A368UI23	N-Term(TMT6plex); S9(Phospho)	2534.1	1	Y(1): 0.0; S(9): 100.0; Y(17): 0.0	0.963933	2	2.18889				0.944764	2	8.46104				0.986697	2	2.38194				1.06567	2	0.526102				1.03963	2	6.62404				0.998801	2	10.69				0	6.291e-09	294.185	High	51.43
ATGAFILTASHNPGGPHEDFGIK	30	1	1	I1K5M9	N-Term(TMT6plex); S10(Phospho); K23(TMT6plex)	2875.46	0.999997	T(2): 0.0; T(8): 0.0; S(10): 100.0	1.09009	9	6.93748	1.04067	12	3.94146	1.0589	9	1.96318	1.00046	12	3.43709	1.00406	9	4.14175	0.992045	12	2.87571	0.968206	9	7.35529	0.983647	12	5.8905	0.897324	9	9.45031	1.00595	12	3.67845	1.03397	9	5.00155	0.950926	12	15.098	0	3.203e-09	399.308	High	51.42
GQITDEDGHSNVEIEEIDADK	8	1	1	K7KEJ7	N-Term(TMT6plex); S10(Phospho); K21(TMT6plex)	2852.33	1	T(4): 0.0; S(10): 100.0	1.06592	3	4.70326	1.09209	4	7.05203	1.00593	3	5.10744	1.03762	4	0.721724	0.965423	3	7.17287	1.01823	4	3.39424	0.965724	3	8.64554	0.928976	4	0.673712	0.994466	3	1.85895	0.914797	4	0.926017	0.920779	3	1.85454	0.9855	4	11.7784	0	1.031e-10	393.951	High	51.38
FVDDEPTTGGVIPSGK	14	2	1	I1KA98	N-Term(TMT6plex); S14(Phospho); K16(TMT6plex)	2157.09	1	T(7): 0.0; T(8): 0.0; S(14): 100.0	0.975422	10	3.3249				1.00712	10	4.46909				1.02311	10	3.00307				1.02016	10	2.33345				0.97019	10	5.00688				0.999344	10	8.85248				0	8.295e-08	249.037	High	51.37
STVATGNSESGTTPAGAGVSSPTTR	17	2	1	I1LJ19	N-Term(TMT6plex); S21(Phospho)	2602.22	0.499904	S(1): 0.0; T(2): 0.0; T(5): 0.0; S(8): 0.0; S(10): 0.0; T(12): 0.0; T(13): 0.0; S(20): 50.0; S(21): 50.0; T(23): 0.0; T(24): 0.0	0.94003	2	14.1392	1.03284	3	6.98659	1.11251	2	8.4716	1.09151	3	3.54361	1.04785	2	8.68549	0.88884	3	3.13906	1.0377	2	10.0941	0.989287	3	10.036	0.844422	2	0.89979	0.953687	3	4.39823	1.04318	2	5.06906	1.17801	3	14.1508	0	2.125e-10	396.887	High	51.34
VEEGGDSINVATTPASPSLSK	8	2	2	I1LTM0;I1M4I0	N-Term(TMT6plex); T13(Phospho); S18(Phospho); K21(TMT6plex)	2677.27	0.997844	S(7): 0.0; T(12): 0.1; T(13): 99.9; S(16): 0.1; S(18): 99.9; S(20): 0.1																																					0	2.529e-10	313.56	High	51.27
TVQFVDWCPTGFK	14	7	3	C6T898;I1ML11;I1K3X9	N-Term(TMT6plex); C8(Carbamidomethyl); T10(Phospho); K13(TMT6plex)	2123.05	1	T(1): 0.0; T(10): 100.0																																					0	1.839e-06	366.59	High	51.25
FANLSFVDAGSPR	10	1	1	I1JGM7	N-Term(TMT6plex); S11(Phospho)	1689.82	1	S(5): 0.0; S(11): 100.0	1.05659	4	0.707501	0.962504	6	5.5004	1.0501	4	4.1709	0.997107	6	5.41248	0.935883	4	1.11255	1.0175	6	8.68393	0.999284	4	1.09807	1.03836	6	2.10415	0.984726	4	4.44255	1.03327	6	6.24573	0.963282	4	2.21917	0.855456	6	12.0083	0	5.505e-07	339.557	High	51.24
EALGLGSGPLFGFTK	2	4	2	C6TK51;I1KA98	N-Term(TMT6plex); S7(Phospho); K15(TMT6plex)	2032.09	1	S(7): 100.0; T(14): 0.0																																					0	4.798e-06	238.409	High	51.22
EEWTAEVFDAELMR	3	4	2	A0A0R0JPH2;I1MUE2	N-Term(TMT6plex); T4(Phospho)	2034.91	1	T(4): 100.0																																					0	9.73e-08	328.271	High	51.19
EVDVEVPADEDDSSDEEDSSESSSK	8	6	3	I1MC32;K7MP24;I1MY38	N-Term(TMT6plex); S13(Phospho); K25(TMT6plex)	3224.34	0.960476	S(13): 96.0; S(14): 4.0; S(19): 0.0; S(20): 0.0; S(22): 0.0; S(23): 0.0; S(24): 0.0																																					0	2.277e-07	225.582	High	51.17
SQSLQSGLDQGIR	5	2	2	K7LU20;I1KF88	N-Term(TMT6plex); S3(Phospho)	1697.85	1	S(1): 0.0; S(3): 100.0; S(6): 0.0																																					0	9.971e-07	318.639	High	51.15
NLPGTPDPDAEVIALSPK	12	5	1	K7MZ06	N-Term(TMT6plex); S16(Phospho); K18(TMT6plex)	2372.26	1	T(5): 0.0; S(16): 100.0	1.04483	4	6.11825	1.03763	8	3.85981	0.972177	4	2.82525	1.00964	8	5.8905	0.975045	4	12.3416	0.960919	8	4.45171	0.961292	4	4.90021	0.999489	8	4.6061	0.966357	4	7.41841	1.04039	8	1.98285	1.1308	4	24.9473	0.811623	8	12.4556	0	0.0003477	259.028	High	51.11
ATSLSSASIDDAAVINDLILK	24	1	1	K7KA83	N-Term(TMT6plex); S6(Phospho); K21(TMT6plex)	2655.43	0.979929	T(2): 0.0; S(3): 0.0; S(5): 2.0; S(6): 98.0; S(8): 0.0	1.00321	2	1.40561	1.04573	5	7.16879	0.998027	2	6.64923	0.977973	5	2.87911	1.00006	2	0.0575838	0.995841	5	7.25338	0.983892	2	2.72035	0.951979	5	5.16503	1.03335	2	7.05698	0.995522	5	3.20441	0.964172	2	5.02231	1.06133	5	18.7534	0	4.761e-08	406.038	High	51.07
GRSPAFNALAANFENPNAR	7	2	1	I1MH05	N-Term(TMT6plex); S3(Phospho)	2326.13	1	S(3): 100.0	0.968572	4	3.80394	0.921446	3	0.345946	0.931269	4	1.56438	0.982662	3	0.00517028	1.00053	4	1.44261	0.994488	3	0.30414	1.00043	4	3.43114	1.01066	3	3.409	0.981764	4	2.15779	0.9938	3	3.26709	1.20196	4	21.5642	1.45522	3	6.58721	0	3.192e-09	319.033	High	51.06
GGNNILVICDSYTPQGEPIPTNK	7	5	2	I1M170;C6TNM8	N-Term(TMT6plex); C9(Carbamidomethyl); T13(Phospho); K23(TMT6plex)	3025.5	0.493705	S(11): 1.3; Y(12): 49.4; T(13): 49.4; T(21): 0.0																																					0	2.719e-06	237.776	High	51.06
KEIEEGVAQVVQMLEEAENSSEA	90	2	2	A0A0R0GZS9;A0A0R4J460	K1(TMT6plex); N-Term(TMT6plex); M13(Oxidation); S21(Phospho)	3073.48	0.977083	S(20): 2.3; S(21): 97.7																																					0	1.921e-08	334.9	High	50.98
SSTPVNNNSGDNK	28	1	1	I1MQC0	N-Term(TMT6plex); S1(Phospho); K13(TMT6plex)	1871.89	0.999446	S(1): 99.9; S(2): 0.0; T(3): 0.0; S(9): 0.0	1.05097	13	8.68615	1.0425	6	7.53112	1.00208	13	4.18599	1.00427	6	9.69629	1.03261	13	4.79779	1.02066	6	5.87423	1.0091	13	2.97043	1.00289	6	5.65947	1.00781	13	6.31504	0.960621	6	7.81217	0.757904	13	11.2153	0.882535	6	11.9786	0	7.087e-05	233.316	High	50.96
DKPVSSSSEDDSSDEDEVNAK	14	1	1	I1LIT2	N-Term(TMT6plex); K2(TMT6plex); S7(Phospho); K21(TMT6plex)	3007.39	0.977129	S(5): 0.0; S(6): 1.1; S(7): 97.7; S(8): 1.1; S(12): 0.0; S(13): 0.0	1.09211	5	1.84048	0.937639	2	2.40135	1.12914	5	4.90872	0.938266	2	1.97758	0.973141	5	4.32048	1.14001	2	4.24049	1.0421	5	1.73585	1.15192	2	5.53045	1.03701	5	1.40579	1.11578	2	3.65352	0.62155	5	24.1989	0.33947	2	53.5018	0	8.503e-07	430.677	High	50.95
QGSGIIGTFGQSEELR	10	3	1	A0A0R0F4A0	N-Term(TMT6plex); S3(Phospho)	1987.97	1	S(3): 100.0; T(8): 0.0; S(12): 0.0	1.05758	4	6.9508	1.022	6	13.7835	1.04741	4	7.15143	1.04803	6	6.49004	1.04892	4	4.30163	1.02152	6	5.24187	0.994748	4	3.4115	1.01226	6	8.23758	0.965092	4	8.56569	1.01915	6	5.18646	0.755117	4	57.7381	0.718823	6	14.7468	0	7.254e-08	366.858	High	50.94
ATGAFILTASHNPGGPNEDFGIK	29	1	1	I1KQ93	N-Term(TMT6plex); S10(Phospho); K23(TMT6plex)	2852.44	0.999622	T(2): 0.0; T(8): 0.0; S(10): 100.0	1.15355	2	5.99509	0.98031	18	6.47592	1.03502	2	4.68726	0.984764	18	4.19991	0.957684	2	7.8215	1.00825	18	4.27033	0.944643	2	8.02022	1.00499	18	4.27741	0.894801	2	1.86988	1.01231	18	5.28075	1.04083	2	1.81352	1.01129	18	8.28606	0	1.306e-08	406.941	High	50.94
INPYMSSPCHIELILSEK	19	7	1	K7MHT6	N-Term(TMT6plex); M5(Oxidation); S6(Phospho); C9(Carbamidomethyl); K18(TMT6plex)	2685.34	0.49215	Y(4): 1.6; S(6): 49.2; S(7): 49.2; S(16): 0.0	1.02824	5	10.0699	0.967893	3	4.20996	0.916884	5	5.10471	0.955882	3	3.73033	1.09368	5	2.54806	1.00536	3	1.32187	0.93191	5	4.50459	0.979761	3	6.16789	0.964555	5	1.59659	0.973311	3	1.3252	1.16117	5	5.64196	1.10361	3	1.07778	0	8.308e-05	176.58	High	50.92
QPIEDEAWFLAHEIDYPSDNEK	16	8	2	A0A0R0INZ5;I1L3Z8	N-Term(TMT6plex); S18(Phospho); K22(TMT6plex)	3184.5	1	Y(16): 0.0; S(18): 100.0																																					0	4.552e-09	526.267	High	50.91
DSSEVTPSLPENTDVNISPK	14	3	1	K7KIF2	N-Term(TMT6plex); S18(Phospho); K20(TMT6plex)	2667.32	1	S(2): 0.0; S(3): 0.0; T(6): 0.0; S(8): 0.0; T(13): 0.0; S(18): 100.0	0.969505	6	6.06617	0.872207	7	14.4371	1.00959	6	7.34504	0.94749	7	13.2482	1.00883	6	6.34201	1.11901	7	13.2776	1.01541	6	11.9492	1.08383	7	6.314	1.02134	6	4.9687	1.04426	7	8.5476	0.707686	5	36.0985	0.84425	7	29.1304	0	5.613e-08	407.113	High	50.91
YEMVFDGDNSQSPR	10	1	1	K7MVQ0	N-Term(TMT6plex); S12(Phospho)	1953.83	0.5	Y(1): 0.0; S(10): 50.0; S(12): 50.0	0.985718	5	6.76599				1.05695	5	2.78915				0.965	5	2.32563				0.924367	5	18.8317				1.01072	5	3.86419				1.17877	5	9.32015				0	5.216e-07	273.547	High	50.91
DYHDHTGLPQMSDTGSVGEFYLVTDPGSSGSPPR	4	1	1	I1M0N4	N-Term(TMT6plex); M11(Oxidation); S31(Phospho)	3931.74	0.99811	Y(2): 0.0; T(6): 0.0; S(12): 0.0; T(14): 0.0; S(16): 0.0; Y(21): 0.0; T(24): 0.0; S(28): 0.0; S(29): 0.2; S(31): 99.8	1.05029	2	2.25831	0.962041	2	9.01399	0.951861	2	18.2256	1.06996	2	6.85351	1.05171	2	18.7973	0.990619	2	4.37405	1.0015	2	0.214471	1.00499	2	12.5071	0.976926	2	11.0025	1.00569	2	3.88782	0.905272	2	19.1699	0.909113	2	14.8422	0	1.657e-10	325.876	High	50.9
AYETTDQAILSDSSDLGR	11	1	1	I1KUC9	N-Term(TMT6plex); S13(Phospho)	2251.04	0.988278	Y(2): 0.0; T(4): 0.0; T(5): 0.0; S(11): 0.0; S(13): 98.8; S(14): 1.2	0.867571	2	4.66743	1.00574	6	5.00127	0.989845	2	22.4982	0.947766	6	8.93385	1.11445	2	15.0547	1.03192	6	5.35822	0.891334	2	3.53536	1.09605	6	2.20841	0.993698	2	0.303499	0.991395	6	3.24308	1.31233	2	9.69047	1.01462	6	18.7739	0	5.842e-09	342.691	High	50.86
KVESSDSDDSSSDEDK	19	1	1	I1LIT2	N-Term(TMT6plex); K1(TMT6plex); S5(Phospho); K16(TMT6plex)	2497.15	0.499901	S(4): 50.0; S(5): 50.0; S(7): 0.0; S(10): 0.0; S(11): 0.0; S(12): 0.0	1.0471	7	7.78362	1.2543	3	10.3413	1.05479	7	8.04746	1.22256	3	4.35684	1.04391	7	5.28152	0.937681	3	6.43971	1.08002	7	2.5894	0.870401	3	1.46786	1.03118	7	6.17423	0.846488	3	1.7185	0.499964	6	19.2496	0.648045	3	2.55171	0	1.717e-06	281.517	High	50.86
SNSPENAEVSDLR	2	1	1	I1K3A1	N-Term(TMT6plex); S3(Phospho)	1726.79	1	S(1): 0.0; S(3): 100.0; S(10): 0.0	1.03901	2	2.43474				1.09056	2	3.68358				0.950355	2	5.96747				0.957813	2	11.3123				0.973487	2	9.72065				0.967099	2	6.07113				0	4.467e-05	285.273	High	50.86
ISIPNAIQQPTDFSEDLR	6	2	1	C6ZRM2	N-Term(TMT6plex); S2(Phospho)	2353.17	1	S(2): 100.0; T(11): 0.0; S(14): 0.0	1.03311	6	4.05914				0.990972	6	6.26212				0.969786	6	5.20262				1.00709	6	3.09886				1.00543	6	7.5116				1.03454	6	6.96018				0	1.098e-07	342.374	High	50.82
LSSLTSPAEVPLNSSSSTVLEK	2	2	1	I1KAR2	N-Term(TMT6plex); S6(Phospho); K22(TMT6plex)	2784.47	0.954331	S(2): 2.3; S(3): 0.1; T(5): 2.3; S(6): 95.4; S(14): 0.0; S(15): 0.0; S(16): 0.0; S(17): 0.0; T(18): 0.0	1.00294	2	3.88694				1.0071	2	3.95986				1.04018	2	8.24141				1.00721	2	3.6964				0.945184	2	7.24888				1.00819	2	7.64339				0	2.957e-08	266.529	High	50.81
NQTEENGDLTDSEK	3	1	1	I1JAN2	N-Term(TMT6plex); T10(Phospho); K14(TMT6plex)	2117.97	1	T(3): 0.0; T(10): 100.0; S(12): 0.0	0.901524	3	1.23964				1.01558	3	1.01001				0.938761	3	15.2507				1.00408	3	1.8231				1.01256	3	0.558818				1.27054	3	0.231225				0	1.699e-06	312.945	High	50.78
SRSCANIGGISK	6	3	1	I1MSA4	N-Term(TMT6plex); S3(Phospho); C4(Carbamidomethyl); K12(TMT6plex)	1787.92	1	S(1): 0.0; S(3): 100.0; S(11): 0.0	1.00865	2	1.60866	1.01118	2	0.850407	1.06633	2	2.03841	0.983418	2	1.20361	0.962146	2	3.88181	1.02809	2	0.377782	0.989538	2	4.9858	0.993904	2	1.63299	0.989864	2	1.49693	0.969764	2	1.60054	0.967612	2	1.26363	1.07182	2	6.12661	0	1.437e-06	250.368	High	50.73
IGELMSTGYTSDSSPNNSVHGNSEFTHLPLIK	6	1	1	I1MAM4	N-Term(TMT6plex); M5(Oxidation); S14(Phospho); S18(Phospho); K32(TMT6plex)	4066.9	0.483598	S(6): 0.0; T(7): 0.0; Y(9): 0.0; T(10): 0.0; S(11): 2.7; S(13): 48.7; S(14): 48.7; S(18): 99.4; S(23): 0.3; T(26): 0.3	1.04552	4	2.45796				0.809411	4	8.10213				1.18193	4	12.7343				0.855892	4	6.63555				0.973784	4	5.93909				1.44315	4	4.14084				0	1.809e-09	226.533	High	50.7
HLLDPADSPLPWAGR	11	2	1	I1LKW7	N-Term(TMT6plex); S8(Phospho)	1953.98	1	S(8): 100.0	0.994524	6	5.75368	0.931933	5	5.86187	1.06576	6	4.65142	1.0252	5	1.37714	0.957193	6	2.92583	0.974767	5	2.65651	1.05639	6	10.738	1.02546	5	2.41249	0.935648	6	8.2728	1.05438	5	5.10785	0.962243	6	18.0611	0.949526	5	18.2671	0	8.807e-09	342.337	High	50.63
VLSEDETEDDK	7	1	1	I1KH92	N-Term(TMT6plex); S3(Phospho); K11(TMT6plex)	1817.85	1	S(3): 100.0; T(7): 0.0	1.01512	7	4.71485				1.01093	7	2.3469				1.02509	7	7.39976				1.00962	7	2.91722				1.00877	7	4.73982				0.606684	7	42.4717				0	7.035e-06	291.306	High	50.62
NLPGMPDPDAEVIALSPK	8	2	1	K7KSV3	N-Term(TMT6plex); S16(Phospho); K18(TMT6plex)	2402.25	1	S(16): 100.0	1.01553	6	4.66721	0.989273	2	1.24979	1.01608	6	2.26897	1.01774	2	1.75564	0.980056	6	0.468552	1.02863	2	0.978499	1.02731	6	2.24024	1.03285	2	0.783118	1.01644	6	1.62471	0.976704	2	0.832179	0.883724	6	7.56025	0.917697	2	4.34752	0	9.842e-06	341.836	High	50.61
ALHTALTQGSSPGTNNAR	3	1	1	I1MD87	N-Term(TMT6plex); S11(Phospho)	2105.03	0.980221	T(4): 0.0; T(7): 0.0; S(10): 2.0; S(11): 98.0; T(14): 0.0	1.07057	3	3.73708				1.0587	3	0.46165				1.04433	3	0.301147				0.955663	3	5.14415				0.996244	3	7.42402				0.835445	3	3.1335				0	3.576e-08	255.441	High	50.59
ILGSDSPELHDVAIMEAK	18	2	1	A0A0R0KC48	N-Term(TMT6plex); S6(Phospho); M15(Oxidation); K18(TMT6plex)	2479.26	0.999552	S(4): 0.0; S(6): 100.0	1.03274	7	1.91698	0.944575	3	3.69899	0.965885	7	2.59637	0.865554	3	0.968459	1.02786	7	3.84206	1.12259	3	7.30806	0.994487	7	3.75957	1.02111	3	0.719099	0.988161	7	1.97512	1.07431	3	1.28725	1.02286	7	10.4753	0.960237	3	6.40993	0	3.311e-08	311.4	High	50.58
IDDDSSLSPVR	9	2	1	A0A0R0G409	N-Term(TMT6plex); S8(Phospho)	1512.72	2.01973e-06	S(5): 98.8; S(6): 1.2; S(8): 0.0	0.948646	4	3.90519	1.07727	3	1.68911	0.963832	4	3.78184	1.02123	3	2.73646	1.00847	4	3.64873	1.01602	3	1.93159	1.00304	4	4.36828	0.967955	3	3.46252	1.03719	4	3.29478	0.978358	3	0.310403	1.00885	4	7.05118	0.879871	3	14.5089	0	1.01e-05	249.358	High	50.55
LAIYFIESEDRR	6	1	1	I1N5E5	N-Term(TMT6plex); S8(Phospho)	1820.92	1	Y(4): 0.0; S(8): 100.0	0.955839	6	1.34007				1.01248	6	2.09069				1.02071	6	1.0622				0.977216	6	2.49055				0.982437	6	2.24579				1.14063	6	3.64382				0	4.106e-06	341.502	High	50.52
NSSHGQIGGSDDDVVIVAAYR	2	1	1	Q6TXD0	N-Term(TMT6plex); S2(Phospho)	2469.17	0.5	S(2): 50.0; S(3): 50.0; S(10): 0.0; Y(20): 0.0	0.833478	1					0.888779	1					0.91935	1					0.884112	1					0.857038	1					2.40848	1					0	1.054e-08	301.642	High	50.52
NFGAPNVGGDGSPR	7	2	1	A0A0R0EGX0	N-Term(TMT6plex); S12(Phospho)	1653.76	1	S(12): 100.0	1.03638	3	0.593367	0.975437	4	3.87198	1.04169	3	0.610343	0.986304	4	3.52458	0.973037	3	6.99386	0.974986	4	5.66205	1.00838	3	8.30026	1.01945	4	4.55851	0.987864	3	2.02199	1.11618	4	3.18207	0.962217	3	8.45114	0.801569	4	6.37932	0	8.944e-06	274.44	High	50.46
SPSFQQLSTPGSVSSSPNSVK	10	1	1	A0A0R0KET8	N-Term(TMT6plex); S3(Phospho); K21(TMT6plex)	2659.34	0.984883	S(1): 1.5; S(3): 98.5; S(8): 0.0; T(9): 0.0; S(12): 0.0; S(14): 0.0; S(15): 0.0; S(16): 0.0; S(19): 0.0	1.0219	3	1.81807	1.09061	4	3.68665	1.03164	3	0.342053	1.0419	4	1.92044	0.950575	3	2.07609	0.960831	4	1.61116	1.00463	3	7.40053	0.958626	4	1.32228	1.03664	3	4.74856	0.990515	4	5.94226	0.86788	3	4.11183	0.891436	4	0.308406	0	1.28e-06	396.33	High	50.46
HSSGHESDEGR	7	4	1	A0A0R0HYW7	N-Term(TMT6plex); S7(Phospho)	1506.62	1	S(2): 0.0; S(3): 0.0; S(7): 100.0	1.06503	4	4.90336	0.965485	3	1.4363	0.877799	4	6.42486	0.841657	3	11.4676	1.05185	4	17.7953	1.10401	3	1.45185	0.972193	4	4.84796	1.18475	3	4.71235	1.05556	4	10.9906	0.932958	3	9.41303	0.907168	4	17.3576	1.09966	3	5.95274	0	1.899e-06	151.694	High	50.38
LILESDDEQDLSEEK	5	4	1	K7LPG8	N-Term(TMT6plex); S5(Phospho); K15(TMT6plex)	2301.11	1	S(5): 100.0; S(12): 0.0	1.02879	2	2.88117	0.962434	3	7.01613	1.02851	2	0.268713	0.971646	3	0.804635	1.09283	2	8.34126	1.08582	3	0.836839	0.95231	2	1.34986	1.08586	3	0.740096	0.927498	2	5.00794	1.03409	3	5.30066	0.960376	2	1.87769	0.847917	3	0.48429	0	2.41e-05	306.552	High	50.37
LTSEAGNEEWDDSLLTK	4	4	1	K7L2W9	N-Term(TMT6plex); S3(Phospho); K17(TMT6plex)	2446.18	0.984596	T(2): 1.5; S(3): 98.5; S(13): 0.0; T(16): 0.0	1.16077	3	1.29177				0.969389	3	3.59235				1.02251	3	1.03538				0.970712	3	0.198215				0.946509	3	1.48531				0.889039	3	36.7955				0	3.221e-06	211.387	High	50.35
DVSYSAVSPSYAK	14	3	1	K7LKH7	N-Term(TMT6plex); S8(Phospho); K13(TMT6plex)	1911.95	1	S(3): 0.0; Y(4): 0.0; S(5): 0.0; S(8): 100.0; S(10): 0.0; Y(11): 0.0	1.03955	6	3.24784	1.13983	8	6.98513	0.97506	6	2.6444	1.06522	8	6.97082	1.02701	6	9.49638	0.963543	8	7.53136	1.02012	6	7.66348	0.939318	8	8.39032	1.04828	6	6.77915	0.945202	8	5.64525	0.909664	6	16.9288	0.953581	8	15.8545	0	5.866e-06	298.712	High	50.33
EAPAAEVATTELSVAETPEIVK	9	3	1	C6T0E6	N-Term(TMT6plex); T17(Phospho); K22(TMT6plex)	2793.46	1	T(9): 0.0; T(10): 0.0; S(13): 0.0; T(17): 100.0	0.998768	9	4.99274				0.998241	9	2.0914				1.01566	9	4.163				0.993466	9	5.20192				0.980529	9	3.29827				0.966591	9	13.5579				0	3.79e-08	326.687	High	50.33
VFSAPGPALSPESEADDVPENDSDDAEAPTSGK	7	1	1	I1LEM3	N-Term(TMT6plex); S23(Phospho); K33(TMT6plex)	3839.75	1	S(3): 0.0; S(10): 0.0; S(13): 0.0; S(23): 100.0; T(30): 0.0; S(31): 0.0	1.10354	6	3.7912				1.04295	6	13.8556				0.976891	6	9.11333				1.06738	6	7.76101				0.971555	6	9.6508				0.791351	5	7.85343				0	1.712e-10	386.655	High	50.24
VLEQLSGQTPVFSK	14	8	1	I1JVL6	N-Term(TMT6plex); T9(Phospho); K14(TMT6plex)	2071.13	0.999997	S(6): 0.0; T(9): 100.0; S(13): 0.0	1.04609	4	3.5411	1.02609	10	2.60227	1.02497	4	5.15949	1.01099	10	2.10267	1.04184	4	3.16394	0.99756	10	4.10072	0.952055	4	3.6272	0.966249	10	1.86459	0.956169	4	4.02837	0.982273	10	2.39481	0.964906	4	13.8348	1.07656	10	11.7784	0	6.123e-07	297.021	High	50.23
TNSSPGNFDSSIDQPMR	13	2	1	K7LWC6	N-Term(TMT6plex); S3(Phospho); M16(Oxidation)	2177.94	0.954095	T(1): 2.3; S(3): 95.4; S(4): 2.3; S(10): 0.0; S(11): 0.0	1.00826	6	3.55497	1.3273	6	4.27365	1.01568	6	2.55837	1.27891	6	3.45346	0.986817	6	3.13758	0.747886	6	9.21944	1.04379	6	7.40297	0.827477	6	8.24915	1.03967	6	13.7665	0.78914	6	10.1307	0.806075	6	31.2709	0.944828	6	26.5032	0	9.415e-06	283.336	High	50.19
NNGNCSPDGLGDNESDR	11	2	1	A0A0R0E752	N-Term(TMT6plex); C5(Carbamidomethyl); S6(Phospho)	2129.84	1	S(6): 100.0; S(15): 0.0	0.866511	5	9.01517	0.969307	6	18.5297	1.06787	5	3.63	1.01802	6	3.69007	0.918529	5	7.53531	1.08784	6	5.33279	1.04365	5	10.7112	1.05411	6	7.68295	1.0003	5	13.0853	1.03662	6	6.87932	1.54069	3	1.204	0.983764	4	6.23052	0	2.265e-07	222.128	High	50.19
LANIAGGSPTLQSNR	10	3	1	I1NFP5	N-Term(TMT6plex); S8(Phospho); S13(Phospho)	1887.89	0.98131	S(8): 100.0; T(10): 1.9; S(13): 98.1	1.04738	6	4.16093	1.06832	4	0.792968	1.08292	6	8.45079	1.041	4	3.57986	0.964495	6	5.77239	0.938395	4	2.07078	0.956406	6	6.50108	1.02306	4	4.58541	0.944685	6	4.8815	0.942723	4	7.00051	1.03902	6	5.31364	0.968464	4	4.75619	0	8.997e-07	273.343	High	50.16
GKPAASSSSSESSDDNSDEDEAPK	45	1	1	I1LIT2	N-Term(TMT6plex); K2(TMT6plex); S12(Phospho); K24(TMT6plex)	3164.42	0.981303	S(6): 0.0; S(7): 0.0; S(8): 0.0; S(9): 0.0; S(10): 0.0; S(12): 98.1; S(13): 1.8; S(17): 0.0	1.09916	10	10.5494	1.07806	5	2.11208	1.02681	10	5.87891	0.914763	5	6.84588	1.08149	10	6.05387	1.09142	5	7.35456	1.03994	10	5.7631	1.02555	5	8.21216	1.0192	10	8.48338	1.00711	5	7.31947	0.63372	10	16.7647	0.688379	5	18.4623	0	5.759e-09	362.546	High	50.11
SSSPGQEEVEGTAK	16	1	1	K7KVV7	N-Term(TMT6plex); S2(Phospho); K14(TMT6plex)	1943.94	0.495373	S(1): 0.9; S(2): 49.5; S(3): 49.5; T(12): 0.0	1.01272	6	3.05951	0.834998	2	1.64911	1.03539	6	11.0636	0.775556	2	6.67697	1.04115	6	6.26624	1.15515	2	0.433163	0.972392	6	6.33728	1.25057	2	1.64283	1.03024	6	6.72485	1.20581	2	4.03081	0.745032	6	8.00494	0.590553	2	9.59258	0	1.213e-05	281.989	High	50.09
QASSGSPWYGPDR	5	2	1	C6TLM4	N-Term(TMT6plex); S6(Phospho)	1716.76	0.98323	S(3): 0.0; S(4): 0.0; S(6): 98.3; Y(9): 1.7	1.05335	4	7.77411				1.01622	4	4.79069				0.986149	4	9.64925				0.970558	4	3.75149				1.00575	4	9.12082				0.848965	4	12.531				0	1.981e-05	265.202	High	50.06
DVSDEEIEAEELER	6	2	1	A0A0R0G3K8	N-Term(TMT6plex); S3(Phospho)	1971.86	1	S(3): 100.0	0.94	2	4.04776	0.930121	4	2.84869	0.988337	2	1.55188	0.927413	4	2.68291	1.11643	2	0.239033	1.0706	4	2.97978	1.12436	2	9.31744	1.07159	4	1.29983	1.00245	2	4.76139	1.07908	4	6.98206	0.631601	2	13.0444	0.74909	4	10.1687	0	2.319e-07	404.06	High	50.05
DVPQNSSPADTDNSVPK	9	2	1	K7N565	N-Term(TMT6plex); S7(Phospho); K17(TMT6plex)	2309.11	0.974038	S(6): 2.6; S(7): 97.4; T(11): 0.0; S(14): 0.0	1.0268	6	4.43797	1.07378	3	3.79412	1.01687	6	3.41478	1.04557	3	0.94622	1.01007	6	3.50911	0.955265	3	0.753765	1.00842	6	1.02654	1.01241	3	0.334031	0.997152	6	7.57574	0.992838	3	0.171323	0.840534	6	24.3966	0.696926	3	0.304906	0	5.159e-06	220.6	High	50.04
KLSEQNMGAPPSYEEAVGESR	3	1	1	I1N5E8	N-Term(TMT6plex); K1(TMT6plex); S3(Phospho)	2817.36	1	S(3): 100.0; S(12): 0.0; Y(13): 0.0; S(20): 0.0	1.01649	3	1.79516				1.02881	3	3.11293				1.03638	3	7.66451				0.982246	3	2.58719				0.945549	3	2.84472				0.725289	3	3.82038				0	6.453e-05	321.814	High	50.02
AIGDDGNDSDEEAKR	6	3	1	A0A0R0GD78	N-Term(TMT6plex); S9(Phospho); K14(TMT6plex)	2129.98	1	S(9): 100.0	0.951257	2	1.15877	1.08985	4	3.61091	0.95084	2	9.20496	1.08967	4	3.88165	1.08455	2	4.96134	0.970528	4	3.35288	1.04947	2	8.01191	0.991418	4	4.31423	1.0663	2	6.56153	0.960898	4	2.87339	0.761716	2	32.3985	0.730837	4	17.0064	0	3.722e-08	424.017	High	50
AASSSSSSDSSEDDSSDEDEVATKK	11	1	1	I1LPJ9	N-Term(TMT6plex); S4(Phospho); K24(TMT6plex); K25(TMT6plex)	3288.47	0.94629	S(3): 1.8; S(4): 94.6; S(5): 1.8; S(6): 1.8; S(7): 0.0; S(8): 0.0; S(10): 0.0; S(11): 0.0; S(15): 0.0; S(16): 0.0; T(23): 0.0	1.10347	2	3.75063				1.04391	2	9.3482				0.879011	2	13.7319				0.860913	2	7.1087				1.02151	2	9.47164				1.13927	2	42.5345				0	3.709e-09	264.313	High	50
RNQPGTPYPDAEVIALSPK	4	6	2	I1ND00;I1LF27	N-Term(TMT6plex); S17(Phospho); K19(TMT6plex)	2591.37	1	T(6): 0.0; Y(8): 0.0; S(17): 100.0																																					0	7.612e-11	425.261	High	49.99
AVEAAQSDDDDDDDDGDIR	5	1	1	I1L515	N-Term(TMT6plex); S7(Phospho)	2345.91	1	S(7): 100.0	1.0743	3	1.01137	0.937623	2	2.13809	1.05881	3	6.34581	1.01626	2	6.70625	0.924789	3	4.76681	0.950577	2	7.06359	0.973303	3	6.59291	1.08917	2	2.94231	0.956069	3	2.65962	1.00882	2	2.03634	0.904739	3	7.92453	1.01957	2	6.05697	0	2.047e-10	274.371	High	49.98
DGEVSDSIEGGTEK	15	1	1	I1MJ53	N-Term(TMT6plex); S5(Phospho); K14(TMT6plex)	1960.92	1	S(5): 100.0; S(7): 0.0; T(12): 0.0	1.10718	9	4.28176	1.01078	6	14.8991	1.09492	9	6.52156	0.999659	6	8.35764	0.990614	9	8.66022	1.04507	6	4.45619	0.974365	9	2.44814	1.02007	6	6.78756	0.981159	9	2.5652	1.05612	6	2.33663	0.64179	9	61.9675	0.55221	6	18.4769	0	1.352e-06	363.14	High	49.93
TILEQFVSQGQSPPTSPAR	6	1	1	I1JC79	N-Term(TMT6plex); S12(Phospho)	2352.18	1	T(1): 0.0; S(8): 0.0; S(12): 100.0; T(15): 0.0; S(16): 0.0	1.0445	3	1.66655	0.980636	3	3.29954	1.04578	3	2.00593	1.0317	3	4.70457	0.977481	3	3.97351	1.04728	3	0.985497	0.980454	3	0.217957	1.01788	3	4.20432	0.992909	3	4.32059	1.02474	3	1.18378	0.990429	3	6.86577	0.878134	3	2.16792	0	9.067e-09	388.407	High	49.91
TTDGGGALVVSAEDLVTSR	12	1	1	K7LBG5	N-Term(TMT6plex); S18(Phospho)	2157.08	0.983446	T(1): 0.0; T(2): 0.0; S(11): 0.0; T(17): 1.7; S(18): 98.3	0.965847	5	6.61329	1.00393	3	5.38043	1.01423	5	8.8364	0.939895	3	0.166197	1.0179	5	6.64716	1.05155	3	0.0218192	1.07475	5	4.38269	1.00576	3	2.33991	1.00566	5	7.43648	1.04207	3	1.23733	0.905834	5	40.0007	1.01278	3	1.10117	0	2.675e-08	370.576	High	49.91
DDAAGYASADDAAPINSDK	2	1	1	Q0PJI2	N-Term(TMT6plex); S8(Phospho); K19(TMT6plex)	2405.1	0.999046	Y(6): 0.1; S(8): 99.9; S(17): 0.0	0.981354	2	0.229538				0.945095	2	1.76595				0.964149	2	5.45958				0.937898	2	2.53746				1.09383	2	11.3576				1.16566	2	13.5081				0	2.224e-07	212.433	High	49.91
FYAAASYVGFDGSSPTK	32	5	1	K7KGN5	N-Term(TMT6plex); S14(Phospho); K17(TMT6plex)	2306.12	0.96498	Y(2): 0.0; S(6): 0.0; Y(7): 0.0; S(13): 1.8; S(14): 96.5; T(16): 1.8	1.0761	11	5.92914	1.01006	7	4.40287	0.97204	11	4.97061	0.942656	7	7.78913	1.05495	11	4.47438	1.06407	7	12.1127	1.03113	11	2.41573	1.02004	7	5.09038	0.96642	11	4.26514	1.0483	7	6.18682	0.854208	11	42.7911	0.915675	7	16.5382	0	7.515e-08	288.032	High	49.89
RTDSVVDNMPDALR	12	2	1	I1MBQ9	N-Term(TMT6plex); S4(Phospho)	1897.91	0.999996	T(2): 0.0; S(4): 100.0	1.0417	6	1.49196	0.879367	6	3.11437	1.0083	6	5.15918	0.868097	6	5.11522	0.931983	6	7.45227	1.10625	6	4.95758	0.98124	6	6.30393	1.11928	6	5.86546	1.0153	6	5.15457	1.05384	6	5.89861	1.01248	6	15.2087	0.943654	6	11.286	0	5.025e-06	423.014	High	49.87
SKPLDAVAGAVSGSPEESPEYK	6	1	1	K7LKW9	N-Term(TMT6plex); K2(TMT6plex); S14(Phospho); K22(TMT6plex)	2985.55	0.999975	S(1): 0.0; S(12): 0.0; S(14): 100.0; S(18): 0.0; Y(21): 0.0	1.00312	4	6.60722	1.01196	1		1.01998	4	8.525	0.949818	1		0.941161	4	3.35069	1.01508	1		1.06802	4	4.68726	0.952576	1		0.969843	4	11.5209	1.1645	1		0.850193	4	4.41281	0.801799	1		0	5.372e-07	315.279	High	49.85
DDTHQDIDISPAALTEK	2	2	1	K7LRU7	N-Term(TMT6plex); S10(Phospho); K17(TMT6plex)	2407.18	1	T(3): 0.0; S(10): 100.0; T(15): 0.0	0.984594	2	1.6043				0.974725	2	1.37475				1.04707	2	0.744848				1.05592	2	4.27361				1.01785	2	0.82638				0.833893	2	13.2762				0	1.535e-10	364.832	High	49.85
ALTESCLLLPSGSGR	15	1	1	I1LNZ3	N-Term(TMT6plex); C6(Carbamidomethyl); S13(Phospho)	1869.94	0.999758	T(3): 0.0; S(5): 0.0; S(11): 0.0; S(13): 100.0	0.986002	6	0.458855	0.928667	6	3.83615	1.00322	6	9.91002	0.933168	6	2.60268	0.965633	6	3.07637	1.07676	6	3.48615	0.945945	6	4.8181	1.05523	6	2.3309	1.0068	6	1.39793	1.02112	6	1.98296	1.18062	6	3.24106	1.0517	6	4.18383	0	1.722e-05	352.667	High	49.84
QISNLEVWSDDK	6	1	1	I1M6Y2	N-Term(TMT6plex); S3(Phospho); K12(TMT6plex)	1971.99	1	S(3): 100.0; S(9): 0.0	0.996536	6	1.388				0.948518	6	3.32425				1.03405	6	2.72664				1.0748	6	4.60874				0.997626	6	1.65237				0.970911	6	16.4195				0	1.766e-05	336.68	High	49.82
GGSSDSDEGDR	7	1	1	I1M397	N-Term(TMT6plex); S6(Phospho)	1390.54	1	S(3): 0.0; S(4): 0.0; S(6): 100.0	0.835526	3	2.48694	0.67442	2	0.578673	0.932437	3	11.8677	0.700236	2	13.8259	0.94037	3	8.05142	1.20171	2	0.629282	0.910702	3	13.0606	1.16102	2	9.61218	0.91737	3	9.76454	1.14666	2	1.34509	2.26033	3	3.24188	1.51337	2	1.28901	0	5.268e-07	246.664	High	49.81
QHANSDDSNHNR	10	2	1	A0A0R0KJM6	N-Term(TMT6plex); S8(Phospho)	1703.71	1	S(5): 0.0; S(8): 100.0	1.035	6	19.8527	0.91963	3	8.32889	0.939498	6	18.1744	1.01522	3	0.622618	0.944395	6	13.59	1.08671	3	13.1287	0.963497	6	13.343	1.0516	3	9.38176	0.883494	6	6.94656	0.862726	3	5.14751	1.31231	6	24.8092	1.18036	3	4.81001	0	3.712e-06	317.693	High	49.75
FGSVSLGSQDEILSNKESPR	8	4	1	A0A0R0HHS8	N-Term(TMT6plex); K16(TMT6plex); S18(Phospho)	2688.37	1	S(3): 0.0; S(5): 0.0; S(8): 0.0; S(14): 0.0; S(18): 100.0	1.10377	4	0.896912	1.08563	1		1.11594	4	1.49641	1.12147	1		0.980148	4	6.42561	0.877361	1		0.946538	4	3.74903	0.913443	1		0.998324	4	1.12139	1.00462	1		0.693532	4	11.0717	0.94538	1		0	7.535e-11	456.253	High	49.74
GASTGYDNAVALPAGGR	4	5	3	C6TKL8;C6T7N2;I1MNK0	N-Term(TMT6plex); S3(Phospho)	1885.9	0.999993	S(3): 100.0; T(4): 0.0; Y(6): 0.0																																					0	2.549e-06	346.592	High	49.73
IYDYDVYNDLGNPDSGDK	8	5	3	Q43438;Q42780;I1M599	N-Term(TMT6plex); S15(Phospho); K18(TMT6plex)	2601.18	1	Y(2): 0.0; Y(4): 0.0; Y(7): 0.0; S(15): 100.0																																					0	1.354e-09	381.454	High	49.68
VEDQYAQVLSESPK	11	4	1	C6TJQ6	N-Term(TMT6plex); S12(Phospho); K14(TMT6plex)	2131.08	1	Y(5): 0.0; S(10): 0.0; S(12): 100.0	1.04519	6	2.3881	0.97692	3	0.0782554	1.04077	6	3.75298	1.01326	3	0.0783963	1.00039	6	3.57593	1.02171	3	1.6661	1.02234	6	2.62985	1.04316	3	0.707533	0.93675	6	3.68692	1.0157	3	1.29474	0.829136	6	14.0757	0.866534	3	3.65739	0	1.105e-06	359.427	High	49.67
TDSSILEMSGELGR	10	2	1	A0A0R0H9F2	N-Term(TMT6plex); M8(Oxidation); S9(Phospho)	1819.84	1	T(1): 0.0; S(3): 0.0; S(4): 0.0; S(9): 100.0	1.0207	6	1.44586	1.11627	4	5.32751	1.05808	6	5.90653	1.15606	4	2.30959	1.02621	6	3.138	0.897762	4	1.66995	0.99425	6	4.89664	0.979382	4	5.61489	1.03401	6	5.2579	0.933778	4	3.22433	0.777388	6	23.0448	0.782319	4	1.27309	0	2.614e-07	272.915	High	49.65
AGSSTTFLSPPSSPR	19	1	1	I1M155	N-Term(TMT6plex); S9(Phospho); S12(Phospho)	1880.84	0.0249546	S(3): 0.0; S(4): 0.0; T(5): 0.0; T(6): 0.0; S(9): 100.0; S(12): 2.5; S(13): 97.5	1.06778	7	13.1476	0.888304	10	5.73972	0.980114	7	3.80937	0.880496	10	12.9933	1.03411	7	1.83261	1.12582	10	5.73455	1.02256	7	6.10743	1.06341	10	7.50209	0.971309	7	8.62752	1.08357	10	6.01665	0.963763	7	28.0011	0.966477	10	16.5135	0	6.322e-06	284.757	High	49.64
AEQLGFSLSSIEK	8	1	1	A0A0R0JJ40	N-Term(TMT6plex); S7(Phospho); K13(TMT6plex)	1947.03	1	S(7): 100.0; S(9): 0.0; S(10): 0.0	0.978182	7	1.77015				0.978631	7	1.58651				1.03224	7	2.12596				1.0194	7	0.671597				1.04083	7	3.60303				0.921239	7	5.93298				0	9.572e-06	298.023	High	49.62
EGESDAEDLIGCR	7	1	1	K7MAX3	N-Term(TMT6plex); S4(Phospho); C12(Carbamidomethyl)	1759.74	1	S(4): 100.0	1.04054	5	3.17932	1.06176	2	5.4874	0.949167	5	6.89029	1.02517	2	6.84813	0.912057	5	9.10827	1.02228	2	3.01722	1.02437	5	5.96453	1.01252	2	6.53674	0.955176	5	2.74893	0.981231	2	0.976862	1.41193	5	8.89889	0.735053	2	19.9525	0	4.88e-07	351.375	High	49.6
SPPADELSSGNDFK	11	2	1	K7MVX0	N-Term(TMT6plex); S1(Phospho); K14(TMT6plex)	2001.96	1	S(1): 100.0; S(8): 0.0; S(9): 0.0	1.00308	6	4.42365	0.964244	5	5.48426	0.956867	6	8.82057	0.894385	5	1.71579	1.03484	6	3.64413	1.06115	5	7.25763	1.00285	6	3.68038	1.08197	5	3.18826	1.0421	6	0.68906	1.07091	5	1.35579	0.889519	6	16.694	0.793551	5	16.3486	0	7.698e-05	261.974	High	49.6
FVEDGSLDENVESFLSHDDTDPR	6	4	1	A0A0R0JDA7	N-Term(TMT6plex); S6(Phospho)	2932.27	1	S(6): 100.0; S(13): 0.0; S(16): 0.0; T(20): 0.0	0.977693	1		1.02392	4	1.56506	1.02811	1		0.961026	4	9.14605	1.01135	1		1.05131	4	4.04044	1.02295	1		0.958316	4	5.66106	1.0037	1		0.954147	4	1.90873	0.914958	1		1.20023	4	9.78949	0	0.0002577	324.694	High	49.55
ASLSAGNVPEMFDSR	8	2	1	K7LWC6	N-Term(TMT6plex); S4(Phospho)	1889.87	0.999753	S(2): 0.0; S(4): 100.0; S(14): 0.0	1.0516	5	5.43615	0.791255	3	4.21194	1.03448	5	6.17419	0.864278	3	1.16752	0.997757	5	2.9372	1.1664	3	1.37724	0.899669	5	3.6153	1.18952	3	0.0438618	0.991813	5	11.7619	1.15133	3	1.23711	1.11895	5	2.07049	0.896384	3	12.1442	0	5.227e-05	302.415	High	49.53
TAAWAVSPNHGIVFDDTWK	7	1	1	I1NEN3	N-Term(TMT6plex); S7(Phospho); K19(TMT6plex)	2653.33	1	T(1): 0.0; S(7): 100.0; T(17): 0.0	1.02552	1		0.982738	4	4.91735	1.05124	1		0.965342	4	4.89648	0.97532	1		1.03922	4	4.8585	1.03408	1		1.01524	4	6.61325	1.046	1		1.03016	4	3.96223	0.707017	1		1.00471	4	1.14813	0	5.102e-08	306.852	High	49.51
FTQGGSGYVDSGSPPIGSSR	6	4	1	C6TM20	N-Term(TMT6plex); S13(Phospho)	2265.05	0.999984	T(2): 0.0; S(6): 0.0; Y(8): 0.0; S(11): 0.0; S(13): 100.0; S(18): 0.0; S(19): 0.0	0.94626	3	1.52997	1.0992	3	2.47846	1.02436	3	4.04202	1.05188	3	7.57232	0.952928	3	2.93666	0.952022	3	0.732289	1.04205	3	5.44179	1.00722	3	0.303597	1.14318	3	2.02486	0.991327	3	2.58808	0.746135	3	16.2112	0.75067	3	9.94346	0	3.134e-10	330.752	High	49.5
KVDSANDSATGVTPK	12	1	1	I1KGJ0	N-Term(TMT6plex); K1(TMT6plex); S4(Phospho); K15(TMT6plex)	2257.21	1	S(4): 100.0; S(8): 0.0; T(10): 0.0; T(13): 0.0	1.04753	3	0.108854	1.05407	9	4.10081	1.01659	3	2.19749	0.982283	9	11.4466	0.978261	3	1.95497	1.0732	9	11.9574	0.981298	3	0.0174856	0.996117	9	7.82348	1.03621	3	1.34355	0.965506	9	11.105	0.778321	3	12.7071	0.612175	9	14.178	0	7.907e-08	545.281	High	49.49
VGTSTPQTNNLISPPLEQPR	14	6	2	I1K8Q8;C6T379	N-Term(TMT6plex); S13(Phospho)	2458.26	1	T(3): 0.0; S(4): 0.0; T(5): 0.0; T(8): 0.0; S(13): 100.0																																					0	3.498e-07	313.36	High	49.47
NLPGMPDPEAEVIALSPK	6	1	1	K7K6N3	N-Term(TMT6plex); S16(Phospho); K18(TMT6plex)	2416.26	1	S(16): 100.0	1.00697	3	1.54531	0.98254	3	0.795219	1.04184	3	0.317186	0.968217	3	1.20155	1.02453	3	2.65926	0.972202	3	0.700659	1.0125	3	1.60809	1.04352	3	4.42565	0.99398	3	3.96427	0.997074	3	1.61135	0.889102	3	9.34732	0.987019	3	7.29092	0	1.264e-07	414.93	High	49.46
GGMTSHAAVVAR	1	2	1	A0A0R0J8M3	N-Term(TMT6plex); M3(Oxidation); T4(Phospho)	1481.72	0.999372	T(4): 99.9; S(5): 0.1	0.850966	1					0.937362	1					1.08991	1					0.897182	1					1.08103	1					1.34651	1					0	1.827e-06	192.206	High	49.46
TTVQADRESSPDDFDEAPAK	9	1	1	I1JQF2	N-Term(TMT6plex); S9(Phospho); K20(TMT6plex)	2717.28	0.999851	T(1): 0.0; T(2): 0.0; S(9): 100.0; S(10): 0.0	0.88739	1		1.24505	5	6.51116	1.01816	1		1.21415	5	9.15583	1.01472	1		0.865155	5	4.18634	1.01631	1		0.863615	5	3.86568	0.953377	1		0.831045	5	3.37777	1.26523	1		0.782424	5	6.9502	0	3.342e-08	453.592	High	49.45
VLGDEAAEQEADASSEK	5	2	1	K7LM54	N-Term(TMT6plex); S15(Phospho); K17(TMT6plex)	2287.08	0.999486	S(14): 0.1; S(15): 99.9	0.968517	3	7.10621	1.02614	2	0.46585	1.06066	3	2.61896	1.00341	2	5.0455	0.969382	3	1.20622	0.986071	2	0.1342	1.03191	3	1.99583	1.01288	2	3.20086	1.03117	3	11.2725	1.07068	2	9.82995	1.00219	3	11.3357	0.747032	2	26.0177	0	9.998e-07	324.782	High	49.39
DSDVISDDDDER	2	1	1	I1LNE9	N-Term(TMT6plex); S6(Phospho)	1689.67	1	S(2): 0.0; S(6): 100.0	1.11986	2	5.14134				1.02791	2	9.6166				1.0123	2	1.61748				0.949293	2	2.52878				0.974907	2	11.1057				0.814418	2	10.2229				0	8.035e-06	248.473	High	49.39
FYMEPETSDSGSMTSGAVAGR	14	2	1	I1MQL3	N-Term(TMT6plex); M3(Oxidation); S8(Phospho); M13(Oxidation); T14(Phospho)	2601.01	0.926395	Y(2): 0.0; T(7): 0.2; S(8): 99.8; S(10): 0.1; S(12): 3.5; T(14): 92.8; S(15): 3.5	0.906146	3	13.0527	0.999847	3	1.25465	0.999417	3	0.195094	1.00761	3	0.877153	1.01033	3	1.50901	1.00078	3	3.7581	1.04284	3	8.62278	0.994323	3	0.603207	1.13156	3	1.58328	1.05415	3	4.32571	1.04423	3	9.00862	0.963135	3	2.4136	0	1.323e-07	224.426	High	49.37
AFSSDSMANSPPQSPR	9	1	1	A0A0R4J571	N-Term(TMT6plex); M7(Oxidation); S10(Phospho); S14(Phospho)	2083.84	1	S(3): 0.0; S(4): 0.0; S(6): 0.0; S(10): 100.0; S(14): 100.0	0.939998	5	8.85182	0.95331	4	4.41981	0.953323	5	2.18827	0.96481	4	7.29979	0.941869	5	6.4111	1.01826	4	10.3173	1.00022	5	1.58816	0.992937	4	6.17871	1.02978	5	5.13377	1.0303	4	7.03926	1.4044	5	41.3491	1.09984	4	6.64604	0	2.44e-08	352.731	High	49.35
KVESANDSATGVAPK	8	2	1	I1KV24	N-Term(TMT6plex); K1(TMT6plex); S4(Phospho); K15(TMT6plex)	2241.21	1	S(4): 100.0; S(8): 0.0; T(10): 0.0	1.0026	3	1.38147	1.05239	5	9.89306	1.01195	3	1.2541	1.00135	5	10.0637	1.00214	3	3.3995	1.00246	5	4.60019	0.997328	3	6.09919	0.993225	5	3.82152	1.02541	3	3.18761	0.987805	5	10.3672	0.88424	3	21.2412	0.793092	5	16.4751	0	1.196e-06	337.982	High	49.31
AGTDSGDALSPR	3	1	1	A0A0R0K5W4	N-Term(TMT6plex); S10(Phospho)	1455.67	0.999714	T(3): 0.0; S(5): 0.0; S(10): 100.0	1.06327	2	0.901159	1.15638	1		1.02256	2	1.91547	0.995587	1		0.994556	2	1.69976	1.05628	1		0.947164	2	5.46557	0.964712	1		0.915809	2	4.35157	0.818084	1		1.14551	2	3.23343	1.0297	1		0	0.0001123	231.239	High	49.31
DKADSDSMELTEIQTSK	4	8	2	A0A0R0HYW7;A0A0R0EJP8	N-Term(TMT6plex); K2(TMT6plex); S7(Phospho); K17(TMT6plex)	2665.33	0.999995	S(5): 0.0; S(7): 100.0; T(11): 0.0; T(15): 0.0; S(16): 0.0																																					0	4.207e-05	333.342	High	49.3
SLPNAYPYWPGR	3	5	2	A0A0R0JB95;K7KHV5	N-Term(TMT6plex); S1(Phospho)	1729.84	1	S(1): 100.0; Y(6): 0.0; Y(8): 0.0																																					0	0.003944	294.297	High	49.22
LIHPIPPPLQSPETSPER	34	4	1	K7K8H3	N-Term(TMT6plex); S11(Phospho)	2317.22	0.999858	S(11): 100.0; T(14): 0.0; S(15): 0.0	0.965472	13	8.89672	1.00344	10	4.76158	0.979905	13	5.89185	0.959971	10	7.46224	0.980288	13	6.59783	1.0191	10	5.47045	1.00209	13	4.14793	1.02711	10	4.22842	0.988357	13	3.62955	1.02138	10	4.60375	1.07556	13	7.60794	1.0308	10	11.4131	0	1.452e-07	454.708	High	49.19
QTASSSSDPQVLSLTQNINILESK	8	3	2	K7KYN1;A0A0R0KDY5	N-Term(TMT6plex); S7(Phospho); K24(TMT6plex)	3098.61	0.974863	T(2): 0.0; S(4): 0.0; S(5): 0.1; S(6): 2.4; S(7): 97.5; S(13): 0.0; T(15): 0.0; S(23): 0.0																																					0	2.024e-07	305.797	High	49.18
SEPEAGTDALTPETDLSLK	4	1	1	K7KHG3	N-Term(TMT6plex); T11(Phospho); K19(TMT6plex)	2512.25	1	S(1): 0.0; T(7): 0.0; T(11): 100.0; T(14): 0.0; S(17): 0.0	0.965285	3	4.19099	1.01334	1		1.01381	3	2.01625	0.990193	1		1.00484	3	8.53498	0.99396	1		1.06284	3	1.33052	1.0136	1		1.02396	3	3.26993	0.906047	1		0.788118	3	12.3669	1.24277	1		0	4.664e-08	281.642	High	49.14
ESSSDDSSSESEDEKPAPK	14	1	1	I1LPJ9	N-Term(TMT6plex); S4(Phospho); K15(TMT6plex); K19(TMT6plex)	2778.28	0.982788	S(2): 0.0; S(3): 1.7; S(4): 98.3; S(7): 0.0; S(8): 0.0; S(9): 0.0; S(11): 0.0	1.05977	6	11.2521	0.904501	2	6.62826	1.06899	6	6.84461	0.876811	2	5.72174	1.04461	6	4.90129	1.12889	2	4.01067	0.978871	6	5.49977	1.10113	2	15.2248	1.02329	6	6.47677	1.10649	2	1.8981	0.578613	6	25.96	0.782543	2	21.6505	0	1.002e-05	306.955	High	49.13
TSPPWGSELLEAINSLK	8	5	2	A0A0R0IQP1;K7MCT0	N-Term(TMT6plex); T1(Phospho); K17(TMT6plex)	2380.26	0.982351	T(1): 98.2; S(2): 1.8; S(7): 0.0; S(15): 0.0																																					0	1.387e-08	394.524	High	49.13
VRVSENDGVESESQER	4	1	1	I1N4Y7	N-Term(TMT6plex); S4(Phospho)	2128.97	1	S(4): 100.0; S(11): 0.0; S(13): 0.0	0.651114	2	10.8894	0.94154	2	12.6617	0.856935	2	4.07168	0.961723	2	3.47598	0.806548	2	14.224	1.00914	2	8.2429	0.886129	2	7.25397	1.0504	2	3.59989	0.820524	2	4.48874	1.01175	2	8.05601	3.18908	2	6.99211	1.1033	2	6.84526	0	0.0002773	360.11	High	49.12
IIIPSIPSDVPVYPPGGLYPASDPIVTPR	8	1	1	I1K3G0	N-Term(TMT6plex); T27(Phospho)	3339.79	0.999997	S(5): 0.0; S(8): 0.0; Y(13): 0.0; Y(19): 0.0; S(22): 0.0; T(27): 100.0	0.914497	5	8.8718				0.98846	5	9.40814				0.991711	5	6.46057				1.05038	5	3.20541				0.991364	5	3.95719				0.964731	5	10.2306				0	4.256e-09	310.846	High	49.12
SPITEGSATETK	5	1	1	K7LIQ6	N-Term(TMT6plex); S1(Phospho); K12(TMT6plex)	1758.89	0.999651	S(1): 100.0; T(4): 0.0; S(7): 0.0; T(9): 0.0; T(11): 0.0	1.00471	1		0.997934	4	13.2434	0.988309	1		1.02623	4	8.42599	1.02448	1		0.985022	4	4.18603	0.939764	1		0.961688	4	5.77361	1.16731	1		1.00148	4	13.1852	0.725697	1		0.937419	4	7.89963	0	8.301e-05	212.115	High	48.98
LPSTVDPDAVQSPDK	7	1	1	I1K7A4	N-Term(TMT6plex); S12(Phospho); K15(TMT6plex)	2107.08	1	S(3): 0.0; T(4): 0.0; S(12): 100.0	0.953308	7	4.61459				1.03985	7	5.87593				0.99543	7	3.72258				1.04721	7	5.18907				1.05568	7	2.76872				0.808479	7	17.8764				0	0.001148	323.461	High	48.97
VTSETDFMTEYVVTR	15	5	1	I1JF13	N-Term(TMT6plex); T9(Phospho); Y11(Phospho)	2166.93	1	T(2): 0.0; S(3): 0.0; T(5): 0.0; T(9): 100.0; Y(11): 100.0; T(14): 0.0	1.00724	6	2.48373	1.00891	9	4.123	0.988046	6	3.28649	0.99675	9	5.00245	0.956207	6	2.1487	0.952847	9	12.1677	1.00399	6	5.65891	1.0253	9	3.00372	0.986364	6	2.70779	0.956752	9	10.5285	1.09802	6	7.27299	1.06115	9	16.6024	0	1.251e-06	403.615	High	48.94
ISSSMPNVVSATDWIR	10	1	1	I1KXP5	N-Term(TMT6plex); S4(Phospho)	2072.01	0.999751	S(2): 0.0; S(3): 0.0; S(4): 100.0; S(10): 0.0; T(12): 0.0	0.97425	7	2.04338	0.898428	2	0.690852	0.986885	7	3.04125	0.877335	2	4.4059	1.00855	7	5.46775	1.19833	2	7.30104	0.996218	7	5.88041	1.04035	2	1.23148	1.0211	7	3.07204	1.09206	2	2.40378	1.0415	7	10.4631	0.846214	2	9.50666	0	1.223e-05	352.62	High	48.86
LMPEPTAVALLYGQQQQQTSHENMGSGTEK	3	1	1	I1JAU2	N-Term(TMT6plex); M2(Oxidation); S26(Phospho); K30(TMT6plex)	3827.85	0.975753	T(6): 0.0; Y(12): 0.0; T(19): 0.0; S(20): 0.0; S(26): 97.6; T(28): 2.4	1.10098	3	7.40742				1.07787	3	0.347554				0.960715	3	2.68452				1.01443	3	10.4915				0.988173	3	3.62619				0.87368	3	3.78008				0	3.841e-07	298.246	High	48.85
KVSGPLEFTGSMK	3	1	1	K7M431	N-Term(TMT6plex); K1(TMT6plex); S3(Phospho); K13(TMT6plex)	2148.18	1	S(3): 100.0; T(9): 0.0; S(11): 0.0	1.06491	3	3.97318				1.02981	3	0.933923				1.00099	3	2.809				0.936739	3	0.698922				0.946066	3	2.31957				1.07173	3	0.733111				0	6.596e-07	328.132	High	48.84
IFNVLGEPIDNLGPVDTR	3	3	1	Q2PMV0	N-Term(TMT6plex); T17(Phospho)	2278.17	1	T(17): 100.0	0.935391	3	3.7921				0.989662	3	0.77079				1.03404	3	1.07939				0.981585	3	1.74251				1.03971	3	1.65995				1.04824	3	5.14376				0	2.329e-08	272.826	High	48.79
SGLEQCTNNNITTSPTSLFK	13	1	1	K7L508	N-Term(TMT6plex); C6(Carbamidomethyl); S14(Phospho); K20(TMT6plex)	2750.35	0.998763	S(1): 0.0; T(7): 0.0; T(12): 0.0; T(13): 0.1; S(14): 99.9; T(16): 0.1; S(17): 0.0	1.04501	8	2.60416				0.963855	8	6.74113				0.993457	8	3.49956				1.01218	8	8.42042				1.00812	8	2.99429				0.938698	8	12.868				0	1.146e-09	307.543	High	48.79
SIGVGINSDAADIGSEVR	7	5	1	A0A0R0INZ5	N-Term(TMT6plex); S1(Phospho)	2069.02	1	S(1): 100.0; S(8): 0.0; S(15): 0.0	0.988524	5	3.66778	0.918947	2	1.4095	1.02984	5	4.67614	1.03704	2	2.16354	0.993731	5	9.70278	0.993796	2	5.18288	1.0038	5	8.35769	1.0151	2	1.42381	1.0145	5	3.67559	0.97078	2	0.496516	1.00535	5	3.46119	1.19585	2	14.5515	0	0.001643	354.477	High	48.78
NGDDDVFSDSDEEETR	6	2	1	I1J9A2	N-Term(TMT6plex); S8(Phospho)	2138.83	0.986598	S(8): 98.7; S(10): 1.3; T(15): 0.0	0.958964	3	5.03336	1.17932	3	5.38541	1.11558	3	1.69754	1.20968	3	2.14937	0.919827	3	0.766492	0.880666	3	6.7034	1.11488	3	5.17909	0.873348	3	6.13783	1.03281	3	6.87018	0.902501	3	8.52373	0.563001	3	27.6877	0.667044	3	6.70793	0	4.43e-06	314.241	High	48.69
SDSSSSSSSEEEGEDGEKR	14	1	1	C6TAX7	N-Term(TMT6plex); S1(Phospho); K18(TMT6plex)	2527.07	1	S(1): 100.0; S(3): 0.0; S(4): 0.0; S(5): 0.0; S(6): 0.0; S(7): 0.0; S(8): 0.0; S(9): 0.0	0.954472	6	1.19958	0.802734	3	5.54896	0.990941	6	3.79031	0.690084	3	28.6744	1.01059	6	3.05991	1.24767	3	8.25581	1.03883	6	5.03576	1.19632	3	1.18957	1.05026	6	3.7341	1.22998	3	1.71188	0.780803	6	23.9641	0.535202	3	13.4518	0	2.915e-05	421.642	High	48.69
ETTEPPSEATVSPK	12	1	1	K7K780	N-Term(TMT6plex); S12(Phospho); K14(TMT6plex)	2011.01	0.999998	T(2): 0.0; T(3): 0.0; S(7): 0.0; T(10): 0.0; S(12): 100.0	1.10637	5	9.22383	1.03644	5	8.94819	1.16688	5	9.4941	1.04703	5	11.8343	0.919309	5	13.2039	0.952281	5	12.7383	0.953453	5	6.42571	1.04185	5	9.6682	0.923594	5	4.61245	1.09704	5	3.47001	0.688319	5	18.2274	0.757513	5	10.6245	0	0.0001259	352.13	High	48.68
SVATEPVGSPLTASPSR	9	1	1	K7LEG4	N-Term(TMT6plex); S16(Phospho)	1964.99	0.499937	S(1): 0.0; T(4): 0.0; S(9): 0.0; T(12): 0.0; S(14): 50.0; S(16): 50.0	0.892936	4	3.55098	0.983985	2	2.94217	1.0456	4	1.94944	1.01812	2	8.32216	0.980512	4	9.46252	1.04671	2	8.54786	1.03651	4	4.41859	0.996623	2	5.36391	1.10913	4	3.68779	0.966963	2	1.7598	0.775542	4	4.87132	0.990618	2	14.6648	0	9.069e-09	378.045	High	48.68
TDHGISPSQSPEGR	26	5	2	K7N3M9;A0A0R0I2Q5	N-Term(TMT6plex); S6(Phospho); S8(Phospho)	1856.78	0.983574	T(1): 0.0; S(6): 100.0; S(8): 98.4; S(10): 1.6																																					0	1.959e-07	309.334	High	48.66
ALPTYTPESPADATR	11	3	3	I1LFG4;A0A0R4J2U8;A0A0R4J653	N-Term(TMT6plex); S9(Phospho)	1898.91	0.999794	T(4): 0.0; Y(5): 0.0; T(6): 0.0; S(9): 100.0; T(14): 0.0																																					0	1.344e-05	349.11	High	48.65
SIDLDQSESSK	6	1	1	I1L056	N-Term(TMT6plex); S1(Phospho); K11(TMT6plex)	1746.86	1	S(1): 100.0; S(7): 0.0; S(9): 0.0; S(10): 0.0	0.945993	4	1.53352	0.915114	2	0.473734	1.019	4	3.44054	0.804182	2	3.08525	1.04415	4	1.46061	1.18029	2	1.51499	1.06735	4	3.53345	1.1309	2	1.45541	1.01799	4	4.51375	1.12233	2	2.08929	0.827882	4	25.6256	0.748174	2	0.155112	0	1.218e-05	377.847	High	48.64
KDSDDDPDSVTICEISK	1	2	1	C6TAV5	N-Term(TMT6plex); K1(TMT6plex); S3(Phospho); C13(Carbamidomethyl); K17(TMT6plex)	2691.31	1	S(3): 100.0; S(9): 0.0; T(11): 0.0; S(16): 0.0	1.01614	1					0.897854	1					1.0624	1					1.07629	1					1.09023	1					0.696565	1					0	0.0001512	289.821	High	48.64
TSQIDLLLAGK	19	2	1	I1KJ66	N-Term(TMT6plex); S2(Phospho); K11(TMT6plex)	1696.97	0.999927	T(1): 0.0; S(2): 100.0	1.0856	6	4.28168	0.971602	6	2.27845	1.09547	6	3.77119	0.991921	6	1.92554	0.987452	6	2.96356	0.997112	6	3.91188	0.928554	6	2.74714	1.05437	6	0.598543	0.962027	6	4.39009	0.999498	6	2.93001	0.820588	6	8.17376	0.959101	6	7.22448	0	1.543e-08	380.753	High	48.59
NNIYDTFQAIIDNGLGNSPTK	5	1	1	I1KS90	N-Term(TMT6plex); S18(Phospho); K21(TMT6plex)	2833.42	0.972581	Y(4): 0.0; T(6): 0.0; S(18): 97.3; T(20): 2.7	0.957395	3	23.7456	1.01815	2	0.124584	0.923822	3	5.19869	0.965632	2	4.47916	1.00455	3	7.96572	0.998619	2	5.20224	0.987893	3	16.8065	1.02329	2	5.33544	0.971892	3	1.86583	0.993688	2	4.82957	1.0736	3	45.1377	1.03233	2	1.17005	0	6.683e-06	249.673	High	48.58
ASSSELPLVGNTAPDFEAEAVFDQEFINVK	4	4	1	A0A0R0HQQ2	N-Term(TMT6plex); S4(Phospho); K30(TMT6plex)	3762.87	0.972918	S(2): 1.4; S(3): 1.4; S(4): 97.3; T(12): 0.0	1.04515	3	6.64947				0.911373	3	5.51906				0.988928	3	11.88				1.02398	3	1.88979				1.03928	3	4.49293				1.00351	3	0.221486				0	1.308e-07	373.565	High	48.58
IQTPPTGADTDMPDSPSPSAAASER	19	4	2	I1J9X9;I1LGM2	N-Term(TMT6plex); M12(Oxidation); S15(Phospho)	2824.26	0.979452	T(3): 0.0; T(6): 0.0; T(10): 0.0; S(15): 97.9; S(17): 2.1; S(19): 0.0; S(23): 0.0																																					0	3.1e-09	349.43	High	48.57
ILEISSISPVK	10	3	1	A0A0R0KLI2	N-Term(TMT6plex); S8(Phospho); K11(TMT6plex)	1724	1	S(5): 0.0; S(6): 0.0; S(8): 100.0	1.02472	4	2.87432	1.03087	3	11.7701	0.995557	4	2.28783	1.0133	3	1.89525	1.02998	4	1.04353	1.00298	3	1.57604	1.03354	4	1.30036	0.998602	3	4.36935	0.985272	4	2.24215	0.968066	3	3.15477	0.975521	4	2.31737	1.08227	3	5.40672	0	3.771e-05	286.578	High	48.53
DDDRSPIDEDDDNHR	11	4	1	A0A0R0KL56	N-Term(TMT6plex); S5(Phospho)	2122.85	1	S(5): 100.0	0.942403	5	4.06074	0.981408	6	5.96483	1.14125	5	5.01863	0.93704	6	4.30968	1.03246	5	15.5789	1.06933	6	4.94073	0.999241	5	3.63707	1.03557	6	2.78494	1.00302	5	5.86842	1.01327	6	8.19612	0.847583	5	30.7693	0.96548	6	21.8871	0	2.788e-05	326.485	High	48.48
GIRSPESGDSDSESK	6	2	1	I1MBM0	N-Term(TMT6plex); S4(Phospho); K15(TMT6plex)	2088.98	0.999995	S(4): 100.0; S(7): 0.0; S(10): 0.0; S(12): 0.0; S(14): 0.0	1.02068	6	7.46004				0.987471	6	3.70409				0.9927	6	2.49531				1.01827	6	3.14438				1.00802	6	2.45379				0.889857	6	15.8477				0	0.001246	236.617	High	48.45
NNEDSTGEEEVK	5	1	1	I1JNL6	N-Term(TMT6plex); S5(Phospho); K12(TMT6plex)	1888.86	0.999864	S(5): 100.0; T(6): 0.0	1.07383	4	3.87612				1.17936	4	14.518				1.00191	4	3.01445				1.02049	4	2.92097				0.890302	4	17.9521				0.615704	4	26.2535				0	8.849e-05	244.344	High	48.44
TSFGASVVQSAANR	17	3	1	I1KP10	N-Term(TMT6plex); S2(Phospho)	1703.83	0.999766	T(1): 0.0; S(2): 100.0; S(6): 0.0; S(10): 0.0	1.03852	5	1.29641	0.96222	6	3.92018	0.993282	5	2.78299	0.935086	6	2.69961	0.982732	5	6.73842	1.06143	6	2.30278	1.00686	5	6.86647	1.06411	6	3.08464	1.01033	5	1.43424	1.03125	6	3.30017	0.894787	5	33.5958	0.841562	6	23.1569	0	1.128e-06	291.214	High	48.4
LAQVVSDPSLTK	10	3	2	A0A0R4J3L3;A0A0R4J4S6	N-Term(TMT6plex); S9(Phospho); K12(TMT6plex)	1796	0.999801	S(6): 0.0; S(9): 100.0; T(11): 0.0																																					0	1.306e-05	295.525	High	48.36
GMWQYGDIQSDDEDTAPPPR	16	3	2	I1JXS8;I1KBV2	N-Term(TMT6plex); S10(Phospho)	2587.11	1	Y(5): 0.0; S(10): 100.0; T(15): 0.0																																					0	2.66e-12	488.229	High	48.34
AEVQDFVSGFSPK	7	2	1	K7MP01	N-Term(TMT6plex); S11(Phospho); K13(TMT6plex)	1948.99	1	S(8): 0.0; S(11): 100.0	0.975243	3	2.4877	0.951239	4	0.42938	0.955144	3	3.48409	0.983784	4	2.58113	1.02196	3	0.955652	1.0547	4	1.4731	1.0576	3	1.62172	1.0455	4	1.58627	1.05473	3	0.577747	1.01851	4	4.75299	0.876081	3	6.37596	0.991381	4	6.62393	0	8.109e-06	306.462	High	48.32
ENSSSVTSEAEESGENDFGR	4	3	1	I1NF93	N-Term(TMT6plex); T7(Phospho)	2440	0.000679426	S(3): 2.5; S(4): 2.5; S(5): 95.0; T(7): 0.1; S(8): 0.0; S(13): 0.0	1.00796	4	4.26486				1.07156	4	4.92915				1.04303	4	0.473126				1.05438	4	3.01398				0.989407	4	4.2479				0.770222	4	5.78977				0	2.106e-09	267.439	High	48.32
LPEAMAASSAGSPVIGVIDGK	4	2	1	K7N5E9	N-Term(TMT6plex); M5(Oxidation); S12(Phospho); K21(TMT6plex)	2524.31	0.999978	S(8): 0.0; S(9): 0.0; S(12): 100.0	0.926164	4	1.68489				0.911886	4	2.57131				1.02526	4	2.38006				1.02014	4	2.88685				1.05357	4	7.19445				1.16648	4	5.37009				0	1.313e-08	297.629	High	48.31
SFSLDSSIGNFHIGDESPK	11	1	1	I1MY15	N-Term(TMT6plex); S3(Phospho); K19(TMT6plex)	2575.25	0.999433	S(1): 0.1; S(3): 99.9; S(6): 0.0; S(7): 0.0; S(17): 0.0	0.975259	3	1.73773	1.00151	2	4.3684	0.927451	3	1.35424	0.970826	2	2.33144	1.12953	3	0.380358	1.01663	2	1.22902	0.941708	3	1.03651	0.983206	2	1.61127	0.996005	3	3.7177	0.982082	2	5.50188	1.07284	3	7.76086	1.15506	2	3.22854	0	2.118e-06	321.548	High	48.29
VHFSPQIQIDAR	2	1	1	I1MKP8	N-Term(TMT6plex); S4(Phospho)	1719.88	1	S(4): 100.0	0.877401	2	3.22221				0.987404	2	2.07697				0.969603	2	4.04599				1.01004	2	3.75262				0.955748	2	5.13246				1.45797	2	3.81826				0	1.277e-06	230.913	High	48.29
VIPLIYNESPENLNK	3	3	1	P93164	N-Term(TMT6plex); S9(Phospho); K15(TMT6plex)	2281.23	1	Y(6): 0.0; S(9): 100.0	0.960083	3	0.474311				0.93037	3	3.37638				0.989303	3	6.36747				1.01023	3	3.12516				1.03862	3	4.55968				1.11015	3	1.71992				0	1.708e-05	232.982	High	48.29
VSQNLLLASQGSTPR	7	3	2	C6T9W0;I1MRC2	N-Term(TMT6plex); S9(Phospho)	1879.99	0.999639	S(2): 0.0; S(9): 100.0; S(12): 0.0; T(13): 0.0																																					0	2.876e-06	285.559	High	48.27
SSIDSGFLDLLEGK	12	1	1	I1K5K5	N-Term(TMT6plex); S2(Phospho); K14(TMT6plex)	2019.05	0.988372	S(1): 1.2; S(2): 98.8; S(5): 0.0	1.03458	3	2.95572	0.974308	3	0.757039	0.995699	3	0.40356	1.00341	3	5.92671	0.985565	3	0.328818	0.952205	3	0.396203	0.974557	3	8.37952	0.998137	3	0.304916	1.06132	3	7.33649	0.977696	3	3.18495	0.847697	3	6.32823	1.36579	3	9.17497	0	1.81e-07	352.13	High	48.25
AFSSDSMANSPPQSPR	7	1	1	A0A0R4J571	N-Term(TMT6plex); M7(Oxidation); S10(Phospho)	2003.87	1	S(3): 0.0; S(4): 0.0; S(6): 0.0; S(10): 100.0; S(14): 0.0	0.985452	6	2.26231	0.968901	1		1.01663	6	4.75852	0.957698	1		0.991034	6	1.88952	1.05946	1		1.00492	6	5.2648	1.06753	1		1.01444	6	1.87889	1.03337	1		1.06172	6	23.3968	0.839164	1		0	8.274e-09	317.628	High	48.22
ATSYQNTGMSSSDESSK	1	3	1	A0A0R0FWS9	N-Term(TMT6plex); M9(Oxidation); S10(Phospho); K17(TMT6plex)	2334.02	0.975074	T(2): 0.0; S(3): 0.0; Y(4): 0.0; T(7): 0.0; S(10): 97.5; S(11): 2.4; S(12): 0.1; S(15): 0.0; S(16): 0.0	0.963269	1					0.92047	1					1.09811	1					1.02503	1					1.02441	1					0.957729	1					0	5.186e-09	269.216	High	48.17
SPSDSGSAEVK	6	3	2	I1KS76;A0A0R0JVW9	N-Term(TMT6plex); S5(Phospho); K11(TMT6plex)	1601.78	0.000134759	S(1): 0.0; S(3): 0.0; S(5): 0.0; S(7): 100.0																																					0	1.033e-05	259.035	High	48.16
NSIYTVSGTPESAK	3	1	1	K7LNW8	N-Term(TMT6plex); T9(Phospho); K14(TMT6plex)	1992.02	1	S(2): 0.0; Y(4): 0.0; T(5): 0.0; S(7): 0.0; T(9): 100.0; S(12): 0.0	0.960506	3	1.09893				1.01517	3	1.62358				1.04343	3	0.572496				1.00931	3	3.85029				1.04504	3	0.205924				0.905457	3	10.995				0	1.778e-07	295.461	High	48.16
NIDELSPVSGPTSLDER	12	2	1	A0A0R0F048	N-Term(TMT6plex); S13(Phospho)	2138.02	0.5	S(6): 0.0; S(9): 0.0; T(12): 50.0; S(13): 50.0	0.983104	6	5.80803				1.04649	6	2.78333				0.977034	6	4.22863				1.0609	6	4.55051				0.992675	6	2.48723				0.872956	6	4.99216				0	2.076e-07	273.315	High	48.15
STPSSVVNDSSPR	5	1	1	K7KNP4	N-Term(TMT6plex); S11(Phospho)	1641.77	0.999728	S(1): 0.0; T(2): 0.0; S(4): 0.0; S(5): 0.0; S(10): 0.0; S(11): 100.0	1.01215	2	1.60644	1.0284	1		1.07719	2	3.46836	1.05302	1		0.936556	2	9.93259	1.02613	1		0.992287	2	3.38284	0.982099	1		0.973755	2	15.6956	0.962682	1		0.996435	2	18.7693	0.879777	1		0	1.386e-05	258.778	High	48.14
NEAFLCPADGSIMITASHLPFNR	12	7	1	I1LD09	N-Term(TMT6plex); C6(Carbamidomethyl); S17(Phospho)	2870.36	0.999995	S(11): 0.0; T(15): 0.0; S(17): 100.0	0.993116	4	7.13917	0.944761	5	4.14102	1.03186	4	10.5385	0.96741	5	0.481219	0.94814	4	6.33265	1.00762	5	8.11406	0.968084	4	4.5891	1.03892	5	4.04939	0.997087	4	3.92325	1.02164	5	6.71222	1.13203	4	2.34608	1.06185	5	10.2553	0	3.837e-09	508.818	High	48.09
SPVSEYAEMSSR	1	4	1	I1LNW0	N-Term(TMT6plex); S1(Phospho)	1651.73	1	S(1): 100.0; S(4): 0.0; Y(6): 0.0; S(10): 0.0; S(11): 0.0	1.12789	1					0.994292	1					0.904453	1					1.01524	1					0.897726	1					1.14607	1					0	2.191e-05	228.461	High	48.09
DKADSDSMELTEIQTSK	11	8	2	A0A0R0HYW7;A0A0R0EJP8	N-Term(TMT6plex); K2(TMT6plex); S5(Phospho); M8(Oxidation); K17(TMT6plex)	2681.32	1	S(5): 100.0; S(7): 0.0; T(11): 0.0; T(15): 0.0; S(16): 0.0																																					0	2.737e-06	255.044	High	48.08
SGGIASLVSPCPVTPAVLPTPILSPSR	7	3	1	I1LFH8	N-Term(TMT6plex); C11(Carbamidomethyl); S24(Phospho)	2982.6	0.976424	S(1): 0.0; S(6): 0.0; S(9): 0.0; T(14): 0.0; T(20): 0.0; S(24): 97.6; S(26): 2.4	0.927017	2	1.16417	0.982339	4	0.76752	0.896795	2	3.5625	1.0453	4	1.69632	0.993478	2	5.91568	0.902588	4	3.52629	1.08971	2	8.70178	0.972481	4	3.92707	1.08417	2	9.10748	1.07817	4	2.83059	1.0159	2	4.04936	1.03175	4	4.45747	0	1.556e-08	399.987	High	48.06
LSFPLSQGIGSFK	12	4	1	K7L2W9	N-Term(TMT6plex); S11(Phospho); K13(TMT6plex)	1919.05	1	S(2): 0.0; S(6): 0.0; S(11): 100.0	1.04143	6	3.80926	1.15629	6	4.16164	0.948788	6	4.09916	1.05133	6	4.67711	1.05236	6	2.03792	0.930462	6	3.60123	0.980474	6	5.02035	0.926425	6	1.40964	1.01502	6	3.19278	0.934845	6	1.39667	0.91077	6	3.30912	0.978084	6	3.36708	0	2.368e-06	375.893	High	48.06
VGAAVTVNPR	5	2	1	K7M9Q3	N-Term(TMT6plex); T6(Phospho)	1292.69	1	T(6): 100.0	1.00985	5	1.71887				1.03536	5	4.8739				0.957952	5	2.17895				1.02193	5	1.92955				1.00817	5	5.35034				1.15557	5	15.2397				0	2.473e-05	229.725	High	48.06
SRSPILFGPQVPLAPLQR	12	2	2	A0A0R4J571;A0A0R0L2D6	N-Term(TMT6plex); S3(Phospho)	2285.27	0.98325	S(1): 1.7; S(3): 98.3																																					0	2.581e-08	415.095	High	47.99
TNSVTGDVNR	6	8	3	I1LBH5;A0A0R0ERF5;K7N550	N-Term(TMT6plex); S3(Phospho)	1371.65	0.999688	T(1): 0.0; S(3): 100.0; T(5): 0.0																																					0	3.894e-05	237.039	High	47.98
APSPANNPLLGSLPK	11	5	1	A0A0R0H8Z0	N-Term(TMT6plex); S3(Phospho); K15(TMT6plex)	2014.12	1	S(3): 100.0; S(12): 0.0	0.99292	9	1.9647	1.11415	2	4.69493	1.0033	9	7.07574	1.09666	2	6.19224	1.00281	9	3.23605	0.969096	2	30.5021	0.994186	9	5.0732	0.983191	2	18.3008	0.997811	9	3.10465	0.900779	2	11.9107	1.14673	8	18.0313	1.46093	1		0	3.202e-05	377.6	High	47.97
ELVNSPANVLTPGVLAEEASK	3	1	1	I1N7G4	N-Term(TMT6plex); S5(Phospho); K21(TMT6plex)	2676.42	1	S(5): 100.0; T(11): 0.0; S(20): 0.0	1.00953	1		0.977415	2	7.27345	0.904971	1		0.995869	2	0.759397	1.04621	1		0.956156	2	7.10795	1.02091	1		1.01449	2	2.22438	1.02277	1		1.0986	2	0.293034	1.0123	1		0.910383	2	11.8753	0	1.43e-06	310.59	High	47.96
VDAVIGSASGDGGSQPAITSPR	15	1	1	Q1M320	N-Term(TMT6plex); S20(Phospho)	2351.15	0.977063	S(7): 0.0; S(9): 0.0; S(14): 0.0; T(19): 2.3; S(20): 97.7	1.0949	6	14.1074				1.06988	6	3.54671				0.976065	6	4.40026				0.926412	6	5.58276				0.823095	6	17.5079				1.08793	6	14.013				0	2.073e-09	300.833	High	47.96
IVIPVPESESLSLKEDSNR	12	2	1	C6TJ77	N-Term(TMT6plex); S12(Phospho); K14(TMT6plex)	2650.41	0.999865	S(8): 0.0; S(10): 0.0; S(12): 100.0; S(17): 0.0	1.11125	6	4.51436	1.13852	4	3.8254	1.04954	6	1.198	1.04965	4	2.87925	0.994473	6	1.77743	0.919558	4	5.29172	0.987654	6	3.8728	0.936325	4	2.88667	0.946254	6	2.98026	0.952391	4	3.88575	0.759655	6	19.2639	0.901765	4	3.53453	0	3.827e-06	576.675	High	47.93
LPSVLSNLGSEILMNAAQAPR	4	1	1	K7LVG2	N-Term(TMT6plex); S6(Phospho); M14(Oxidation)	2506.3	0.999631	S(3): 0.0; S(6): 100.0; S(10): 0.0	0.982065	3	0.342884				0.955816	3	3.40112				1.06482	3	8.37441				1.04381	3	0.921565				1.02578	3	5.04466				0.989057	3	13.2426				0	4.871e-08	275.9	High	47.92
DQISQGVPSPGSIGLR	12	1	1	I1JIC0	N-Term(TMT6plex); S9(Phospho)	1919.98	1	S(4): 0.0; S(9): 100.0; S(12): 0.0	1.07604	6	9.60796	0.966677	5	8.24355	1.12782	6	1.07529	1.02709	5	1.59246	0.940995	6	8.12267	0.979479	5	9.95021	0.938595	6	8.01807	1.04433	5	5.6456	1.0184	6	2.85342	1.00073	5	4.40695	0.865257	6	9.4813	0.984317	5	2.94937	0	2.162e-07	353.86	High	47.89
VSSSNVVEENLEEPGTIQSFR	3	1	1	K7KG54	N-Term(TMT6plex); S19(Phospho)	2630.26	0.984285	S(2): 0.0; S(3): 0.0; S(4): 0.0; T(16): 1.6; S(19): 98.4	1.0271	3	4.63121				0.998416	3	5.49825				0.968157	3	5.16693				1.06579	3	4.14496				0.964413	3	2.9985				1.07628	3	4.96347				0	1.829e-06	302.701	High	47.89
ILNGSEEESELDQEFDSDK	2	7	1	A0A0R0K0F6	N-Term(TMT6plex); S5(Phospho); K19(TMT6plex)	2722.24	1	S(5): 100.0; S(9): 0.0; S(17): 0.0	1.06831	2	5.35931				1.02473	2	0.881067				0.972405	2	0.51307				1.03314	2	5.56625				0.933253	2	9.03425				0.935396	2	3.35626				0	5.867e-07	282.405	High	47.87
ELLWVDSSTASDDSGNK	7	3	1	K7MED5	N-Term(TMT6plex); S11(Phospho); K17(TMT6plex)	2362.12	0.999975	S(7): 0.0; S(8): 0.0; T(9): 0.0; S(11): 100.0; S(14): 0.0	0.938175	2	6.20758	0.910449	3	10.3107	1.00247	2	2.82714	0.899316	3	0.876563	1.03907	2	6.2617	1.05284	3	0.957351	1.04716	2	2.48782	1.04127	3	5.95147	1.05253	2	2.04873	1.07653	3	1.23502	0.827722	2	11.2794	0.968164	3	0.982389	0	1.848e-07	303.697	High	47.85
SLPGNPDPDAEVIALSPK	3	3	1	C6T7D8	N-Term(TMT6plex); S16(Phospho); K18(TMT6plex)	2358.23	1	S(1): 0.0; S(16): 100.0	0.950358	3	3.27844				1.05434	3	1.54221				0.972212	3	7.28821				0.984898	3	4.65643				0.997661	3	0.469567				1.03154	3	2.6567				0	1.761e-07	314.914	High	47.84
TNLNETIAGPSPSVAK	7	2	1	A0A0R0JKK2	N-Term(TMT6plex); S11(Phospho); K16(TMT6plex)	2137.13	0.980633	T(1): 0.0; T(6): 0.0; S(11): 98.1; S(13): 1.9	1.0937	7	6.49133				1.11563	7	8.57894				0.996091	7	2.86821				0.940257	7	6.04968				0.941964	7	7.3001				0.774001	7	29.0712				0	2.269e-08	324.868	High	47.83
VSGAASDSEAKPVR	8	3	1	K7KIF2	N-Term(TMT6plex); S6(Phospho); K11(TMT6plex)	1912	1	S(2): 0.0; S(6): 100.0; S(8): 0.0	0.967805	3	1.48396	1.153	5	3.94862	1.05945	3	1.91316	1.14967	5	7.69824	1.01606	3	8.71775	0.898621	5	5.51507	0.997552	3	2.3039	0.906665	5	3.76894	1.05808	3	6.25306	0.904485	5	3.57081	0.679287	3	30.092	0.834476	5	15.4012	0	0.0005801	333.851	High	47.78
EDEELSAGDDVK	8	1	1	K7LAA9	N-Term(TMT6plex); S6(Phospho); K12(TMT6plex)	1844.86	1	S(6): 100.0	1.02901	6	1.27105	1.20981	2	1.18825	1.01111	6	4.78394	1.17453	2	6.00383	1.02136	6	6.13212	0.871994	2	3.25798	1.03495	6	6.94203	0.91384	2	0.412621	1.00646	6	6.04042	0.903617	2	2.57877	0.803972	6	9.30304	0.711352	2	14.6403	0	1.955e-05	329.13	High	47.77
SLSMEETSPAQVVAESLTEIAYGR	8	3	1	A0A0R0IGC3	N-Term(TMT6plex); S1(Phospho); M4(Oxidation)	2893.37	0.490849	S(1): 49.1; S(3): 49.1; T(7): 0.9; S(8): 0.9; S(16): 0.0; T(18): 0.0; Y(22): 0.0	1.03035	2	9.18715				0.874373	2	6.90075				1.07349	2	7.54428				0.972753	2	4.12108				0.983096	2	16.2994				1.15583	2	3.14336				0	3.565e-08	277.106	High	47.73
NSLSGGTTSELLTPR	9	3	1	I1L7A6	N-Term(TMT6plex); T13(Phospho)	1841.93	1	S(2): 0.0; S(4): 0.0; T(7): 0.0; T(8): 0.0; S(9): 0.0; T(13): 100.0	1.02911	2	0.450217	0.989173	7	12.5244	1.06238	2	2.55158	1.02398	7	9.47386	0.915462	2	1.55382	1.02014	7	8.50884	1.00369	2	0.603079	1.00576	7	8.63497	1.04038	2	2.21226	1.00246	7	6.40887	0.879405	2	9.37461	0.85857	7	26.3489	0	6.454e-06	318.456	High	47.72
ESSITITTDPSTPSPK	15	2	1	Q0IJ87	N-Term(TMT6plex); S14(Phospho); K16(TMT6plex)	2199.12	0.999998	S(2): 0.0; S(3): 0.0; T(5): 0.0; T(7): 0.0; T(8): 0.0; S(11): 0.0; T(12): 0.0; S(14): 100.0	1.02086	9	6.95025	0.970905	5	4.15457	1.0563	9	5.40512	1.00523	5	7.48601	0.991766	9	3.53426	1.00681	5	4.99179	0.98599	9	4.27635	0.96078	5	5.94698	0.99652	9	2.97521	1.04381	5	12.3801	0.840918	9	25.3476	1.05384	5	11.654	0	6.127e-06	249.311	High	47.72
SPNLGFSAEPTPQIPSPVK	11	1	1	I1JGR4	N-Term(TMT6plex); S16(Phospho); K19(TMT6plex)	2504.32	1	S(1): 0.0; S(7): 0.0; T(11): 0.0; S(16): 100.0	1.12045	5	0.70486	1.0487	6	1.87563	1.00227	5	4.1892	1.04749	6	5.50736	0.941382	5	2.43391	0.93089	6	3.02099	0.954817	5	1.96289	1.00443	6	3.4319	0.943335	5	4.11242	0.953063	6	2.6321	1.07304	5	6.32309	1.04564	6	6.90095	0	1.458e-08	392.4	High	47.7
TDDDSDESPNPK	15	1	1	K7LAB8	N-Term(TMT6plex); S5(Phospho); K12(TMT6plex)	1857.82	1	T(1): 0.0; S(5): 100.0; S(8): 0.0	0.976399	8	8.72654	1.06437	6	5.30504	1.08967	8	9.20845	1.11264	6	3.80413	0.986298	8	3.54236	0.942289	6	5.91085	1.10227	8	6.93782	0.979342	6	3.23171	0.942368	8	2.92603	1.03007	6	2.25909	0.561555	8	36.6829	0.725776	6	31.0646	0	6.485e-06	277.851	High	47.68
FSNLSFIDVGSPR	6	1	1	I1L9F0	N-Term(TMT6plex); S11(Phospho)	1747.86	1	S(2): 0.0; S(5): 0.0; S(11): 100.0	1.00385	6	5.24289				0.99394	6	2.96781				0.96413	6	6.93208				1.01116	6	2.10544				1.00341	6	4.37933				1.10556	6	11.5796				0	1.991e-05	206.97	High	47.67
ESSITIITDPSTPSPK	27	1	1	F2X1X4	N-Term(TMT6plex); S14(Phospho); K16(TMT6plex)	2211.16	1	S(2): 0.0; S(3): 0.0; T(5): 0.0; T(8): 0.0; S(11): 0.0; T(12): 0.0; S(14): 100.0	1.03127	11	8.31649	1.09178	12	18.9352	1.0433	11	2.83599	1.0445	12	13.2892	1.03143	11	1.89765	0.951112	12	10.4675	0.988902	11	4.56485	0.968807	12	9.00367	0.961898	11	5.95622	0.948585	12	14.3908	0.979186	11	21.3777	0.946561	12	6.72594	0	1.435e-07	335.339	High	47.66
TLSGSPADSSR	5	2	1	A0A0R0FHK8	N-Term(TMT6plex); S5(Phospho)	1386.65	0.999995	T(1): 0.0; S(3): 0.0; S(5): 100.0; S(9): 0.0; S(10): 0.0	1.01052	3	6.47729	1.10522	2	0.932815	1.04682	3	1.1327	1.11445	2	3.98824	0.988505	3	1.79743	0.897297	2	0.555127	1.00471	3	1.42581	0.932544	2	2.21401	0.934815	3	6.24082	0.935184	2	2.4873	1.05184	3	10.2815	0.99119	2	2.67716	0	5.252e-06	270.009	High	47.66
SQSLSQSSPSSPK	9	1	1	I1LR88	N-Term(TMT6plex); S11(Phospho); K13(TMT6plex)	1857.93	0.999493	S(1): 0.0; S(3): 0.0; S(5): 0.0; S(7): 0.0; S(8): 0.0; S(10): 0.1; S(11): 99.9	1.13476	7	4.31842	0.952448	1		1.10839	7	3.0643	0.989779	1		0.947658	7	4.50195	1.00403	1		0.950769	7	1.3601	1.0512	1		0.99606	7	13.6568	1.10042	1		0.640041	7	51.7969	0.794758	1		0	7.88e-08	233.603	High	47.66
KVSGPLEFSGSMK	3	1	1	I1MC83	N-Term(TMT6plex); K1(TMT6plex); S3(Phospho); K13(TMT6plex)	2134.16	1	S(3): 100.0; S(9): 0.0; S(11): 0.0	1.10238	3	0.219105				1.05901	3	2.21152				0.987404	3	1.79926				0.944951	3	7.23669				0.941565	3	5.44411				0.988028	3	0.991807				0	1.335e-06	332.331	High	47.65
DNLTLWTSDITDDAGDEIK	9	6	1	A0A0R0J4X0	N-Term(TMT6plex); T11(Phospho); K19(TMT6plex)	2660.28	0.973713	T(4): 0.0; T(7): 0.0; S(8): 2.6; T(11): 97.4	0.965208	5	5.00518	1.01391	4	4.4182	0.941878	5	6.00592	1.05799	4	4.859	0.997256	5	4.70596	0.956544	4	9.15901	1.00689	5	4.94332	0.9603	4	7.18784	1.02148	5	1.34679	0.993082	4	1.51892	0.957971	5	8.95841	1.03464	4	9.2952	0	3.093e-07	242.117	High	47.64
ESSDSSEEDSEDESEEEPSK	20	1	1	I1LPJ9	N-Term(TMT6plex); S2(Phospho); K20(TMT6plex)	2769.11	0.333289	S(2): 33.3; S(3): 33.3; S(5): 33.3; S(6): 0.0; S(10): 0.0; S(14): 0.0; S(19): 0.0	0.985765	9	20.9648	0.978387	4	20.8345	1.04248	9	8.77495	0.913854	4	9.15877	0.992117	9	3.41217	1.05738	4	4.14683	1.01233	9	10.6715	1.0648	4	4.19137	0.999773	9	8.2016	0.997916	4	10.8715	0.911831	9	36.794	1.11611	4	12.2922	0	0.0002855	248.27	High	47.6
MDIDDDDDSSDESEEPQK	13	1	1	I1LIT2	N-Term(TMT6plex); S9(Phospho); K18(TMT6plex)	2608.06	0.978642	S(9): 97.9; S(10): 2.1; S(13): 0.0	1.03074	3	0.348289	0.911488	4	9.92898	0.987817	3	1.18078	0.7795	4	22.0459	1.02346	3	4.74792	1.25076	4	15.523	0.994494	3	2.75415	1.18399	4	12.2736	1.02689	3	5.91666	1.15326	4	16.4595	0.763817	3	10.4097	0.772502	2	21.7596	0	1.167e-07	248.748	High	47.6
SSYDPSDVVGTSSEDGYVGYSR	5	2	1	I1N9Y3	N-Term(TMT6plex); S13(Phospho)	2636.13	0.967373	S(1): 0.0; S(2): 0.0; Y(3): 0.0; S(6): 0.0; T(11): 0.1; S(12): 3.2; S(13): 96.7; Y(17): 0.0; Y(20): 0.0; S(21): 0.0	1.0929	2	5.91477				1.04508	2	3.80371				1.03818	2	2.52098				1.0602	2	0.00697411				0.995153	2	6.27448				0.393709	2	136.367				0	3.001e-07	226.773	High	47.6
QASSADDEESDK	13	2	1	A0A0R0KFD0	N-Term(TMT6plex); S10(Phospho); K12(TMT6plex)	1819.8	1	S(3): 0.0; S(4): 0.0; S(10): 100.0	0.892297	5	6.75055	1.04602	7	7.6011	1.08204	5	5.3128	0.994628	7	7.04781	1.07459	5	15.823	0.974891	7	6.18742	0.993376	5	6.98393	0.993772	7	3.8734	0.999235	5	1.85562	1.08834	7	6.14613	0.681414	5	43.6945	0.748905	7	33.0802	0	7.816e-06	314.259	High	47.58
EESPGPSGSVSPFNSSGMK	5	9	2	C6TB13;A0A368UGX7	N-Term(TMT6plex); S11(Phospho); M18(Oxidation); K19(TMT6plex)	2435.12	0.99997	S(3): 0.0; S(7): 0.0; S(9): 0.0; S(11): 100.0; S(15): 0.0; S(16): 0.0																																					0	1.498e-06	224.68	High	47.58
SLDSQIAALSQEIVNK	4	2	2	C6T308;A0A0R0JKU3	N-Term(TMT6plex); S4(Phospho); K16(TMT6plex)	2254.22	0.98915	S(1): 1.1; S(4): 98.9; S(10): 0.0																																					0	1.793e-06	403.675	High	47.58
EMTYGLDYGAPSPVSR	7	1	1	K7M2K1	N-Term(TMT6plex); M2(Oxidation); S15(Phospho)	2067.93	0.974686	T(3): 0.0; Y(4): 0.0; Y(8): 0.0; S(12): 2.5; S(15): 97.5	1.01572	6	2.16398				1.08775	6	2.44626				0.90927	6	6.34981				0.958403	6	4.27125				0.948089	6	12.7404				1.13721	6	25.6743				0	2.52e-06	274.459	High	47.57
EVAPSQPENTGVSISPK	4	6	1	I1K8N6	N-Term(TMT6plex); S15(Phospho); K17(TMT6plex)	2278.17	0.999982	S(5): 0.0; T(10): 0.0; S(13): 0.0; S(15): 100.0	0.996572	3	4.14586	0.976418	1		0.994323	3	0.695692	0.938583	1		0.987536	3	5.90253	1.01665	1		0.966478	3	0.609864	1.04788	1		1.04169	3	0.675256	1.04863	1		0.965638	3	9.09757	0.985097	1		0	0.0003146	269.216	High	47.56
TFGTDQGGSNR	6	5	1	C6ZRX0	N-Term(TMT6plex); S9(Phospho)	1448.64	1	T(1): 0.0; T(4): 0.0; S(9): 100.0	1.02292	4	0.117439	1.00867	2	8.11225	1.11895	4	2.72994	0.953618	2	4.44742	0.941947	4	1.67946	1.0179	2	1.10446	0.97611	4	1.74942	0.980344	2	0.863515	0.972231	4	5.81114	1.08574	2	4.51762	0.858146	4	20.289	0.918489	2	2.54508	0	3.416e-06	299.038	High	47.56
RFSDASVQGDMK	2	1	1	A0A0R4J4D6	N-Term(TMT6plex); S3(Phospho); K12(TMT6plex)	1878.92	1	S(3): 100.0; S(6): 0.0	0.990976	2	0.662924				1.01908	2	4.83125				0.976206	2	5.86234				0.973491	2	0.495423				0.965732	2	2.12962				1.17746	2	3.71371				0	5.259e-06	306.429	High	47.56
ALNTEALNTEAVNTDSPTFAASPK	15	1	1	K7KBT7	N-Term(TMT6plex); S16(Phospho); S22(Phospho); K24(TMT6plex)	3080.47	0.99855	T(4): 0.0; T(9): 0.0; T(14): 0.1; S(16): 99.9; T(18): 0.0; S(22): 100.0	0.962001	4	11.9794	1.00152	4	1.23074	1.03054	4	2.80959	0.985933	4	6.83863	1.07645	4	5.77297	1.08108	4	5.3045	1.02396	4	11.8139	1.01932	4	7.00591	1.00125	4	2.59223	1.00708	4	4.58512	0.877378	4	2.75434	0.835697	4	4.97371	0	2.564e-08	315.186	High	47.52
SVDSDGDGNVNFPEFK	13	3	2	A0A0R4J3Q2;C6T2C2	N-Term(TMT6plex); S4(Phospho); K16(TMT6plex)	2265.05	0.999538	S(1): 0.0; S(4): 100.0																																					0	0.0001126	350.951	High	47.51
TPYHPMIDDDSSLSPVR	9	5	1	I1MPZ3	N-Term(TMT6plex); M6(Oxidation); S14(Phospho)	2255.03	0.976915	T(1): 0.0; Y(3): 0.0; S(11): 0.1; S(12): 2.3; S(14): 97.7	0.905026	3	3.7517				0.952955	3	2.06458				1.0065	3	7.09205				1.03962	3	0.841956				1.02035	3	2.05424				1.2006	3	6.47641				0	1.373e-06	330.493	High	47.51
NNHVVEEAGSSGSSSDSQR	2	2	2	I1N3S1;I1L6I5	N-Term(TMT6plex); S17(Phospho)	2255.97	0.487677	S(10): 0.0; S(11): 0.0; S(13): 1.2; S(14): 1.2; S(15): 48.8; S(17): 48.8																																					0	1.574e-07	301.54	High	47.49
SMSFVGTHEYLAPEIIK	31	11	1	A0A0R0G0J0	N-Term(TMT6plex); S1(Phospho); M2(Oxidation); K17(TMT6plex)	2476.26	0.499999	S(1): 50.0; S(3): 50.0; T(7): 0.0; Y(10): 0.0	1.0223	6	11.6436	1.04476	6	6.76352	0.999137	6	3.33513	0.979895	6	6.96888	1.00522	6	2.76608	0.981189	6	5.76462	0.953023	6	4.40039	0.986674	6	8.12833	0.941659	6	9.35311	0.949701	6	6.65398	1.11052	6	9.45562	1.11156	6	5.85913	0	5.438e-07	312.651	High	47.45
LSLDEDLVSSPK	15	3	1	I1J693	N-Term(TMT6plex); S10(Phospho); K12(TMT6plex)	1840.97	0.98858	S(2): 0.0; S(9): 1.1; S(10): 98.9	1.15273	5	0.639819	1.14138	8	5.8169	1.13229	5	5.4848	1.0769	8	5.93005	0.955265	5	5.97742	0.958117	8	1.50838	0.989215	5	3.48596	0.927463	8	1.73006	0.941653	5	5.81886	0.937719	8	7.14267	0.655516	5	30.624	0.853351	8	10.2046	0	2.624e-05	310.251	High	47.44
LVTCLIDQFAAPTVGPVPGTPR	7	2	1	A0A0R0JA58	N-Term(TMT6plex); C4(Carbamidomethyl); T20(Phospho)	2618.37	1	T(3): 0.0; T(13): 0.0; T(20): 100.0	1.00702	2	0.694981	1.06432	5	5.8461	0.961123	2	15.8069	0.994537	5	1.2411	1.08467	2	8.48334	0.963728	5	5.76205	0.957024	2	2.63077	0.938758	5	6.4595	0.984439	2	10.2322	0.933008	5	4.15114	1.01549	2	15.2929	1.22901	5	9.87059	0	4.695e-08	423.296	High	47.43
EDLEVDSSDEESGEGIWSR	5	2	1	I1M4Q4	N-Term(TMT6plex); S7(Phospho)	2448.04	0.5	S(7): 50.0; S(8): 50.0; S(12): 0.0; S(18): 0.0	1.0468	3	7.09862				1.00399	3	7.18033				1.02192	3	10.8852				0.985727	3	8.22188				0.989263	3	6.02905				0.906908	3	18.7176				0	1.104e-05	244.507	High	47.42
SVIPQPSPSPADESK	9	1	1	C6SVC8	N-Term(TMT6plex); S9(Phospho); K15(TMT6plex)	2077.06	1	S(1): 0.0; S(7): 0.0; S(9): 100.0; S(14): 0.0	1.00502	6	6.89681	0.927529	3	6.92182	1.00067	6	5.79993	0.925061	3	0.192692	0.990947	6	3.67788	1.11949	3	7.51547	1.02126	6	3.6829	1.12443	3	0.624225	1.05895	6	3.93658	1.00874	3	3.70547	0.814645	6	7.09063	0.884245	3	1.66836	0	5.209e-07	286.155	High	47.4
IDDDSDESPNPK	14	6	2	K7LAB8;A0A368UGJ4	N-Term(TMT6plex); S5(Phospho); K12(TMT6plex)	1869.85	1	S(5): 100.0; S(8): 0.0																																					0	5.781e-05	327.696	High	47.38
DMADGLQTSLSIR	5	1	1	I1MJW5	N-Term(TMT6plex); M2(Oxidation); S11(Phospho)	1731.82	0.998482	T(8): 0.1; S(9): 0.1; S(11): 99.8	0.988091	3	5.9417	0.936333	2	10.1359	1.042	3	8.08535	0.896427	2	0.914535	1.01436	3	14.3601	1.1417	2	0.131479	0.995176	3	3.6837	1.03288	2	5.12291	1.00115	3	0.795105	1.05112	2	4.47119	1.15092	3	12.1732	0.926316	2	28.3376	0	2.706e-06	176.078	High	47.38
ADSDSEEEENDNEQK	2	2	1	I1MEF2	N-Term(TMT6plex); S5(Phospho); K15(TMT6plex)	2276.95	0.999801	S(3): 0.0; S(5): 100.0	1.27955	2	9.85433				0.98967	2	2.70761				0.9901	2	1.59965				0.929222	2	12.4472				0.939782	2	2.7939				0.709421	2	25.0268				0	1.506e-05	338.108	High	47.38
IDDSDESPNPK	21	5	1	A0A368UGJ4	N-Term(TMT6plex); S4(Phospho); K11(TMT6plex)	1754.83	1	S(4): 100.0; S(7): 0.0	1.00771	11	10.9562	1.0855	7	7.61625	1.05591	11	6.34571	1.07629	7	7.14116	0.9834	11	3.72672	0.98442	7	6.1226	1.02369	11	5.51247	0.936951	7	9.36089	1.01138	11	4.41842	1.00862	7	4.27735	0.646361	11	26.9901	0.677661	7	14.6407	0	0.0003712	308.538	High	47.36
LPLSHVISVSDEIK	7	5	1	I1L205	N-Term(TMT6plex); S10(Phospho); K14(TMT6plex)	2075.16	0.999589	S(4): 0.0; S(8): 0.0; S(10): 100.0	1.031	3	2.24037	1.00538	4	2.08082	0.980914	3	1.08983	1.02331	4	2.4462	1.04704	3	1.75495	1.01665	4	2.92852	1.03035	3	0.814741	1.00112	4	0.673931	0.980019	3	4.48159	0.999149	4	1.14252	0.822922	3	0.822927	0.989002	4	6.97488	0	7.122e-05	243.126	High	47.35
NQSSLSSSSSLR	8	2	1	C6ZRT6	N-Term(TMT6plex); S9(Phospho)	1561.74	0.9823	S(3): 0.0; S(4): 0.0; S(6): 0.0; S(7): 0.0; S(8): 0.0; S(9): 98.2; S(10): 1.7	0.850169	3	10.8938				1.05861	3	6.01191				0.993596	3	1.97189				1.06387	3	0.0420538				1.05919	3	5.61599				0.802602	3	6.08564				0	4.006e-07	237.063	High	47.33
DGESVLDLSPR	44	8	2	I1MM08;I1J4J6	N-Term(TMT6plex); S9(Phospho)	1496.72	1	S(4): 0.0; S(9): 100.0																																					0	1.544e-05	296.813	High	47.32
LPTGQQATTLLELMTIR	3	2	1	I1NDD7	N-Term(TMT6plex); T3(Phospho)	2195.17	1	T(3): 100.0; T(8): 0.0; T(9): 0.0; T(15): 0.0	1.01522	3	7.60494				0.899172	3	1.76249				1.01539	3	5.71924				0.933791	3	1.86404				1.00135	3	1.55188				1.12042	3	6.77798				0	2.955e-07	318.068	High	47.29
TLHGLQPADTK	6	2	1	I1MTP0	N-Term(TMT6plex); T1(Phospho); K11(TMT6plex)	1718.92	1	T(1): 100.0; T(10): 0.0	0.977025	4	5.94397	1.03099	2	0.529447	1.01986	4	2.17274	1.10796	2	4.78564	0.936887	4	4.07861	0.913106	2	2.20844	0.929096	4	4.22167	0.967395	2	7.95852	0.982771	4	3.33623	0.927304	2	3.20525	1.38882	4	11.5382	1.10662	2	5.24045	0	5.94e-07	336.579	High	47.28
SHSDDEGSTGDGGIVDSDDDR	1	1	1	K7L2P2	N-Term(TMT6plex); S3(Phospho)	2444.95	0.5	S(1): 50.0; S(3): 50.0; S(8): 0.0; T(9): 0.0; S(17): 0.0	1.08487	1					0.959001	1					0.84165	1					1.22481	1					0.85688	1					1.07458	1					0	3.572e-06	230.492	High	47.28
DPSDDEDGEYESDYASALSEK	1	9	1	A0A088AWU0	N-Term(TMT6plex); S19(Phospho); K21(TMT6plex)	2860.2	0.999953	S(3): 0.0; Y(10): 0.0; S(12): 0.0; Y(14): 0.0; S(16): 0.0; S(19): 100.0	0.970652	1					0.943935	1					1.06588	1					0.993283	1					1.00004	1					1.08441	1					0	1.581e-05	164.257	High	47.28
EEVLLTSPDTILANLTPALVAEANMLR	5	3	1	K7K9Y5	N-Term(TMT6plex); S7(Phospho); M25(Oxidation)	3219.69	0.954741	T(6): 4.3; S(7): 95.5; T(10): 0.2; T(16): 0.0	0.999823	4	3.80562				0.951265	4	6.64287				0.978447	4	14.2561				0.988226	4	1.94111				0.990085	4	6.32505				1.30127	4	6.1676				0	6.512e-11	225.897	High	47.22
KASVEENINNVSSPDLNK	32	2	1	K7LRU7	N-Term(TMT6plex); K1(TMT6plex); S13(Phospho); K18(TMT6plex)	2725.44	0.999704	S(3): 0.0; S(12): 0.0; S(13): 100.0	1.04923	12	4.06919	0.970084	8	6.72092	0.985252	12	6.28272	0.942804	8	3.85937	1.0384	12	4.11563	1.0657	8	5.69766	1.01439	12	3.92769	1.03696	8	4.72686	1.00505	12	11.1026	1.00774	8	6.99018	0.838918	12	32.2644	0.829669	8	31.9667	0	1.268e-09	416.82	High	47.21
FNIASPTTGCQK	9	2	1	B2BF98	N-Term(TMT6plex); S5(Phospho); C10(Carbamidomethyl); K12(TMT6plex)	1861.93	0.999998	S(5): 100.0; T(7): 0.0; T(8): 0.0	1.00944	5	4.00416	1.02896	4	4.10898	0.974216	5	3.54732	0.984299	4	2.58332	1.03804	5	5.80477	1.0125	4	1.4066	0.988868	5	2.52939	0.984868	4	2.44276	1.02128	5	4.75973	1.00698	4	0.613033	0.987029	5	12.7292	1.08086	4	4.635	0	9.814e-05	302.454	High	47.21
SGQASEPNSEEEADTGGK	9	2	1	A0A0R0IR25	N-Term(TMT6plex); S9(Phospho); K18(TMT6plex)	2331.04	1	S(1): 0.0; S(5): 0.0; S(9): 100.0; T(15): 0.0	1.0266	6	8.56153	0.879905	3	8.32253	0.910521	6	10.1676	0.9941	3	1.54842	0.999889	6	5.43838	1.04637	3	8.56528	1.06188	6	3.59522	1.04262	3	7.62885	1.09278	6	9.49576	1.14773	3	5.59617	0.648567	6	45.878	0.883606	2	17.7107	0	2.702e-08	241.281	High	47.21
EEWTAEVFDVELMR	5	9	3	I1LLZ1;I1JHM8;A0A0R0GFK8	N-Term(TMT6plex); T4(Phospho); M13(Oxidation)	2078.94	1	T(4): 100.0																																					0	0.0007097	218.279	High	47.19
VLEEGLVNHPAVGFGESGR	4	2	2	I1M0N4;I1MIM3	N-Term(TMT6plex); S17(Phospho)	2276.13	1	S(17): 100.0																																					0	1.163e-09	368.758	High	47.16
TFTICGMADSLAPEIVLGK	10	6	2	I1J805;K7LEV0	N-Term(TMT6plex); T3(Phospho); C5(Carbamidomethyl); K19(TMT6plex)	2561.31	0.980385	T(1): 2.0; T(3): 98.0; S(10): 0.0																																					0	1.642e-07	350.045	High	47.16
EIPPTMPAMPVSPNHNNR	14	7	1	A0A0R0IVL6	N-Term(TMT6plex); M6(Oxidation); M9(Oxidation); S12(Phospho)	2343.09	1	T(5): 0.0; S(12): 100.0	1.01201	9	5.35788	0.969974	5	3.79283	1.05486	9	5.485	0.977891	5	6.59039	1.0106	9	4.09419	1.02233	5	3.6585	0.988822	9	3.59007	0.990349	5	2.23036	1.02269	9	7.24442	1.05876	5	8.98979	0.788961	9	8.50942	0.944864	5	14.9623	0	4.496e-05	327.779	High	47.1
SSETDLVAFEK	22	2	1	I1JM72	N-Term(TMT6plex); S2(Phospho); K11(TMT6plex)	1763.89	0.999999	S(1): 0.0; S(2): 100.0; T(4): 0.0	1.07263	7	4.34607	0.824485	8	6.28502	1.05793	7	2.68777	0.842774	8	6.71066	0.968517	7	3.67082	1.19555	8	7.44462	0.945895	7	4.8872	1.15735	8	3.11097	0.938818	7	5.45041	1.11383	8	6.15284	0.931007	7	11.5094	0.76768	8	18.768	0	1.468e-05	348.262	High	47.09
ALPVEEVQPLASVSASDDGSDTESDNK	5	1	1	I1LK36	N-Term(TMT6plex); S20(Phospho); K27(TMT6plex)	3298.57	0.953319	S(12): 0.0; S(14): 0.0; S(16): 2.3; S(20): 95.3; T(22): 2.3; S(24): 0.0	0.860505	3	14.6058				0.948652	3	6.62516				1.10289	3	9.34889				1.04848	3	10.1352				1.03651	3	0.254712				1.14353	3	8.09251				0	2.116e-07	242.416	High	47.05
TDSNILDMSGELGR	11	1	1	I1M359	N-Term(TMT6plex); M8(Oxidation); S9(Phospho)	1832.83	1	T(1): 0.0; S(3): 0.0; S(9): 100.0	0.985481	5	7.87939	1.03002	6	9.38323	0.987487	5	4.65481	1.04038	6	11.0706	1.02663	5	1.45422	0.9847	6	6.18358	1.00803	5	3.27999	0.969474	6	14.7366	0.982769	5	3.86047	0.989863	6	3.53477	1.05212	5	14.9759	0.860219	6	11.1886	0	1.428e-07	244.342	High	47
SISAEGLNLLK	19	2	1	K7MS92	N-Term(TMT6plex); S3(Phospho); K11(TMT6plex)	1682.95	0.999999	S(1): 0.0; S(3): 100.0	1.0307	8	3.43055	0.98102	8	1.06974	1.00222	8	8.10133	0.986936	8	2.19867	1.01717	8	3.45929	1.02921	8	3.25008	1.0004	8	6.38204	0.996174	8	4.5001	0.985332	8	5.89864	1.0024	8	3.65358	0.965991	8	5.06666	1.07993	8	12.4877	0	0.001241	345.934	High	46.98
IFASSPPDSMELEK	4	2	1	A0A0R0I6Z8	N-Term(TMT6plex); S5(Phospho); K14(TMT6plex)	2089.03	0.978358	S(4): 2.2; S(5): 97.8; S(9): 0.0	0.981473	2	7.74543				0.956308	2	3.67731				1.04587	2	4.72036				1.03366	2	4.43395				0.981551	2	4.12823				1.01851	2	2.38673				0	3.273e-06	187.943	High	46.96
RGSDDLPVEVVVPR	6	3	1	K7MR13	N-Term(TMT6plex); S3(Phospho)	1846.96	1	S(3): 100.0	0.952811	3	7.89948	0.980081	3	2.38539	1.01699	3	3.20399	0.962109	3	0.33916	1.01605	3	3.06526	1.04285	3	3.5348	0.980679	3	3.95239	1.01964	3	1.58995	1.02697	3	4.09319	1.00322	3	4.26872	1.09182	3	2.21436	0.992202	3	4.73496	0	1.435e-06	366.405	High	46.92
RGPPVESDSEER	2	1	1	I1KHF7	N-Term(TMT6plex); S7(Phospho)	1666.76	0.974395	S(7): 97.4; S(9): 2.6	1.06519	1					0.990647	1					0.9895	1					0.996595	1					0.959954	1					1.01277	1					0	2.228e-06	165.053	High	46.91
SLVNVILEEIMEK	3	2	1	A0A0R0IEN9	N-Term(TMT6plex); S1(Phospho); M11(Oxidation); K13(TMT6plex)	2071.12	1	S(1): 100.0	0.989144	2	1.23542	1.1147	1		1.00554	2	6.5786	1.15332	1		1.03026	2	2.13966	0.837577	1		1.00554	2	3.44985	0.924798	1		0.930369	2	0.948542	0.931968	1		1.09728	2	21.275	1.02601	1		0	1.465e-08	440.481	High	46.89
GYISPQFVTNPEK	6	4	1	G3E7M5	N-Term(TMT6plex); S4(Phospho); K13(TMT6plex)	2018.05	0.999999	Y(2): 0.0; S(4): 100.0; T(9): 0.0	0.992696	6	4.6892				1.01743	6	4.08601				0.956957	6	5.82459				0.960533	6	4.82353				0.982537	6	2.39985				1.23113	6	3.95117				0	3.377e-05	325.534	High	46.88
GISEAVSEAEQR	7	4	1	A0A0R0K473	N-Term(TMT6plex); S7(Phospho)	1584.75	1	S(3): 0.0; S(7): 100.0	0.953816	5	2.7655	0.965081	2	6.2127	0.950495	5	6.93269	0.974714	2	5.7792	0.981576	5	8.37492	1.03207	2	1.84969	0.980604	5	2.80949	0.966508	2	1.25897	1.03348	5	4.06719	0.981715	2	8.94591	1.12307	5	19.7021	1.23585	2	20.1567	0	6.744e-06	330.45	High	46.81
YHDELIANAAYIGTPGK	12	2	1	I1JH86	N-Term(TMT6plex); T14(Phospho); K17(TMT6plex)	2371.21	1	Y(1): 0.0; Y(11): 0.0; T(14): 100.0	0.994546	5	3.40005	0.962556	7	4.31851	1.09046	5	4.87159	0.964816	7	5.05906	0.970218	5	2.4002	1.08531	7	6.06826	0.973695	5	0.849086	1.08961	7	0.149608	1.00533	5	5.8047	0.969569	7	6.50697	0.940415	5	7.74163	0.956719	7	11.0746	0	1.32e-08	531.292	High	46.76
RVSSFEAMQPDTR	8	2	1	I1JX24	N-Term(TMT6plex); S4(Phospho)	1832.86	0.999713	S(3): 0.0; S(4): 100.0; T(12): 0.0	0.976505	5	1.41952				0.928178	5	9.4441				1.02534	5	1.8397				0.958378	5	2.52562				1.01037	5	2.04209				1.09736	5	17.6736				0	5.64e-07	304.367	High	46.76
NVSDDDTATAGR	6	1	1	A0A0R0EEG3	N-Term(TMT6plex); S3(Phospho)	1530.66	1	S(3): 100.0; T(7): 0.0; T(9): 0.0	0.900322	3	1.25219	1.04406	3	4.72746	0.959566	3	1.35937	1.04738	3	3.54091	0.99744	3	3.01317	0.973618	3	3.38416	1.05172	3	0.531349	1.00971	3	4.80069	0.99387	3	1.86759	1.00766	3	0.112035	1.11583	3	2.98112	0.855513	3	1.01717	0	2.241e-05	316.188	High	46.75
DQSGGEEETTSK	8	2	1	I1LNT7	N-Term(TMT6plex); S3(Phospho); K12(TMT6plex)	1805.82	1	S(3): 100.0; T(9): 0.0; T(10): 0.0; S(11): 0.0	0.934019	3	4.25135	1.05004	5	13.403	0.890709	3	0.54864	1.02978	5	9.58853	1.06818	3	9.58149	0.964867	5	12.5452	1.13356	3	6.80538	0.984523	5	7.04446	1.09932	3	12.0372	1.019	5	3.46503	0.521394	3	3.32208	0.769659	5	31.1184	0	6.217e-06	288.858	High	46.74
ENDLGSDDEAAPR	5	6	2	A0A0R0EX80;I1JMZ6	N-Term(TMT6plex); S6(Phospho)	1697.72	1	S(6): 100.0																																					0	4.329e-05	327.501	High	46.72
SPPEYPDLYGK	12	4	1	C6TBT5	N-Term(TMT6plex); S1(Phospho); K11(TMT6plex)	1803.9	1	S(1): 100.0; Y(5): 0.0; Y(9): 0.0	1.02882	6	3.4759	0.830244	6	6.7979	0.985433	6	3.41734	0.866364	6	8.79245	0.981878	6	2.25236	1.14662	6	9.29319	1.013	6	3.00726	1.1301	6	5.59399	0.955906	6	3.70717	1.13963	6	3.98729	1.07555	6	11.9271	0.879438	6	4.47788	0	0.001356	271.419	High	46.69
LGGLLAEASSEEDFSGK	6	3	2	I1JGP8;I1MT23	N-Term(TMT6plex); S10(Phospho); K17(TMT6plex)	2248.12	0.999376	S(9): 0.1; S(10): 99.9; S(15): 0.0																																					0	3.169e-05	217.51	High	46.68
GVSQEDEDVAVPNNESDDEESRSEEEEEK	6	1	1	I1KC06	N-Term(TMT6plex); S23(Phospho); K29(TMT6plex)	3818.63	0.999993	S(3): 0.0; S(16): 0.0; S(21): 0.0; S(23): 100.0	1.0626	4	2.38564				0.943055	4	14.5858				1.05368	4	12.7606				1.05207	4	10.5762				1.0596	4	9.90987				0.496856	4	4.85797				0	1.414e-08	380.664	High	46.67
SLPVSPPMVTENEAVEDR	3	1	1	K7N598	N-Term(TMT6plex); S5(Phospho)	2279.08	0.999096	S(1): 0.1; S(5): 99.9; T(10): 0.0	0.963871	3	1.26788				0.965334	3	5.82048				0.910635	3	0.931241				0.998072	3	4.46815				1.01511	3	3.29559				1.17211	3	3.09405				0	7.78e-05	234.498	High	46.66
SDASEYGLGFGSFEEDTK	8	2	1	I1M028	N-Term(TMT6plex); S4(Phospho); K18(TMT6plex)	2477.12	0.998841	S(1): 0.1; S(4): 99.9; Y(6): 0.1; S(12): 0.0; T(17): 0.0	1.0141	5	4.16169				0.983366	5	1.34242				1.05959	5	1.96472				0.96258	5	2.06076				0.949588	5	4.0848				1.0902	5	8.00918				0	3.474e-07	286.984	High	46.66
TLNESMDELTR	2	4	2	A0A0R0LDK1;I1JDX0	N-Term(TMT6plex); S5(Phospho)	1617.74	1	T(1): 0.0; S(5): 100.0; T(10): 0.0																																					0	3.907e-06	322.458	High	46.64
ISSSSNNALLSK	14	1	1	K7K9D1	N-Term(TMT6plex); S3(Phospho); K12(TMT6plex)	1758.94	0.496766	S(2): 49.7; S(3): 49.7; S(4): 0.6; S(5): 0.0; S(11): 0.0	1.10754	6	6.39092				1.03491	6	3.25399				0.98635	6	1.97867				0.96583	6	2.88112				0.979433	6	3.22356				0.873724	6	26.1382				0	0.002485	300.751	High	46.63
QLVASGKPDSFSGEFLVPSYR	5	5	3	C6TKL8;C6T7N2;I1MNK0	N-Term(TMT6plex); K7(TMT6plex); S12(Phospho)	2822.46	1	S(5): 0.0; S(10): 0.0; S(12): 100.0; S(19): 0.0; Y(20): 0.0																																					0	4.793e-09	378.434	High	46.63
IAEVSDDEPLSK	12	1	1	K7LB94	N-Term(TMT6plex); S5(Phospho); K12(TMT6plex)	1840.94	1	S(5): 100.0; S(11): 0.0	0.962389	8	3.86119	0.94151	4	3.61118	0.995033	8	2.09068	0.943294	4	7.29235	1.00041	8	2.85717	1.06416	4	4.18853	1.02604	8	4.46908	1.06388	4	3.88476	1.03772	8	4.37842	1.07644	4	6.50595	0.924458	8	21.3139	0.826119	4	18.2874	0	1.422e-05	338.76	High	46.61
LLEHFIVQEQTESSSPSR	14	4	1	I1M2P3	N-Term(TMT6plex); S17(Phospho)	2396.17	0.960367	T(11): 0.0; S(13): 0.0; S(14): 2.0; S(15): 2.0; S(17): 96.0	1.00131	6	3.64539				0.9977	6	6.75395				1.03475	6	6.25725				0.983319	6	1.72207				0.97239	6	3.74731				0.966096	6	10.2702				0	3.829e-07	346.395	High	46.61
VNEGAVESDPILSSPGSGSR	6	2	1	I1K926	N-Term(TMT6plex); S14(Phospho)	2267.07	0.493145	S(8): 0.0; S(13): 49.3; S(14): 49.3; S(17): 1.4; S(19): 0.0	0.951811	3	7.35891	1.06618	1		1.07233	3	2.17557	1.04378	1		1.03083	3	7.23474	0.968401	1		1.02286	3	3.30785	0.986283	1		1.02276	3	3.43111	1.00303	1		0.737534	3	3.53364	0.823253	1		0	7.083e-09	281.736	High	46.6
QVVSGTLYYITLEANDGVTK	2	2	1	Q39842	N-Term(TMT6plex); S4(Phospho); K20(TMT6plex)	2709.42	0.971734	S(4): 97.2; T(6): 2.8; Y(8): 0.0; Y(9): 0.0; T(11): 0.0; T(19): 0.0	0.913134	2	0.642096				0.954369	2	0.100941				1.07334	2	1.07017				1.04741	2	1.74517				1.0191	2	0.94693				1.0052	2	5.39617				0	5.276e-07	256.514	High	46.6
SAENINFEFQESR	3	2	1	A0A0R0F8H4	N-Term(TMT6plex); S1(Phospho)	1879.84	1	S(1): 100.0; S(12): 0.0	0.969159	3	0.871019				1.01184	3	0.126363				0.977248	3	2.00493				0.982404	3	1.72013				1.00331	3	3.66131				0.955923	3	3.17139				0	4.92e-07	339.533	High	46.59
GKPAASSSSSESSDDDSDEDEAPK	13	1	1	I1LPJ9	N-Term(TMT6plex); K2(TMT6plex); S9(Phospho); K24(TMT6plex)	3165.42	0.9748	S(6): 0.0; S(7): 0.0; S(8): 1.2; S(9): 97.5; S(10): 1.2; S(12): 0.0; S(13): 0.0; S(17): 0.0	1.12353	3	0.224088	1.05066	2	1.4788	1.02141	3	9.70738	1.06754	2	11.9316	0.973921	3	6.188	1.04699	2	7.89456	1.00281	3	1.36881	1.0461	2	5.82093	1.01029	3	5.0732	0.924983	2	12.9236	0.676157	3	7.78506	0.608895	2	46.5463	0	2.265e-08	435.429	High	46.58
LPSPVSEPVSSLGFR	11	4	1	I1NCE4	N-Term(TMT6plex); S3(Phospho)	1880.97	1	S(3): 100.0; S(6): 0.0; S(10): 0.0; S(11): 0.0	0.985124	6	7.06671	0.992084	5	7.96721	0.989664	6	3.44038	1.03893	5	7.26261	0.95087	6	4.14144	0.961727	5	2.6223	0.933524	6	3.86055	1.00448	5	2.1112	0.983207	6	3.49765	0.971151	5	11.0072	1.27596	6	3.04442	1.10957	5	8.19813	0	8.363e-07	340.697	High	46.58
SSESDLLALAER	11	2	1	I1LWE2	N-Term(TMT6plex); S2(Phospho)	1599.78	0.999997	S(1): 0.0; S(2): 100.0; S(4): 0.0	1.05002	2	6.76135	0.895337	5	4.08271	1.06804	2	1.87846	0.901757	5	1.29668	0.951022	2	3.83512	1.06049	5	7.70584	0.9608	2	3.92305	1.10727	5	3.04186	0.958522	2	3.41763	1.08382	5	1.24378	1.03051	2	2.70511	0.988176	5	6.66006	0	5.39e-07	358.533	High	46.55
GALSFSSQVPAGTAASSPR	30	1	1	I1L6I5	N-Term(TMT6plex); S17(Phospho)	2100.04	0.947418	S(4): 0.0; S(6): 0.0; S(7): 0.0; T(13): 2.6; S(16): 2.6; S(17): 94.7	0.984166	6	1.51606	0.963289	5	7.48394	1.04934	6	5.03602	0.985986	5	16.799	0.967657	6	0.920445	1.01364	5	15.8968	1.01697	6	2.89177	1.01399	5	8.86259	0.981353	6	6.55216	1.04576	5	4.48211	1.11634	6	23.5561	1.00823	5	6.65904	0	5.447e-06	197.063	High	46.54
ITSSEVSGYSFR	12	2	2	K7MXH4;K7MFC0	N-Term(TMT6plex); S10(Phospho)	1641.77	0.999765	T(2): 0.0; S(3): 0.0; S(4): 0.0; S(7): 0.0; Y(9): 0.0; S(10): 100.0																																					0	7.483e-07	288.089	High	46.52
SADLDDGDFSDPFDIAR	15	1	1	A0A0R0G1Y0	N-Term(TMT6plex); S1(Phospho)	2164.93	1	S(1): 100.0; S(10): 0.0	0.988069	5	6.50777	0.970037	10	5.12404	1.03469	5	4.03961	0.987167	10	4.6401	0.963952	5	3.98902	1.03138	10	5.10106	1.01226	5	1.63636	1.02365	10	5.00643	1.03591	5	5.87591	1.02927	10	7.55995	0.950892	5	1.43319	0.879544	10	10.1014	0	4.041e-10	477.548	High	46.51
RASSSWEDETEIK	10	2	1	A0A368UGW6	N-Term(TMT6plex); S3(Phospho); K13(TMT6plex)	2076.01	0.999996	S(3): 100.0; S(4): 0.0; S(5): 0.0; T(10): 0.0	1.01956	3	4.65386	0.955624	1		1.02605	3	0.623985	0.873561	1		1.03044	3	1.92485	1.08002	1		0.985077	3	0.0195761	1.11609	1		0.980329	3	2.60689	1.0886	1		0.93553	3	1.8364	0.801333	1		0	5.035e-05	288.98	High	46.51
TQLESDAENVER	3	3	1	A0A0R0I1T0	N-Term(TMT6plex); S5(Phospho)	1699.78	1	T(1): 0.0; S(5): 100.0	0.978969	3	2.34826				0.972633	3	5.79999				1.06879	3	1.78499				1.0789	3	0.150072				1.03462	3	3.37117				0.848652	3	0.113255				0	1.984e-06	360.747	High	46.51
LELAEVFLSPAGK	6	2	1	I1KKK0	N-Term(TMT6plex); S9(Phospho); K13(TMT6plex)	1912.06	1	S(9): 100.0	0.962415	3	3.27613	0.96159	3	1.58888	1.00913	3	1.08996	0.942073	3	5.64487	0.984812	3	0.476121	1.00378	3	1.75124	1.00483	3	2.88307	1.04198	3	0.798516	0.935826	3	0.0577797	1.0147	3	1.43009	1.10748	3	0.870633	1.14967	3	4.5548	0	1.006e-06	286.341	High	46.5
AFGGDDSDVGSSSSNHAK	6	5	1	I1M750	N-Term(TMT6plex); S14(Phospho); K18(TMT6plex)	2276.02	0.973245	S(7): 0.0; S(11): 0.0; S(12): 0.0; S(13): 2.7; S(14): 97.3	0.826298	3	0.245318				0.840447	3	2.47056				0.902505	3	6.12805				0.886992	3	5.2582				0.864475	3	1.10362				2.53095	3	0.932351				0	2.153e-09	260.629	High	46.5
GLSGNANLSESQPFLR	9	2	1	A0A0R0KDY5	N-Term(TMT6plex); S3(Phospho)	1998.99	1	S(3): 100.0; S(9): 0.0; S(11): 0.0	1.04986	3	1.0938	1.04399	6	2.26419	0.957074	3	3.83825	1.02946	6	1.78773	0.896714	3	0.721814	0.993858	6	8.20466	0.960107	3	3.70465	0.92775	6	2.30842	0.941961	3	4.38821	0.901834	6	3.6492	1.40307	3	7.58314	1.42271	6	24.5722	0	1.203e-05	357.323	High	46.46
AQIGIPSSPSMQNK	10	4	1	A0A0R0KPC1	N-Term(TMT6plex); S8(Phospho); K14(TMT6plex)	1996.04	0.999989	S(7): 0.0; S(8): 100.0; S(10): 0.0	0.997896	5	1.27043	0.927478	3	1.66331	1.09378	5	14.3949	0.944544	3	0.988364	0.951851	5	3.11206	1.08188	3	6.68839	0.944064	5	3.90012	1.053	3	4.83816	0.967962	5	4.96504	1.05986	3	0.330385	1.1413	5	6.069	0.893219	3	4.66272	0	6.778e-06	262.646	High	46.46
VQTQSGVMTAETGTYR	12	5	2	I1LI74;I1J8F8	N-Term(TMT6plex); T9(Phospho)	2037.95	1	T(3): 0.0; S(5): 0.0; T(9): 100.0; T(12): 0.0; T(14): 0.0; Y(15): 0.0																																					0	1.06e-07	327.833	High	46.44
GDLSPCLSPSGFGSK	4	2	2	I1JAF9;I1LG60	N-Term(TMT6plex); C6(Carbamidomethyl); S8(Phospho); K15(TMT6plex)	2047	1	S(4): 0.0; S(8): 100.0; S(10): 0.0; S(14): 0.0																																					0	3.688e-05	231.542	High	46.42
ASLDSSIEEEPSDNESVVEK	7	1	1	I1J631	N-Term(TMT6plex); S12(Phospho); K20(TMT6plex)	2702.27	0.5	S(2): 0.0; S(5): 0.0; S(6): 0.0; S(12): 50.0; S(16): 50.0	0.983545	7	5.24066				0.97233	7	2.92181				1.00703	7	2.94202				1.02699	7	4.08609				1.07056	7	1.59618				0.86446	7	23.5283				0	1.698e-10	307.562	High	46.42
SSFTSSLSNLQK	13	3	1	K7KTN1	N-Term(TMT6plex); S8(Phospho); K12(TMT6plex)	1836.95	0.999898	S(1): 0.0; S(2): 0.0; T(4): 0.0; S(5): 0.0; S(6): 0.0; S(8): 100.0	0.982572	6	5.45733	1.07476	6	9.49077	0.939759	6	4.25868	1.0645	6	4.90999	1.06036	6	6.84053	0.936204	6	12.5357	1.07405	6	11.5162	0.897457	6	10.407	1.03482	6	3.68668	0.95099	6	4.87627	0.797788	6	14.327	1.05422	6	13.6058	0	2.054e-06	311.61	High	46.41
GKSYPTVSADYQK	6	6	2	Q76LA6;Q43758	N-Term(TMT6plex); K2(TMT6plex); S3(Phospho); K13(TMT6plex)	2211.17	0.999667	S(3): 100.0; Y(4): 0.0; T(6): 0.0; S(8): 0.0; Y(11): 0.0																																					0	1.363e-05	285.627	High	46.41
KWDGEDYDSDPDEGGK	4	1	1	I1K037	N-Term(TMT6plex); K1(TMT6plex); S9(Phospho); K16(TMT6plex)	2580.18	1	Y(7): 0.0; S(9): 100.0	0.892192	2	9.68019	0.856505	2	1.02396	0.932902	2	2.41693	0.778758	2	14.1423	1.11387	2	6.58406	1.22381	2	6.75131	1.12188	2	3.44672	1.17232	2	3.3896	1.14042	2	10.2914	1.22451	2	2.39757	0.549067	2	11.8321	0.496361	2	17.2134	0	1.418e-05	338.243	High	46.37
SDSSSSSSSEEEGEDGEK	73	1	1	C6TAX7	N-Term(TMT6plex); S1(Phospho); K18(TMT6plex)	2370.97	0.999996	S(1): 100.0; S(3): 0.0; S(4): 0.0; S(5): 0.0; S(6): 0.0; S(7): 0.0; S(8): 0.0; S(9): 0.0	0.976399	10	9.4946	0.87136	7	8.49733	0.977519	10	11.33	0.876587	7	4.41668	1.05204	10	10.9223	1.08529	7	6.41909	1.00324	10	5.41704	1.02885	7	11.8026	1.05869	10	3.46375	1.14345	7	5.08011	0.563123	10	35.7047	1.0203	6	30.4177	0	1.615e-06	336.089	High	46.36
AGLDNYDTYSPGGR	13	2	1	I1LD52	N-Term(TMT6plex); S10(Phospho)	1794.79	0.99973	Y(6): 0.0; T(8): 0.0; Y(9): 0.0; S(10): 100.0	0.964803	5	5.90778	1.15269	5	19.2001	1.05082	5	4.60623	1.17921	5	3.26857	0.91744	5	4.93241	0.990313	5	9.21245	0.906557	5	2.18871	0.855047	5	12.8785	0.946257	5	8.43267	0.846192	5	19.9647	1.34003	5	1.31384	1.12726	5	28.5334	0	8.285e-07	309.144	High	46.32
AAAASGWSNGSAESSPR	16	2	2	I1LVI3;I1KZR0	N-Term(TMT6plex); S15(Phospho)	1914.86	0.981284	S(5): 0.0; S(8): 0.0; S(11): 0.0; S(14): 1.9; S(15): 98.1																																					0	2.384e-07	306.944	High	46.31
DFDEFDHASDSDSAAESVHPDELDISK	3	1	1	I1JQZ9	N-Term(TMT6plex); S9(Phospho); K27(TMT6plex)	3516.54	0.999895	S(9): 100.0; S(11): 0.0; S(13): 0.0; S(17): 0.0; S(26): 0.0	1.22814	3	4.30608				0.793874	3	5.10039				1.07288	3	0.267322				0.727596	3	2.36658				0.821871	3	4.01139				1.87702	3	1.6856				0	3.931e-09	237.141	High	46.3
SVDADDSDVEVK	2	6	1	I1MV10	N-Term(TMT6plex); S7(Phospho); K12(TMT6plex)	1816.86	1	S(1): 0.0; S(7): 100.0	0.970773	1		1.31764	1		1.04715	1		1.30205	1		0.990346	1		0.760333	1		0.919193	1		0.747874	1		0.959646	1		0.879982	1		1.26967	1		0.802392	1		0	4.808e-06	334.818	High	46.29
IPPLASESLGFGQR	7	2	1	I1J4L8	N-Term(TMT6plex); S8(Phospho)	1780.92	0.978669	S(6): 2.1; S(8): 97.9	0.991915	2	9.38707	1.04079	5	1.10334	1.00172	2	1.79232	0.989075	5	4.00564	0.937667	2	7.53762	0.960476	5	1.09166	0.984728	2	3.02995	0.992519	5	6.81698	0.969227	2	9.44527	0.98227	5	5.46099	1.25153	2	9.39997	1.06635	5	5.94558	0	8.677e-05	223.197	High	46.28
NLSQQNLNALVK	5	2	2	I1LFG4;A0A0R4J653	N-Term(TMT6plex); S3(Phospho); K12(TMT6plex)	1880.04	1	S(3): 100.0																																					0	0.005295	341.798	High	46.28
EEWTAEVFDAELMR	10	4	2	A0A0R0JPH2;I1MUE2	N-Term(TMT6plex); T4(Phospho); M13(Oxidation)	2050.91	1	T(4): 100.0																																					0	0.0001508	270.654	High	46.24
ENSEAASSDEEK	12	1	1	K7M9T4	N-Term(TMT6plex); S7(Phospho); K12(TMT6plex)	1833.82	0.990399	S(3): 0.0; S(7): 99.0; S(8): 1.0	1.06719	6	7.24546	1.00825	3	7.87097	1.02828	6	5.34691	1.01138	3	0.950405	1.03629	6	3.63782	1.06133	3	3.3199	0.993789	6	3.73939	0.972414	3	14.0097	1.01079	6	4.96662	1.0261	3	6.69825	0.619013	6	10.2497	0.695453	3	3.20621	0	8.276e-06	311.9	High	46.22
TPPANPGMIDYQNADHEQLMK	2	2	1	A0A0R0EGP5	N-Term(TMT6plex); T1(Phospho); M8(Oxidation); K21(TMT6plex)	2924.39	1	T(1): 100.0; Y(11): 0.0	1.01258	2	9.44729				0.957572	2	2.7221				1.06333	2	6.95125				0.953404	2	3.78651				0.986602	2	14.4507				1.06764	2	1.52729				0	1.357e-05	320.704	High	46.19
LSPLKPEPVDYNYGFGATVDIPLDSSTDLK	1	1	1	C6TA62	N-Term(TMT6plex); S2(Phospho); K5(TMT6plex); K30(TMT6plex)	4019.1	1	S(2): 100.0; Y(11): 0.0; Y(13): 0.0; T(18): 0.0; S(25): 0.0; S(26): 0.0; T(27): 0.0	0.893465	1					0.899115	1					1.14372	1					1.0086	1					1.17518	1					0.752728	1					0	1.794e-09	471.844	High	46.17
AASNEPVLVSPR	10	1	1	K7MX94	N-Term(TMT6plex); S10(Phospho)	1548.8	1	S(3): 0.0; S(10): 100.0	0.942698	4	3.14238	0.73829	6	58.2062	1.03491	4	2.58196	1.14804	6	4.23685	0.887364	4	12.015	0.682301	6	46.0962	0.946866	4	2.7828	0.924014	6	6.89169	0.987201	4	8.00059	1.3517	6	64.8392	1.38123	4	7.60422	0.895337	6	55.6223	0	2.738e-05	394.433	High	46.12
LPNTGHSPSR	3	2	1	K7MVX0	N-Term(TMT6plex); S7(Phospho)	1374.67	0.999848	T(4): 0.0; S(7): 100.0; S(9): 0.0	0.990588	2	2.18845	0.936314	1		1.00926	2	1.47367	0.914919	1		1.03574	2	6.03363	1.05501	1		0.948351	2	0.211994	1.10328	1		0.889284	2	1.35577	1.00993	1		1.30783	2	11.4915	1.03201	1		0	0.0001372	211.249	High	46.1
APSPVTNPLMGAVPK	8	4	1	I1MU68	N-Term(TMT6plex); S3(Phospho); K15(TMT6plex)	2017.1	1	S(3): 100.0; T(6): 0.0	1.02115	5	5.80956	1.03705	3	2.98288	0.945409	5	2.25757	1.0262	3	1.32518	0.995558	5	2.82772	0.985627	3	4.06554	0.982465	5	8.87127	0.938768	3	1.0583	1.02757	5	9.22133	0.97403	3	1.05573	1.0075	5	3.9217	1.14997	3	1.09301	0	0.0002417	290.328	High	46.09
ALSVEPPGSGVSGSDAETGNLVGK	1	4	1	I1M6P0	N-Term(TMT6plex); S3(Phospho); K24(TMT6plex)	2766.4	0.999999	S(3): 100.0; S(9): 0.0; S(12): 0.0; S(14): 0.0; T(18): 0.0	0.967747	1					1.02501	1					1.04714	1					0.965574	1					0.933319	1					1.16325	1					0	1.9e-06	257.157	High	46.09
AALEVGASLSPDNSR	6	3	1	B6EBD5	N-Term(TMT6plex); S10(Phospho)	1795.88	0.999999	S(8): 0.0; S(10): 100.0; S(14): 0.0	0.995466	2	0.479103	0.922166	3	0.352494	1.03733	2	4.48736	0.933717	3	2.26181	0.931579	2	5.99652	1.03205	3	3.09635	0.992814	2	5.623	1.05102	3	0.701936	0.975548	2	3.39794	1.04265	3	0.542659	1.15051	2	6.21746	1.09599	3	2.17141	0	2.514e-06	261.363	High	46.08
LVEGLDGHGDGAASS	5	1	1	I1KFL2	N-Term(TMT6plex); S14(Phospho)	1693.77	0.5	S(14): 50.0; S(15): 50.0	1.00252	2	4.18194	1.15426	1		0.972995	2	0.542154	1.15585	1		1.06331	2	12.2418	0.784457	1		0.982772	2	3.07601	0.947014	1		0.967418	2	7.43303	0.898221	1		1.03814	2	9.01116	1.06476	1		0	2.325e-06	306.76	High	46.06
QASSADDDESDKSK	8	3	1	I1J7B1	N-Term(TMT6plex); S10(Phospho); K12(TMT6plex); K14(TMT6plex)	2250.07	1	S(3): 0.0; S(4): 0.0; S(10): 100.0; S(13): 0.0	1.01421	5	1.77912	0.975777	3	1.61374	0.999753	5	7.5209	0.952365	3	2.45308	1.08492	5	2.84705	1.18234	3	8.33545	1.14737	5	7.38388	1.17321	3	0.1951	1.08743	5	1.00189	1.17037	3	2.34026	0.255498	4	21.3104				0	8.199e-07	271.899	High	46.06
AFIEADEAQQLLSPLKEPGNSFTK	3	1	1	K7LLB1	N-Term(TMT6plex); S13(Phospho); K16(TMT6plex); K24(TMT6plex)	3400.81	1	S(13): 100.0; S(21): 0.0; T(23): 0.0	1.09242	2	6.26119	1.1469	1		0.936373	2	2.51725	1.1707	1		1.02266	2	5.35284	0.921569	1		0.968671	2	3.26556	0.852017	1		1.06143	2	2.3896	0.933877	1		0.82812	2	3.51738	0.866955	1		0	1.97e-10	431.952	High	46.05
AEGVDLSGYGSSK	2	3	1	A0A0R0KNW9	N-Term(TMT6plex); S11(Phospho); K13(TMT6plex)	1807.89	0.999788	S(7): 0.0; Y(9): 0.0; S(11): 100.0; S(12): 0.0	1.02366	2	6.11603				1.01189	2	2.66078				1.05427	2	2.96883				1.03006	2	0.654878				1.01601	2	8.85815				0.705688	2	8.28213				0	1.161e-07	307.525	High	46.04
RDSNLMGQLFQSDPELAQAILGNDLNK	11	2	1	A0A0R0IZU0	N-Term(TMT6plex); S3(Phospho); K27(TMT6plex)	3525.79	1	S(3): 100.0; S(12): 0.0	0.993766	4	3.98325	1.03872	6	3.59916	0.911418	4	5.20443	0.991203	6	5.13821	1.06635	4	9.55857	1.02218	6	4.1347	0.99724	4	8.37626	1.03255	6	1.90365	1.08736	4	3.69001	1.01893	6	4.60207	0.865802	4	6.05297	0.827783	6	17.1546	0	2.902e-08	378.491	High	46.03
DVVGLLSEVVVSPQSPK	15	2	1	K7LLA3	N-Term(TMT6plex); S15(Phospho); K17(TMT6plex)	2291.27	1	S(7): 0.0; S(12): 0.0; S(15): 100.0	0.913227	8	3.9186	1.06504	5	4.21411	0.918503	8	5.64729	0.975503	5	7.73199	1.03543	8	2.42062	0.93001	5	3.38038	1.01893	8	4.70787	0.976637	5	5.34824	1.02145	8	3.86145	1.01764	5	2.57535	1.15963	8	13.6944	1.05501	5	1.86228	0	8.059e-08	401.899	High	46.02
GVIDSFDSAK	5	3	1	K7KIF2	N-Term(TMT6plex); S8(Phospho); K10(TMT6plex)	1576.8	1	S(5): 0.0; S(8): 100.0	0.98846	1		0.970489	4	0.84596	1.03874	1		0.982497	4	3.50788	0.983245	1		1.05713	4	3.9507	1.06124	1		1.00755	4	4.37428	0.969681	1		1.02707	4	4.39975	0.918051	1		0.896013	4	6.38445	0	0.0003703	275.063	High	46.02
LSGTSPPLVSIGSSR	17	3	1	I1M1Q6	N-Term(TMT6plex); S5(Phospho)	1766.93	0.98005	S(2): 0.0; T(4): 2.0; S(5): 98.0; S(10): 0.0; S(13): 0.0; S(14): 0.0	1.01152	6	2.77725	0.901556	5	6.36329	0.971251	6	3.50673	0.919229	5	10.1722	1.01185	6	2.44072	1.04112	5	1.69737	0.97085	6	5.96738	1.01647	5	1.89545	0.979175	6	1.26054	0.97979	5	2.4079	1.01679	6	21.644	1.47254	5	34.2638	0	1.378e-05	286.622	High	46.01
TLFVGNLPFSVER	10	2	2	I1LIT2;I1LPJ9	N-Term(TMT6plex); S10(Phospho)	1787.93	1	T(1): 0.0; S(10): 100.0																																					0	1.799e-07	328.748	High	46
LSIDDDLVSSPK	16	3	1	A0A0R0JPT3	N-Term(TMT6plex); S9(Phospho); K12(TMT6plex)	1826.96	0.5	S(2): 0.0; S(9): 50.0; S(10): 50.0	1.04903	6	2.68586	1.22984	5	2.1313	1.05038	6	14.3399	1.11903	5	1.98964	1.01051	6	4.4588	0.951459	5	4.0671	0.993339	6	4.14066	0.902392	5	6.32529	0.960787	6	2.77526	0.905114	5	7.80836	0.834995	6	14.9155	0.786092	5	1.93554	0	6.961e-06	284.621	High	45.99
FWDSAFALEPPPEDFDTHSEASGR	2	3	1	A0A0R0JPC0	N-Term(TMT6plex); S19(Phospho)	3017.33	0.986298	S(4): 0.0; T(17): 1.4; S(19): 98.6; S(22): 0.0	1.04907	2	2.89097				0.925025	2	2.5749				0.997122	2	3.34401				0.965931	2	4.99717				1.05453	2	2.32532				1.02541	2	13.3264				0	2.986e-08	412.983	High	45.99
LVDTFPGQSIDFFGALR	2	6	4	A0A0R0F761;D4N5G0;I1M841;D4N5G3	N-Term(TMT6plex); S9(Phospho)	2192.11	1	T(4): 0.0; S(9): 100.0																																					0	6.902e-06	264.229	High	45.99
TVSSGSPWYGPDR	17	4	1	P12471	N-Term(TMT6plex); S6(Phospho)	1717.78	0.999695	T(1): 0.0; S(3): 0.0; S(4): 0.0; S(6): 100.0; Y(9): 0.0	0.952437	10	3.54081				0.946175	10	8.32768				1.01518	10	6.03722				1.02745	10	4.88681				1.02122	10	4.18413				0.91043	10	27.5475				0	0.0001962	301.354	High	45.98
SYGDMSESVGR	6	2	2	I1K8U2;I1JUC2	N-Term(TMT6plex); S1(Phospho)	1496.63	0.999854	S(1): 100.0; Y(2): 0.0; S(6): 0.0; S(8): 0.0																																					0	5.057e-06	281.253	High	45.97
FNSDGAASSVR	3	1	1	K7KZK2	N-Term(TMT6plex); S3(Phospho)	1419.65	1	S(3): 100.0; S(8): 0.0; S(9): 0.0	1.02133	1		1.07334	2	2.16566	1.11682	1		1.07414	2	3.94921	0.976403	1		0.995796	2	0.638741	0.940695	1		0.983194	2	2.6403	1.04718	1		0.9552	2	4.23729	0.77346	1		0.774784	2	16.7989	0	0.0002183	304.777	High	45.94
KLDAEESDDNGYGK	5	3	1	K7N4Y1	N-Term(TMT6plex); K1(TMT6plex); S7(Phospho); K14(TMT6plex)	2308.13	1	S(7): 100.0; Y(12): 0.0	1.04178	4	1.41387	1.17226	1		1.03919	4	2.50472	1.0052	1		1.03392	4	2.75008	0.969425	1		1.01492	4	9.21829	1.04945	1		1.01165	4	4.60706	0.916572	1		0.732742	4	25.361	0.695572	1		0	8.688e-07	278.658	High	45.94
FFDPLSLAGTIK	7	2	1	I1KUE5	N-Term(TMT6plex); T10(Phospho); K12(TMT6plex)	1847.02	1	S(6): 0.0; T(10): 100.0	0.963475	6	3.02454				0.955005	6	4.59379				1.07784	6	1.34057				1.04761	6	3.60601				1.09235	6	0.850254				0.841943	6	11.1097				0	0.0001241	325.523	High	45.93
NSLDYSPLLSPR	6	1	1	I1L091	N-Term(TMT6plex); S10(Phospho)	1670.84	1	S(2): 0.0; Y(5): 0.0; S(6): 0.0; S(10): 100.0	1.09146	6	4.47225				1.11637	6	2.42342				0.93023	6	2.87399				0.963917	6	2.90957				0.933689	6	3.65244				1.00452	6	23.7088				0	6.938e-07	361.034	High	45.92
QQAGSSDVSPQSR	2	2	1	A0A0R0HF96	N-Term(TMT6plex); S9(Phospho)	1655.76	1	S(5): 0.0; S(6): 0.0; S(9): 100.0; S(12): 0.0	0.9494	2	0.0128451				0.924411	2	4.34418				1.08931	2	5.25372				1.07854	2	4.41885				1.01675	2	5.09575				0.889666	2	1.86842				0	1.812e-06	265.288	High	45.88
APDQQTFSTGEDSPVK	2	3	1	A0A0R0HMT9	N-Term(TMT6plex); S8(Phospho); K16(TMT6plex)	2245.08	0.999613	T(6): 0.0; S(8): 100.0; T(9): 0.0; S(13): 0.0	1.04057	1					1.03776	1					0.990416	1					0.941246	1					0.973942	1					1.05127	1					0	4.678e-07	293.956	High	45.88
YLAAAESPPTEYGGSNSK	4	1	1	I1K589	N-Term(TMT6plex); S7(Phospho); K18(TMT6plex)	2380.15	1	Y(1): 0.0; S(7): 100.0; T(10): 0.0; Y(12): 0.0; S(15): 0.0; S(17): 0.0	1.02758	4	4.69425				0.987312	4	2.70556				1.00608	4	1.8696				0.999422	4	1.31157				0.972892	4	4.90493				0.993914	4	11.0175				0	6.08e-09	275.816	High	45.88
STLENVTPEHDK	14	2	1	K7K5E5	N-Term(TMT6plex); T7(Phospho); K12(TMT6plex)	1907.95	0.999644	S(1): 0.0; T(2): 0.0; T(7): 100.0	1.01268	7	2.26466	1.11144	7	6.14954	0.979642	7	7.28687	1.14165	7	3.67718	1.01948	7	5.17116	0.927511	7	4.60565	1.11898	7	6.40702	0.950742	7	3.40764	1.05106	7	3.97749	0.948586	7	6.09518	0.654543	7	16.0129	0.744492	7	5.37097	0	5.086e-05	274.706	High	45.87
VGSQSNWMEWDQH	8	5	1	C6THW8	N-Term(TMT6plex); S3(Phospho); M8(Oxidation)	1928.78	0.983785	S(3): 98.4; S(5): 1.6	0.987008	4	4.04785	0.961454	4	2.73969	1.01908	4	2.82373	0.927072	4	6.64471	0.997537	4	6.01823	1.1003	4	5.6217	1.01318	4	3.01592	1.02373	4	4.5501	1.07385	4	3.61201	1.06114	4	4.44194	0.899091	4	14.4885	0.750558	4	12.4903	0	0.0005898	206.102	High	45.82
LTSVFGGAAEPPK	6	3	2	I1J4L6;I1L540	N-Term(TMT6plex); T2(Phospho); K13(TMT6plex)	1811.97	0.5	T(2): 50.0; S(3): 50.0																																					0	0.0002168	386.425	High	45.82
DAGSEEDEDEGSDARPEES	7	2	1	C6TEI0	N-Term(TMT6plex); S4(Phospho)	2332.89	1	S(4): 100.0; S(12): 0.0; S(19): 0.0	0.876291	7	15.8679				0.883109	7	12.2361				1.06893	7	15.1223				1.05349	7	9.13635				1.04512	7	13.2581				1.04424	6	32.0783				0	2.216e-05	258.358	High	45.82
LGLANPNSPSIPNPTPPK	13	2	1	A0A0R0GT44	N-Term(TMT6plex); S10(Phospho); K18(TMT6plex)	2352.27	0.5	S(8): 50.0; S(10): 50.0; T(15): 0.0	0.999863	5	3.45167	0.981229	5	4.28959	0.931249	5	7.99504	1.03124	5	5.26145	1.02452	5	1.80228	1.00606	5	1.17984	1.00114	5	1.59232	0.978763	5	7.53374	1.03871	5	2.681	0.981748	5	5.24101	1.0389	5	12.6233	1.00306	5	2.45961	0	3.822e-07	278.485	High	45.81
HNSEEEDAR	13	1	1	K7L9V4	N-Term(TMT6plex); S3(Phospho)	1395.58	1	S(3): 100.0	1.02769	6	8.27365	1.13832	7	7.72562	1.18523	6	9.81168	1.16796	7	11.2173	0.93819	6	1.665	0.921453	7	11.7707	0.991691	6	6.89133	0.949075	7	9.28786	0.992746	6	4.35078	0.926327	7	2.97527	0.65317	6	30.092	0.695002	7	50.2771	0	0.0022	342.214	High	45.78
SSLPQTPSADDPITNSPTHK	2	1	1	C6SX82	N-Term(TMT6plex); S16(Phospho); K20(TMT6plex)	2631.31	1	S(1): 0.0; S(2): 0.0; T(6): 0.0; S(8): 0.0; T(14): 0.0; S(16): 100.0; T(18): 0.0	1.04277	2	1.96098				0.995634	2	16.6638				0.932119	2	15.9367				1.03825	2	1.51368				1.03785	2	1.09097				0.869893	2	5.72785				0	1.687e-07	445.317	High	45.78
SSAASMADIEDVDGNDLSEK	11	1	1	I1N5K6	N-Term(TMT6plex); S1(Phospho); M6(Oxidation); K20(TMT6plex)	2608.18	0.984637	S(1): 98.5; S(2): 1.5; S(5): 0.0; S(18): 0.0	1.02624	3	2.5116	1.01782	3	0.899047	1.05627	3	6.3405	0.96353	3	2.35323	1.09868	3	4.67359	1.04878	3	0.628573	0.983825	3	3.36455	1.10447	3	0.504448	0.983335	3	9.51151	1.02778	3	3.0565	0.674351	3	4.0402	0.726459	3	11.5589	0	1.173e-08	380.725	High	45.76
AFDLEDLLRASAEVLGK	101	2	2	I1K5A7;I1KQM2	N-Term(TMT6plex); S11(Phospho); K17(TMT6plex)	2385.29	1	S(11): 100.0																																					0	2.537e-06	439.7	High	45.76
ITQPSESSESDSDSSSDEDKNK	6	1	1	I1LPJ9	N-Term(TMT6plex); S8(Phospho); S10(Phospho); K20(TMT6plex); K22(TMT6plex)	3219.41	0.948877	T(2): 0.0; S(5): 0.0; S(7): 4.9; S(8): 95.2; S(10): 99.7; S(12): 0.3; S(14): 0.0; S(15): 0.0; S(16): 0.0	1.02981	4	3.88913	0.9666	1		1.01255	4	7.13367	0.839434	1		1.1022	4	1.95151	1.24018	1		1.05538	4	4.95079	1.08011	1		1.04481	4	5.54227	1.19955	1		0.411408	4	44.6238	0.293027	1		0	2.292e-06	223.255	High	45.76
DNSSDEDDEYK	3	2	1	I1LF76	N-Term(TMT6plex); S3(Phospho); K11(TMT6plex)	1854.77	0.999998	S(3): 100.0; S(4): 0.0; Y(10): 0.0	0.944173	2	15.1878				1.22051	2	6.86022				0.98192	2	3.74628				1.15555	2	14.1052				0.96087	2	8.76849				0.378946	2	8.64873				0	2.699e-05	240.526	High	45.73
LSGMLEGFIWSPR	16	7	1	C6SVS7	N-Term(TMT6plex); M4(Oxidation); S11(Phospho)	1817.89	1	S(2): 0.0; S(11): 100.0	1.06273	6	7.04901	1.0162	10	7.97964	1.07209	6	8.28575	1.06974	10	5.58426	0.991601	6	4.74551	0.936245	10	1.8845	0.971	6	4.64721	0.98271	10	4.20903	0.901396	6	6.48446	0.94432	10	4.34748	1.11057	6	14.9205	1.07354	10	6.5914	0	1.163e-06	373.86	High	45.72
GINAGSDGEEETSGVDDSR	11	1	1	I1KKV5	N-Term(TMT6plex); S6(Phospho)	2203.92	1	S(6): 100.0; T(12): 0.0; S(13): 0.0; S(18): 0.0	0.959205	4	5.7823	0.97896	6	3.57383	0.981171	4	4.98345	0.962836	6	11.0787	1.00816	4	12.3822	0.963584	6	3.79123	1.10173	4	4.20718	0.958897	6	13.9524	1.03749	4	8.61103	1.011	6	7.32828	0.869698	4	9.32402	1.27095	6	71.9747	0	7.032e-07	328.535	High	45.71
DAQPQQNEEETSPEK	10	1	1	K7KLB5	N-Term(TMT6plex); S12(Phospho); K15(TMT6plex)	2268.04	0.999991	T(11): 0.0; S(12): 100.0	1.09986	3	12.1796	0.993605	4	0.597095	0.918838	3	0.75567	0.884339	4	0.937109	1.1675	3	0.913113	1.11871	4	10.4698	0.885269	3	3.6943	1.13612	4	3.00479	1.02974	3	0.679508	1.07096	4	1.9073	0.726147	3	29.7732	0.49871	4	28.3294	0	9.479e-06	255.653	High	45.69
VVSLAPSSASDGPASFR	11	2	2	K7LZS3;I1L906	N-Term(TMT6plex); S15(Phospho)	1956.96	1	S(3): 0.0; S(7): 0.0; S(8): 0.0; S(10): 0.0; S(15): 100.0																																					0	5.343e-05	340.619	High	45.68
TDDISDDEEAK	13	1	1	I1LQL7	N-Term(TMT6plex); S5(Phospho); K11(TMT6plex)	1775.8	1	T(1): 0.0; S(5): 100.0	1.05718	5	1.83989	1.06578	7	1.44298	0.988884	5	1.88869	1.09132	7	1.99711	1.0311	5	6.65558	1.06373	7	8.69116	1.0238	5	3.33188	1.01146	7	2.88097	1.03564	5	1.18545	1.01369	7	3.56179	0.480874	5	75.5858	0.326474	7	23.6482	0	8.579e-06	352.762	High	45.67
AATILDEGNFSGR	9	3	1	C6TGL2	N-Term(TMT6plex); S11(Phospho)	1659.8	1	T(3): 0.0; S(11): 100.0	1.05657	2	2.05624	1.00537	7	4.43075	1.16592	2	6.11273	0.969881	7	3.07822	0.867258	2	0.918914	0.97652	7	7.15724	0.955214	2	1.53121	1.03581	7	2.74698	0.903427	2	3.45196	0.947518	7	20.7827	1.09245	2	27.9052	1.23723	7	15.4491	0	4.523e-06	305.306	High	45.65
SVDNVNNIVGLK	9	1	1	K7L0V6	N-Term(TMT6plex); S1(Phospho); K12(TMT6plex)	1809.99	1	S(1): 100.0	1.05864	6	3.63463	0.815732	3	0.249025	0.97685	6	1.94579	0.856238	3	1.99989	1.00397	6	1.65629	1.18031	3	0.521994	0.969967	6	3.67127	1.11262	3	1.22604	0.966869	6	2.84982	1.08818	3	2.62785	1.0231	6	3.90478	0.978004	3	7.37633	0	2.028e-05	380.017	High	45.65
QPIGTAAQSQDDGK	9	8	2	C6TEZ8;A0A0R0GIN2	N-Term(TMT6plex); S9(Phospho); K14(TMT6plex)	1953.97	1	T(5): 0.0; S(9): 100.0																																					0	1.75e-06	322.998	High	45.64
SGSVVSQSQNAPGLVGLLETMR	5	2	2	I1M0N4;I1MIM3	N-Term(TMT6plex); S3(Phospho); M21(Oxidation)	2555.28	0.499999	S(1): 50.0; S(3): 50.0; S(6): 0.0; S(8): 0.0; T(20): 0.0																																					0	3.771e-05	229.416	High	45.64
VLVTGLPSSASWQDLK	2	8	1	I1NB62	N-Term(TMT6plex); S11(Phospho); K16(TMT6plex)	2239.22	0.999985	T(4): 0.0; S(8): 0.0; S(9): 0.0; S(11): 100.0	1.02494	2	0.0390361				1.01124	2	0.414095				0.963857	2	8.19509				0.992721	2	4.95522				0.988993	2	3.42114				1.04577	2	3.14069				0	0.0001309	263.793	High	45.54
ALGPHQYYDSDDEYAPDR	5	3	1	I1LS12	N-Term(TMT6plex); S10(Phospho)	2421.03	0.999987	Y(7): 0.0; Y(8): 0.0; S(10): 100.0; Y(14): 0.0	0.891814	3	8.32022	0.8607	2	9.77864	0.955036	3	6.01513	0.86564	2	9.53347	0.905585	3	25.9627	0.830319	2	5.48243	0.941021	3	8.76108	0.851193	2	4.29938	0.953294	3	2.00776	0.886358	2	11.2545	1.68141	3	77.9811	2.78905	2	33.8776	0	6.965e-08	248.555	High	45.53
FSLDEISDTGAFVR	7	9	1	K7L382	N-Term(TMT6plex); S2(Phospho)	1865.88	1	S(2): 100.0; S(7): 0.0; T(9): 0.0	0.9425	2	1.1697	0.964466	5	8.35059	0.903394	2	4.75618	0.977155	5	3.98454	1.10341	2	2.82488	1.02606	5	4.31687	0.987629	2	0.251519	1.04742	5	2.00957	1.10864	2	0.541011	1.04602	5	6.13889	0.919317	2	0.0445349	0.937986	5	10.1429	0	1.827e-06	314.423	High	45.53
LSIDGDLAAASGGTGLDMQDQVK	3	1	1	I1M6Y2	N-Term(TMT6plex); S2(Phospho); M18(Oxidation); K23(TMT6plex)	2816.39	1	S(2): 100.0; S(11): 0.0; T(14): 0.0	0.939653	3	1.10141				0.965972	3	6.48218				0.999942	3	1.04418				1.08027	3	2.54622				0.998963	3	2.26818				0.877408	3	6.30908				0	6.125e-08	413.966	High	45.53
FGIVEGLMTTVHSITATQK	9	11	3	Q2I0H4;I1KC70;A0A0R0KA84	N-Term(TMT6plex); T17(Phospho); K19(TMT6plex)	2571.36	1	T(9): 0.0; T(10): 0.0; S(13): 0.0; T(15): 0.0; T(17): 100.0																																					0	2.847e-06	348.588	High	45.5
EQQQHDGVELSVPSDTDVR	3	1	1	K7L4B5	N-Term(TMT6plex); S11(Phospho)	2448.12	0.999993	S(11): 100.0; S(14): 0.0; T(16): 0.0	0.985801	3	9.32985				0.904462	3	5.86259				0.946012	3	0.504433				0.971029	3	0.997842				0.949676	3	3.65971				1.58269	3	10.427				0	5.05e-09	302.418	High	45.49
ANAFNASSAASPADEAEIDKLEER	6	1	1	I1KC19	N-Term(TMT6plex); S11(Phospho); K20(TMT6plex)	3044.48	0.999991	S(7): 0.0; S(8): 0.0; S(11): 100.0	1.03515	5	1.93852	0.966422	1		0.982039	5	7.37609	0.926301	1		1.05397	5	5.90178	1.11158	1		1.0072	5	3.84635	1.02193	1		0.984006	5	5.75526	1.05083	1		0.826574	5	20.2438	0.882598	1		0	1.46e-09	435.497	High	45.48
SKSELEAVLACALVGA	15	2	1	K7LLA0	N-Term(TMT6plex); S1(Phospho); K2(TMT6plex); C11(Carbamidomethyl)	2156.15	0.5	S(1): 50.0; S(3): 50.0	1.03532	3	5.60729	0.969332	6	3.58674	1.01112	3	3.21272	0.99296	6	0.390258	0.913502	3	6.32415	1.02504	6	5.16986	0.946451	3	2.07673	0.942063	6	3.64324	0.988181	3	11.3674	1.00286	6	3.51927	1.20415	3	7.10518	1.15227	6	7.10719	0	0.002234	459.161	High	45.46
LMEVHGDYSEDVGAK	2	8	3	C6TLT3;I1NGI9;C6TLV6	N-Term(TMT6plex); S9(Phospho); K15(TMT6plex)	2188.04	0.999592	Y(8): 0.0; S(9): 100.0																																					0	1.569e-06	290.205	High	45.42
GGFGGSSAEPPAAVR	12	1	1	I1MZV7	N-Term(TMT6plex); S7(Phospho)	1668.8	0.999981	S(6): 0.0; S(7): 100.0	0.88473	3	0.164668	1.01322	6	3.40935	0.931377	3	1.36147	0.939931	6	3.97322	1.00185	3	0.917763	0.986651	6	3.14361	1.04108	3	8.82654	0.958841	6	4.57367	0.994632	3	9.96171	0.926108	6	4.02726	1.02368	3	14.3205	1.5363	6	7.88857	0	6.348e-06	265.746	High	45.37
SGNDTFIMSPGSK	13	2	1	K7KMF7	N-Term(TMT6plex); T5(Phospho); M8(Oxidation); K13(TMT6plex)	1894.9	0.499997	S(1): 0.0; T(5): 50.0; S(9): 50.0; S(12): 0.0	1.04841	5	5.91668	1.08602	4	3.13133	1.06085	5	3.84361	1.08141	4	6.76155	0.972671	5	3.10476	0.923766	4	6.00827	0.971425	5	2.03911	0.970837	4	2.6543	0.980548	5	6.09839	0.95563	4	4.11423	0.863342	5	0.862751	0.978994	4	6.91451	0	0.000996	227.008	High	45.36
AAALNIVPTSTGAAK	14	11	3	C6T9R8;I1N843;I1ML66	N-Term(TMT6plex); S10(Phospho); K15(TMT6plex)	1923.08	0.999851	T(9): 0.0; S(10): 100.0; T(11): 0.0																																					0	7.482e-08	367.027	High	45.35
FFDPLSFAGTIK	9	2	1	K7M9Q3	N-Term(TMT6plex); T10(Phospho); K12(TMT6plex)	1881	1	S(6): 0.0; T(10): 100.0	0.878523	9	2.76744				0.875462	9	10.8757				1.15753	9	7.27407				1.13591	9	4.67347				1.05543	9	8.92175				0.736331	9	17.9049				0	4.373e-06	401.217	High	45.32
DTELIEDDEDSFGR	9	2	1	A0A368UIC8	N-Term(TMT6plex); S11(Phospho)	1949.82	1	T(2): 0.0; S(11): 100.0	0.973838	3	2.71713	0.943364	6	2.66566	1.0044	3	3.22349	1.01354	6	3.04097	0.969912	3	1.28751	1.06323	6	1.81646	1.02451	3	0.996397	1.02027	6	9.06263	0.976582	3	11.6096	1.0177	6	1.63093	1.07659	3	0.298426	0.955361	6	5.96087	0	5.65e-07	367.902	High	45.31
FDWDHPIHLQPTSPTTEK	16	3	1	I1LWR5	N-Term(TMT6plex); S13(Phospho); K18(TMT6plex)	2687.33	0.97794	T(12): 0.0; S(13): 97.8; T(15): 2.1; T(16): 0.0	1.06288	6	3.28488	1.19792	5	12.0391	1.01134	6	3.2601	1.15376	5	10.2529	1.03263	6	1.34173	0.885609	5	16.5982	0.965402	6	4.03605	0.887212	5	12.4868	0.993649	6	4.68619	0.825319	5	16.4374	0.933065	6	7.87335	1.01225	5	2.67048	0	3.078e-08	339.834	High	45.31
LTVEDSLLPSEDEEK	14	1	1	A0A0R0K7Q9	N-Term(TMT6plex); S10(Phospho); K15(TMT6plex)	2242.12	1	T(2): 0.0; S(6): 0.0; S(10): 100.0	1.03061	3	3.02198	0.896241	11	7.60009	0.940115	3	3.43497	0.900598	11	7.03425	1.01382	3	0.477336	1.14877	11	8.64256	0.992499	3	6.96919	1.0974	11	2.20225	1.08741	3	7.67635	1.07864	11	5.06433	0.915596	3	5.94098	0.813877	11	31.4102	0	3.121e-07	309.466	High	45.3
SSSDSGIEELSK	17	2	1	I1JM72	N-Term(TMT6plex); S3(Phospho); K12(TMT6plex)	1776.87	0.999869	S(1): 0.0; S(2): 0.0; S(3): 100.0; S(5): 0.0; S(11): 0.0	1.04813	5	8.53028	0.956101	3	0.313767	0.943051	5	11.6175	0.931338	3	11.8637	1.00661	5	6.1814	0.995654	3	0.199818	0.988738	5	7.98973	1.07706	3	1.13342	0.969744	5	4.10285	1.03764	3	6.17987	1.0033	5	12.8694	0.982076	3	11.4793	0	0.0001048	274.064	High	45.28
VSIAAGQSSSPSR	12	1	1	K7KHL0	N-Term(TMT6plex); S10(Phospho)	1555.77	0.331093	S(2): 0.0; S(8): 0.7; S(9): 33.1; S(10): 33.1; S(12): 33.1	1.05216	6	5.2238	1.0266	1		1.02392	6	1.13841	1.09996	1		0.983376	6	3.71579	0.920422	1		1.00393	6	1.48335	0.963809	1		0.960387	6	2.98444	1.01393	1		1.01501	6	15.4775	0.917278	1		0	5.798e-05	216.156	High	45.28
GTPGMTMDWQVAPASPSSYTVK	5	2	1	A0A368UGX7	N-Term(TMT6plex); M5(Oxidation); M7(Oxidation); S15(Phospho); K22(TMT6plex)	2881.35	0.985536	T(2): 0.0; T(6): 0.0; S(15): 98.6; S(17): 1.4; S(18): 0.0; Y(19): 0.0; T(20): 0.0	0.997647	4	4.3323				0.962568	4	10.6435				1.02289	4	4.99972				1.07672	4	0.671244				0.991007	4	1.53585				0.899701	4	13.9478				0	9.036e-06	299.171	High	45.28
LEASGVAVDVSSLLLSPK	13	3	1	K7K4A4	N-Term(TMT6plex); S16(Phospho); K18(TMT6plex)	2323.3	1	S(4): 0.0; S(11): 0.0; S(12): 0.0; S(16): 100.0	1.01811	7	3.62709	1.02762	6	2.40043	1.00937	7	4.50303	1.0472	6	2.89188	1.00754	7	4.91882	0.955067	6	4.33236	1.00311	7	4.59258	0.983057	6	3.91173	1.02481	7	7.91101	0.963936	6	4.86041	0.892689	7	10.5135	1.1309	6	11.9783	0	6.702e-07	261.703	High	45.27
KVEDLPGQANVQGTDDKSPVR	6	1	1	K7L7D5	N-Term(TMT6plex); K1(TMT6plex); K17(TMT6plex); S18(Phospho)	3020.61	0.000571353	T(14): 99.9; S(18): 0.1	1.10015	3	0.533851	1.18381	3	0.487254	0.986602	3	2.25858	1.06401	3	0.239615	1.02204	3	1.81508	0.941567	3	0.169674	1.02648	3	1.72696	0.890229	3	2.29384	0.986974	3	1.25502	0.932977	3	1.57791	0.639043	3	0.872667	0.858056	3	5.09185	0	1.526e-07	290.468	High	45.24
SGSGGYDDDGR	3	1	1	K7M4A3	N-Term(TMT6plex); S3(Phospho)	1394.54	0.999994	S(1): 0.0; S(3): 100.0; Y(6): 0.0	1.02257	3	4.88979				1.04716	3	7.06347				1.04053	3	3.75167				1.02964	3	1.80181				0.958484	3	0.732254				0.815132	3	10.2286				0	0.0001044	272.047	High	45.23
RPIYNLDESDDDADLLPR	6	2	1	K7KIG0	N-Term(TMT6plex); S9(Phospho)	2426.14	1	Y(4): 0.0; S(9): 100.0	1.0275	6	2.26409				0.997134	6	8.56197				0.990612	6	10.2499				0.978856	6	10.3288				0.916516	6	9.33746				1.16814	6	11.2582				0	2.647e-08	374.398	High	45.21
LPAGLNLPSPVPIDTVNDK	11	2	1	K7K486	N-Term(TMT6plex); S9(Phospho); K19(TMT6plex)	2498.38	1	S(9): 100.0; T(15): 0.0	1.05026	5	10.0148	1.0289	6	4.41341	0.993654	5	4.58793	1.03576	6	2.23541	0.965971	5	0.626592	0.989104	6	1.02958	0.948856	5	10.2213	0.961836	6	6.15216	0.979864	5	2.60022	0.985113	6	1.84472	1.03011	5	4.19745	1.02442	6	2.84511	0	2.395e-05	247.858	High	45.19
STPSNSVSLPAPSTLQHLK	26	1	1	I1JT00	N-Term(TMT6plex); S4(Phospho); K19(TMT6plex)	2502.34	0.976762	S(1): 0.1; T(2): 2.3; S(4): 97.7; S(6): 0.0; S(8): 0.0; S(13): 0.0; T(14): 0.0	1.04556	8	1.2095	0.99211	4	2.56175	1.00386	8	5.08498	0.941119	4	2.40909	1.03087	8	3.68422	1.04418	4	3.07436	0.973683	8	6.18178	1.01309	4	2.08323	0.971932	8	6.32485	0.972125	4	3.02425	1.0347	8	8.77942	1.15735	4	4.10891	0	5.174e-06	343.208	High	45.19
SSSPNDGVSIPNDNNK	16	1	1	K7KHG3	N-Term(TMT6plex); S2(Phospho); K16(TMT6plex)	2183.04	0.495928	S(1): 0.8; S(2): 49.6; S(3): 49.6; S(9): 0.0	1.01458	6	5.71657	1.27997	5	30.1804	0.963424	6	9.27087	1.27832	5	6.92252	0.984667	6	4.55537	0.736523	5	20.4864	1.00947	6	4.47981	0.818085	5	14.7146	1.00128	6	3.99882	0.748319	5	13.7974	0.968618	6	26.491	1.19199	5	37.6549	0	4.529e-06	308.754	High	45.12
GSSPGRSPVLYVDEQIQGFK	7	3	2	A0A0R0FBU8;K7L9D8	N-Term(TMT6plex); S3(Phospho); S7(Phospho); K20(TMT6plex)	2782.37	0.499987	S(2): 50.0; S(3): 50.0; S(7): 100.0; Y(11): 0.0																																					0	1.642e-05	269.193	High	45.12
KADSDSEEEENDNEQK	4	2	1	I1MEF2	N-Term(TMT6plex); K1(TMT6plex); S4(Phospho); S6(Phospho); K16(TMT6plex)	2714.17	1	S(4): 100.0; S(6): 100.0	0.935454	3	1.23158	1.03728	1		0.922819	3	0.400704	1.05124	1		1.10639	3	3.8034	0.988161	1		1.13156	3	2.09125	1.14609	1		1.1402	3	4.5688	0.946575	1		0.596192	3	55.9056	0.574523	1		0	2.386e-06	348.907	High	45.1
ITPPGSPPILSASVSPTR	15	2	1	C6T9W0	N-Term(TMT6plex); T2(Phospho); S15(Phospho)	2166.08	0.975781	T(2): 100.0; S(6): 0.0; S(11): 0.0; S(13): 0.0; S(15): 97.6; T(17): 2.4	0.985774	9	2.21379				0.988076	9	5.16547				1.03754	9	6.13868				0.977984	9	3.78985				0.994386	9	3.09862				1.01868	9	9.94471				0	0.002137	284.866	High	45.09
SPGRPEVVDEEAQASQELK	5	1	1	K7LFX4	N-Term(TMT6plex); S1(Phospho); K19(TMT6plex)	2607.31	1	S(1): 100.0; S(15): 0.0	1.02097	2	2.87135	0.983881	3	9.5782	1.00475	2	1.59956	0.928131	3	1.02525	0.987067	2	1.76127	1.08178	3	0.0476074	0.999828	2	2.6283	1.03278	3	0.395184	1.08629	2	3.00756	1.10098	3	1.82658	0.779838	2	9.03217	0.757206	3	9.49328	0	1.812e-09	358.59	High	45.08
AEPEPPVPTFSPR	20	2	1	A0A0R0GX77	N-Term(TMT6plex); S11(Phospho)	1732.85	0.999814	T(9): 0.0; S(11): 100.0	1.00409	8	2.88423	1.08134	10	6.48864	1.00398	8	6.41862	1.09684	10	9.22	0.958024	8	7.51707	0.871329	10	10.7314	0.987083	8	4.57978	0.901915	10	7.95592	0.944435	8	5.58742	0.873991	10	11.4405	1.12797	8	6.11267	1.26524	10	18.7393	0	3.345e-07	362.954	High	45.04
ANEHADNDEGGSSPESK	5	1	1	K7KHY4	N-Term(TMT6plex); S12(Phospho); S13(Phospho); K17(TMT6plex)	2361.97	1	S(12): 100.0; S(13): 100.0; S(16): 0.0	0.952074	2	9.46072	0.988393	3	1.11243	0.98377	2	12.7956	1.00146	3	1.88782	1.05506	2	9.25101	1.09444	3	11.359	1.01941	2	7.45093	1.00078	3	2.11626	1.1155	2	10.6827	1.02805	3	0.898369	0.693533	2	24.2326	0.662665	3	12.1502	0	1.174e-08	457.442	High	45
ELDTSSAGYQHPLPVDQVKPLNEYEEEGEGSPR	4	1	1	I1KBE3	N-Term(TMT6plex); K19(TMT6plex); S31(Phospho)	4209.03	0.999814	T(4): 0.0; S(5): 0.0; S(6): 0.0; Y(9): 0.0; Y(24): 0.0; S(31): 100.0	1.0699	3	6.02062	0.815909	1		0.778433	3	5.09274	0.786138	1		1.15956	3	0.21561	1.08206	1		0.877142	3	0.000910908	1.00417	1		0.853519	3	0.165032	1.03223	1		1.23803	3	2.27316	1.86587	1		0	3.938e-10	461.723	High	44.99
STVNSPVVSASPSADKPPLPR	5	8	1	A0A0R0HMB2	N-Term(TMT6plex); S11(Phospho); K16(TMT6plex)	2644.42	0.999397	S(1): 0.0; T(2): 0.0; S(5): 0.0; S(9): 0.1; S(11): 99.9; S(13): 0.0	0.952323	5	5.18928				1.07303	5	1.1926				1.07141	5	2.677				1.04832	5	6.00679				1.06113	5	1.67447				0.696823	5	23.8494				0	9.81e-06	299.453	High	44.97
TPASPMEIDDGNVK	10	2	1	A0A0R0KCK8	N-Term(TMT6plex); S4(Phospho); M6(Oxidation); K14(TMT6plex)	2027.98	0.999551	T(1): 0.0; S(4): 100.0	1.01814	3	0.0216791	1.03998	5	5.14019	1.04248	3	0.320521	1.0843	5	4.50949	1.01778	3	0.00852764	0.956367	5	7.28263	0.997591	3	4.38711	1.00989	5	3.82362	0.994542	3	3.62624	1.00887	5	6.75189	0.912751	3	1.53746	0.858103	5	23.5763	0	0.001959	228.143	High	44.96
LPTNILSQISPLPVLK	3	2	1	A0A0R0IYE6	N-Term(TMT6plex); S10(Phospho); K16(TMT6plex)	2271.36	1	T(3): 0.0; S(7): 0.0; S(10): 100.0	0.968322	3	0.213598				0.972295	3	2.43458				0.992229	3	4.95812				0.99118	3	4.03885				0.997349	3	0.94709				1.13133	3	0.450469				0	2.672e-06	315.187	High	44.94
SDSVNDGAISER	5	1	1	K7K780	N-Term(TMT6plex); S10(Phospho)	1558.7	1	S(1): 0.0; S(3): 0.0; S(10): 100.0	1.08399	2	1.63775	1.10305	3	3.11489	1.08568	2	0.432961	1.12093	3	8.38176	0.879728	2	5.51604	0.923232	3	0.0434267	0.883022	2	12.1869	0.842876	3	6.5715	0.942364	2	5.29708	0.913918	3	9.26379	1.23029	2	41.0773	1.11482	3	8.16818	0	5.65e-07	303.798	High	44.9
VLPGLLGGSADLASSNMTLLK	11	3	3	I1LFG4;A0A0R4J2U8;A0A0R4J653	N-Term(TMT6plex); S15(Phospho); K21(TMT6plex)	2595.43	0.965011	S(9): 0.0; S(14): 3.4; S(15): 96.5; T(18): 0.1																																					0	1.61e-07	229.942	High	44.86
SWSFSDPELQR	6	4	1	C6TAV1	N-Term(TMT6plex); S3(Phospho)	1660.76	0.999996	S(1): 0.0; S(3): 100.0; S(5): 0.0	0.970351	3	1.94472	0.955106	3	0.828555	0.940029	3	0.746514	0.90625	3	0.15447	1.02541	3	2.19613	1.03358	3	0.89869	1.04108	3	0.0392556	1.05701	3	0.356888	1.02137	3	7.30639	1.06268	3	0.493155	1.04978	3	3.22551	0.9821	3	4.80688	0	0.0001499	223.506	High	44.85
QLSLDQFENESR	9	7	1	K7K8H3	N-Term(TMT6plex); S3(Phospho)	1774.82	1	S(3): 100.0; S(11): 0.0	1.01017	3	2.41464	0.987165	6	6.32428	0.999728	3	7.62279	0.933535	6	2.54682	1.0201	3	3.07467	1.02545	6	6.11067	0.990395	3	0.604116	1.05392	6	2.4629	0.992574	3	2.98365	1.03825	6	6.08788	1.02363	3	3.29519	0.930992	6	10.6361	0	8.351e-05	354.726	High	44.83
QYSENDESLGNIGK	5	1	1	I1K2H3	N-Term(TMT6plex); S3(Phospho); K14(TMT6plex)	2092	0.5	Y(2): 50.0; S(3): 50.0; S(8): 0.0	1.07399	5	7.82674				1.04378	5	4.17743				0.961205	5	4.81137				0.993846	5	0.78589				1.04847	5	3.88376				0.873021	5	5.90846				0	0.0004202	287.014	High	44.83
EEEDMSNPSSSGGGGGGGFSGGGGSGSGTK	10	1	1	I1K9P4	N-Term(TMT6plex); M5(Oxidation); S10(Phospho); K30(TMT6plex)	3144.31	0.494263	S(6): 0.0; S(9): 1.1; S(10): 49.4; S(11): 49.4; S(20): 0.0; S(25): 0.0; S(27): 0.0; T(29): 0.0	0.967153	3	11.4073				0.981045	3	2.28729				1.13099	3	0.00443217				1.02384	3	6.35153				1.06586	3	2.43243				0.78729	3	14.8296				0	1.767e-08	227.526	High	44.83
SFGDGSFTLASPLK	2	2	1	C6TD43	N-Term(TMT6plex); S11(Phospho); K14(TMT6plex)	1965.01	1	S(1): 0.0; S(6): 0.0; T(8): 0.0; S(11): 100.0	1.09661	2	0.112101				0.963811	2	5.82364				0.942913	2	5.31913				0.956458	2	8.69286				1.02664	2	5.18875				1.02801	2	8.7774				0	1.929e-07	282.963	High	44.79
DDVTSPGGTTITGIHELENGGFR	10	3	1	A0A0R0ELE0	N-Term(TMT6plex); S5(Phospho)	2682.27	0.935825	T(4): 3.2; S(5): 93.6; T(9): 3.2; T(10): 0.1; T(12): 0.0	0.917088	3	4.38417	0.935396	3	1.40199	0.914138	3	1.98896	0.928548	3	1.30526	0.879901	3	1.45174	1.10284	3	2.38303	0.927386	3	5.0548	1.03221	3	3.13674	0.951847	3	0.981103	1.05735	3	0.755616	1.77265	3	8.66428	0.931335	3	0.965894	0	2.156e-08	273.111	High	44.77
DHEFYIGVIDSFDSAK	4	2	1	I1JU77	N-Term(TMT6plex); S14(Phospho); K16(TMT6plex)	2381.15	1	Y(5): 0.0; S(11): 0.0; S(14): 100.0	0.9592	4	2.6287				0.970315	4	6.07852				0.949382	4	1.65506				0.984671	4	3.16642				0.994697	4	2.40963				1.31303	4	11.4057				0	1.176e-07	346.249	High	44.75
KGSNDHLALDISVESDNLINR	10	1	1	A0A0R0HLP9	N-Term(TMT6plex); K1(TMT6plex); S3(Phospho)	2848.46	1	S(3): 100.0; S(12): 0.0; S(15): 0.0	1.01702	6	9.90922	0.959325	4	1.61608	1.03794	6	1.85865	0.951297	4	3.56415	0.940222	6	4.84377	1.03757	4	6.49275	0.978018	6	6.73193	1.06017	4	1.47972	1.01649	6	1.60734	1.06506	4	4.62238	0.987801	6	8.63285	0.818338	4	11.1583	0	4.999e-08	339.329	High	44.74
VRVSENDGVESESR	7	1	1	I1KWR9	N-Term(TMT6plex); S4(Phospho)	1871.87	1	S(4): 100.0; S(11): 0.0; S(13): 0.0	1.00094	5	14.6906	0.894577	2	7.63849	0.998427	5	4.47255	1.0048	2	2.68995	1.01027	5	5.21221	0.985103	2	3.48766	0.998988	5	0.779559	0.967906	2	14.1685	1.00725	5	7.89523	1.08444	2	25.2291	0.921587	5	42.2688	1.1519	2	14.1376	0	7.366e-05	254.666	High	44.74
SADDVILIETTR	7	2	1	A0A0R0IS82	N-Term(TMT6plex); S1(Phospho)	1641.83	1	S(1): 100.0; T(10): 0.0; T(11): 0.0	1.06296	6	5.53941	0.970524	1		1.00997	6	7.87641	1.03933	1		0.992862	6	4.2679	1.02173	1		0.97589	6	4.06293	0.996508	1		0.968481	6	3.96279	0.964553	1		1.0515	6	12.6384	1.04966	1		0	1.286e-07	373.801	High	44.72
SGSTPSMNTASK	1	1	1	I1MAM4	N-Term(TMT6plex); S3(Phospho); K12(TMT6plex)	1705.83	0.999537	S(1): 0.0; S(3): 100.0; T(4): 0.0; S(6): 0.0; T(9): 0.0; S(11): 0.0	1.01693	1					0.938553	1					1.15585	1					1.09549	1					1.02778	1					0.506311	1					0	3.561e-06	288.729	High	44.72
EDITGGSAEAER	5	1	1	A0A0R0JPH2	N-Term(TMT6plex); S7(Phospho)	1543.69	1	T(4): 0.0; S(7): 100.0	1.11018	2	3.43354	1.02831	3	2.01629	1.09695	2	0.675522	0.979282	3	3.40463	0.955306	2	3.63161	0.972687	3	3.20069	0.989942	2	2.7728	1.04185	3	5.07943	0.988433	2	3.86575	1.02686	3	0.00957191	0.686977	2	0.36386	0.932229	3	8.65598	0	2.166e-06	312.166	High	44.7
DAVTPDVLGTK	11	1	1	I1KRI7	N-Term(TMT6plex); T4(Phospho); K11(TMT6plex)	1653.89	1	T(4): 100.0; T(10): 0.0	0.981923	6	1.27092	0.904765	5	7.70192	0.982507	6	3.18214	0.940342	5	4.04771	0.992797	6	3.65632	1.05951	5	1.19325	1.02368	6	5.46155	1.08288	5	7.57706	1.01664	6	5.98546	1.07102	5	8.38172	0.896992	6	19.5296	0.946723	5	19.1936	0	2.72e-05	268.546	High	44.69
APSFSGPLMLPNR	5	6	2	I1LBY2;I1NIH2	N-Term(TMT6plex); S3(Phospho); M9(Oxidation)	1711.85	0.999729	S(3): 100.0; S(5): 0.0																																					0	3.625e-05	246.599	High	44.68
VAAINSAADSDEDDE	9	1	1	I1M3C1	N-Term(TMT6plex); S6(Phospho); S10(Phospho)	1910.72	1	S(6): 100.0; S(10): 100.0	0.995817	6	11.3064	0.9926	3	1.6448	0.971706	6	10.0811	1.09347	3	5.7037	1.02176	6	4.34109	1.03083	3	2.17055	1.03527	6	6.65011	0.938603	3	6.67973	1.03988	6	17.1841	1.01641	3	8.8314	0.961422	6	30.2465	0.802527	3	6.23671	0	4.373e-06	242.664	High	44.65
DTEHPGFPISLSSISSK	20	3	1	A0A0R0F4U9	N-Term(TMT6plex); S13(Phospho); K17(TMT6plex)	2340.19	0.494125	T(2): 0.0; S(10): 0.0; S(12): 49.4; S(13): 49.4; S(15): 1.1; S(16): 0.0	1.03485	5	0.435278	1.02243	6	7.57182	0.970568	5	4.33688	1.00306	6	7.43939	1.05412	5	0.156598	0.983185	6	4.09132	1.00143	5	4.16998	0.988952	6	1.3034	0.975427	5	0.971229	0.990464	6	1.72689	0.984152	5	13.4667	1.07281	6	10.6538	0	4.881e-06	276.125	High	44.65
TTPGSPVDDGR	6	1	1	I1MWC4	N-Term(TMT6plex); S5(Phospho)	1410.65	1	T(1): 0.0; T(2): 0.0; S(5): 100.0	0.94608	3	0.0453343	0.863568	3	7.30913	0.98925	3	2.95823	0.907064	3	8.29451	0.989255	3	0.799852	0.90741	3	1.77477	0.999981	3	0.537786	0.947838	3	0.693192	1.06284	3	3.06588	1.01154	3	1.38352	1.07515	3	13.6191	2.01307	3	25.2707	0	0.0001897	256.624	High	44.65
ALGGENTSGGSFDGDK	1	3	1	K7L917	N-Term(TMT6plex); S11(Phospho); K16(TMT6plex)	2049.96	0.999101	T(7): 0.0; S(8): 0.1; S(11): 99.9	0.996066	1					1.06352	1					0.932504	1					1.07533	1					1.01994	1					0.80216	1					0	5.037e-08	224.632	High	44.61
GSDDGYSSDSVLK	6	2	1	I1K0I0	N-Term(TMT6plex); S2(Phospho); K13(TMT6plex)	1867.87	1	S(2): 100.0; Y(6): 0.0; S(7): 0.0; S(8): 0.0; S(10): 0.0	0.972577	5	3.30606	0.979585	1		0.968896	5	0.634754	1.05263	1		1.00889	5	5.40071	0.979163	1		1.02821	5	4.63349	0.978735	1		1.0329	5	7.66788	1.03594	1		0.97239	5	9.6824	0.94925	1		0	0.0001089	255.136	High	44.6
RLSGDINEEVDSHNR	5	7	1	I1LYH9	N-Term(TMT6plex); S3(Phospho)	2049.96	1	S(3): 100.0; S(12): 0.0	0.987629	3	7.93466	1.0923	2	5.19457	1.02254	3	5.8629	1.15692	2	4.57898	1.01685	3	0.498854	0.93953	2	2.59669	0.979398	3	0.480536	0.935894	2	3.82104	0.977299	3	2.58979	0.88551	2	2.75691	1.16527	3	1.97145	0.920754	2	8.51225	0	1.562e-08	301.746	High	44.57
TSAEDIALSGDGK	8	2	2	K7MEC9;K7LVC8	N-Term(TMT6plex); S9(Phospho); K13(TMT6plex)	1801.9	1	T(1): 0.0; S(2): 0.0; S(9): 100.0																																					0	3.607e-06	258.209	High	44.57
APGEPGTAVMADEDSPQQR	6	1	1	I1KTE5	N-Term(TMT6plex); M10(Oxidation); S15(Phospho)	2281	1	T(7): 0.0; S(15): 100.0	0.912666	3	1.38251	1.03356	3	10.8946	0.997907	3	3.03888	1.04879	3	8.08652	0.975531	3	5.71076	0.958254	3	5.02166	1.03245	3	2.91261	0.920778	3	3.41024	0.984338	3	0.76789	0.992965	3	2.10122	1.22539	3	12.1972	1.18991	3	19.6782	0	1.22e-10	266.133	High	44.56
DGEQSPGASMTSK	11	5	1	I1NJA4	N-Term(TMT6plex); S5(Phospho); K13(TMT6plex)	1832.85	1	S(5): 100.0; S(9): 0.0; T(11): 0.0; S(12): 0.0	1.03136	5	1.53114	1.01415	6	1.75946	1.07777	5	2.65591	1.00169	6	1.52588	0.968381	5	3.28412	1.07612	6	7.65629	0.997992	5	5.78013	1.03785	6	3.61027	0.976389	5	1.78218	1.04774	6	2.28324	0.901392	5	9.69409	0.653521	6	17.0084	0	9.287e-06	267.334	High	44.54
SPNPNLNFSPIILK	6	1	1	I1NC70	N-Term(TMT6plex); S9(Phospho); K14(TMT6plex)	2092.16	1	S(1): 0.0; S(9): 100.0	1.00992	5	4.83033	1.10387	1		0.966943	5	1.88873	1.00232	1		1.04783	5	2.41789	0.908848	1		0.952934	5	3.84052	0.941596	1		1.00958	5	1.04206	0.990404	1		1.13169	5	3.67971	1.12365	1		0	2.758e-05	266.809	High	44.54
GVVDSFDSAK	4	4	1	I1K8N4	N-Term(TMT6plex); S8(Phospho); K10(TMT6plex)	1562.79	1	S(5): 0.0; S(8): 100.0	1.1054	2	1.63756	0.975289	2	3.47147	1.10219	2	4.45089	0.976812	2	3.62755	0.95136	2	2.46665	1.04432	2	1.27145	0.942813	2	2.07299	1.05602	2	4.62049	0.963902	2	2.98356	1.04181	2	4.99063	0.858528	2	0.942227	0.805623	2	4.3483	0	4.933e-05	276.583	High	44.54
DYDDGGSPK	15	5	1	A0A0R0J415	N-Term(TMT6plex); S7(Phospho); K9(TMT6plex)	1491.68	1	Y(2): 0.0; S(7): 100.0	0.965002	9	5.71564	0.978239	6	2.90129	1.0406	9	4.18952	0.994998	6	3.8212	0.936876	9	6.21	1.03795	6	2.12069	0.978339	9	6.3865	1.04708	6	0.634031	1.00373	9	5.47914	1.06098	6	1.92922	1.21987	9	8.52425	0.775386	6	9.45614	0	0.002213	314.995	High	44.52
GFDTGNFAYGQTLDQPPNSPLPR	2	2	1	K7LX84	N-Term(TMT6plex); S19(Phospho)	2801.32	1	T(4): 0.0; Y(9): 0.0; T(12): 0.0; S(19): 100.0	0.983288	2	2.19586				1.01925	2	6.04947				1.00434	2	10.2881				1.01585	2	8.719				0.928716	2	7.49323				1.11437	2	0.979078				0	2.062e-06	272.836	High	44.51
LSSVGSAESKTEATEATTER	9	3	1	A0A0R0JA58	N-Term(TMT6plex); S9(Phospho); K10(TMT6plex)	2592.28	0.999594	S(2): 0.0; S(3): 0.0; S(6): 0.0; S(9): 100.0; T(11): 0.0; T(14): 0.0; T(17): 0.0; T(18): 0.0	1.02544	5	11.5594	1.04318	2	2.93754	0.964774	5	7.80147	0.971431	2	0.738286	0.970186	5	9.53725	0.984778	2	4.13756	0.972901	5	9.55695	1.02994	2	0.661835	0.990814	5	0.916091	1.02646	2	4.05631	1.30001	5	15.113	0.880393	2	4.29106	0	7.266e-07	341.644	High	44.49
IEANFSGLSPGK	5	2	1	A0A0R0JR59	N-Term(TMT6plex); S9(Phospho); K12(TMT6plex)	1757.93	1	S(6): 0.0; S(9): 100.0	1.02624	3	4.18237	0.918244	2	9.74339	1.01546	3	1.36803	0.87848	2	5.57197	0.983845	3	1.33438	1.08143	2	5.84683	0.997038	3	0.106718	1.12944	2	1.96637	0.977594	3	1.21087	1.04075	2	3.84374	1.00073	3	4.12422	0.965734	2	8.24082	0	3.805e-06	292.402	High	44.49
QLSIDQFENEGR	3	10	3	K7LTX5;A0A0R0H771;A0A0R0H3J2	N-Term(TMT6plex); S3(Phospho)	1744.81	1	S(3): 100.0																																					0	6.09e-06	358.912	High	44.48
EQIQDYLLSDGEDET	21	1	1	I1JND0	N-Term(TMT6plex); T15(Phospho)	2063.9	0.998948	Y(6): 0.0; S(9): 0.1; T(15): 99.9	0.969955	6	7.39727	0.947716	5	0.706078	1.00276	6	3.63606	0.959467	5	0.716561	1.00702	6	3.14855	1.04943	5	0.650573	0.988339	6	8.07756	1.04881	5	3.35844	0.997346	6	13.6788	0.988418	5	3.36399	0.970561	6	26.9682	0.982137	5	7.3792	0	0.0006333	146.658	High	44.46
IDSEGVMCGANFNVDSQSK	6	5	1	I1MEF0	N-Term(TMT6plex); S3(Phospho); C8(Carbamidomethyl); K19(TMT6plex)	2596.19	1	S(3): 100.0; S(16): 0.0; S(18): 0.0	1.08352	3	3.18997	0.857257	3	1.40701	1.09895	3	4.7349	0.857084	3	5.02523	0.940326	3	2.30046	1.15846	3	4.06383	0.915293	3	2.10618	1.16024	3	0.795603	1.00091	3	1.27216	1.10671	3	3.58674	0.912786	3	7.51885	0.837549	3	6.31552	0	7.015e-05	322.986	High	44.46
GDLSDDDGEDEISEEDMALLER	2	1	1	I1JUE1	N-Term(TMT6plex); S4(Phospho); M17(Oxidation)	2778.14	1	S(4): 100.0; S(13): 0.0	0.955971	2	2.06326				1.0793	2	7.77342				1.12158	2	6.09724				0.890931	2	6.86501				0.943781	2	10.1029				1.03965	2	6.61943				0	1.721e-07	269.69	High	44.45
SQAYSGSGGLAR	7	3	1	A4ZPP2	N-Term(TMT6plex); S7(Phospho)	1462.69	0.999989	S(1): 0.0; Y(4): 0.0; S(5): 0.0; S(7): 100.0	0.939897	3	5.14519	0.982079	3	0.461842	1.00033	3	0.911837	1.03403	3	4.32671	0.966471	3	2.23648	0.962922	3	0.933069	1.02912	3	2.32065	1.0041	3	3.99876	1.0646	3	0.283549	1.04245	3	8.41241	0.983854	3	0.669043	1.02751	3	2.60558	0	7.436e-06	242.764	High	44.44
IMTVPGVISDLDVYGR	12	1	1	I1JC14	N-Term(TMT6plex); M2(Oxidation); T3(Phospho)	2060.03	1	T(3): 100.0; S(9): 0.0; Y(14): 0.0	0.991984	6	5.68264	1.02725	6	4.01925	0.991807	6	4.82369	1.04476	6	5.34979	0.992285	6	8.92278	0.981057	6	0.845749	1.00851	6	6.70232	0.962235	6	4.04792	1.01065	6	5.47006	0.959207	6	1.34715	1.0538	6	3.11107	1.05095	6	4.01455	0	1.01e-06	290.755	High	44.43
ESSVEEHGESK	3	3	1	I1KGF4	N-Term(TMT6plex); S3(Phospho); K11(TMT6plex)	1755.82	0.99984	S(2): 0.0; S(3): 100.0; S(10): 0.0	1.14333	2	2.15916	1.27288	1		0.957521	2	4.70572	1.07299	1		1.11273	2	6.84635	0.865487	1		0.872842	2	2.70548	0.819365	1		0.962233	2	1.33056	0.776287	1		0.925163	2	2.81033	1.41446	1		0	1.153e-05	251.214	High	44.34
FMGANINISPSK	5	1	1	I1KXB7	N-Term(TMT6plex); S9(Phospho); K12(TMT6plex)	1816.95	1	S(9): 100.0; S(11): 0.0	1.03023	4	1.06318	0.937889	1		0.976284	4	1.61677	0.92395	1		1.01532	4	2.2159	1.06021	1		0.993898	4	1.40461	1.03223	1		0.978902	4	2.27319	1.02517	1		0.937812	4	10.41	1.13106	1		0	7.573e-06	292.251	High	44.3
RGMWQYGDIQSDDEDTAPPAR	3	1	1	I1K565	N-Term(TMT6plex); M3(Oxidation); S11(Phospho)	2733.19	0.999969	Y(6): 0.0; S(11): 100.0; T(16): 0.0	1.01836	1		0.944425	2	13.0715	1.05064	1		0.920144	2	14.4029	0.951339	1		1.11384	2	25.0701	1.00273	1		1.08446	2	13.3972	0.998285	1		1.03788	2	1.81389	0.957464	1		0.721519	2	51.0976	0	0.0001498	173.229	High	44.29
SGTDRDQSGGEEETTSK	10	2	1	I1LNT7	N-Term(TMT6plex); S1(Phospho); K17(TMT6plex)	2322.05	0.999699	S(1): 100.0; T(3): 0.0; S(8): 0.0; T(14): 0.0; T(15): 0.0; S(16): 0.0	1.05748	3	5.8549	1.30868	3	6.69791	1.01878	3	0.0146401	1.31861	3	2.40649	0.987518	3	0.364508	0.707958	3	1.02751	1.01552	3	7.97746	0.760871	3	2.62848	1.02698	3	0.330327	0.721106	3	0.321208	0.715244	3	10.0352	1.03483	3	1.85085	0	2.586e-06	270.366	High	44.28
EVSGGGGASSPAENDELATVK	3	2	1	K7ME55	N-Term(TMT6plex); S10(Phospho); K21(TMT6plex)	2513.22	0.96887	S(3): 0.0; S(9): 3.1; S(10): 96.9; T(19): 0.0	0.992541	2	12.8333				0.930016	2	7.81005				0.893216	2	0.998765				0.954045	2	10.7748				0.966118	2	11.7362				1.57341	2	8.26412				0	1.57e-08	227.622	High	44.28
LATHQDGSDYSDGPR	12	4	1	A0A0R0KL56	N-Term(TMT6plex); S8(Phospho); S11(Phospho)	2007.81	0.980512	T(3): 0.0; S(8): 100.0; Y(10): 1.9; S(11): 98.1	0.998292	6	4.18348	1.00238	6	15.6434	0.987282	6	12.0732	0.959322	6	10.4378	1.07506	6	4.67762	1.05149	6	14.3173	1.02631	6	2.34779	1.05435	6	3.79079	1.00989	6	2.40786	0.970525	6	10.371	0.795888	6	7.95632	0.941799	6	15.7975	0	0.0002545	293.294	High	44.25
LNGSETGNDTSPSTSPK	12	1	1	I1JB18	N-Term(TMT6plex); S15(Phospho); K17(TMT6plex)	2230.06	0.999978	S(4): 0.0; T(6): 0.0; T(10): 0.0; S(11): 0.0; S(13): 0.0; T(14): 0.0; S(15): 100.0	1.07809	3	5.02549	0.922915	4	13.5689	1.0373	3	3.13803	0.88389	4	6.43512	1.12346	3	1.11762	1.07069	4	3.05319	0.953614	3	3.67036	1.10521	4	3.65651	0.974066	3	1.12177	1.09137	4	6.00878	0.470308	3	85.3201	0.723074	4	16.3798	0	1.388e-06	273.963	High	44.24
GGISLEEIKNENVDLEK	9	3	1	I1JUM2	N-Term(TMT6plex); S4(Phospho); K9(TMT6plex); K17(TMT6plex)	2654.43	1	S(4): 100.0	1.17056	5	2.92408	1.13226	4	9.35185	1.1627	5	7.99948	1.09613	4	5.92978	0.877238	5	1.14406	0.939481	4	4.71351	0.92977	5	4.98228	0.928559	4	7.72697	0.92639	5	3.49754	0.877341	4	6.83202	0.905362	5	13.3701	1.07828	4	8.6928	0	1.742e-07	431.388	High	44.23
QPLATALSEELQNNGTSSQNSR	4	1	1	I1J5J5	N-Term(TMT6plex); S18(Phospho)	2654.26	0.483545	T(5): 0.0; S(8): 0.0; T(16): 1.6; S(17): 48.4; S(18): 48.4; S(21): 1.6	0.970694	3	3.8714				0.968613	3	1.12084				0.981931	3	3.56027				1.02153	3	14.2727				1.03094	3	11.2002				1.14226	3	6.73599				0	1.813e-07	193.352	High	44.23
ITTPITPTTTK	6	1	1	I1N4D2	N-Term(TMT6plex); T6(Phospho); K11(TMT6plex)	1711.97	0.00505589	T(2): 0.0; T(3): 0.0; T(6): 0.5; T(8): 49.5; T(9): 0.5; T(10): 49.5	1.09099	6	9.64668				1.17465	6	3.30502				0.861116	6	5.12				0.948505	6	6.8666				1.00315	6	2.94613				0.777289	6	11.4182				0	9.043e-05	312.641	High	44.22
IGITGISLGGMHAWFAAVADTR	5	9	1	A0A0R0KE05	N-Term(TMT6plex); S7(Phospho); M11(Oxidation)	2569.29	0.5	T(4): 50.0; S(7): 50.0; T(21): 0.0	1.01994	2	13.9022	1.01664	2	4.54255	0.954841	2	7.81928	1.0214	2	1.95017	0.996406	2	2.03478	0.928607	2	1.28483	1.03582	2	4.1841	0.975525	2	4.67449	1.03739	2	6.91613	1.03746	2	1.80941	0.894881	2	3.83653	1.05567	2	3.13979	0	2.703e-07	320.042	High	44.2
SHSVSGDLHGVQPDPIAADILR	12	3	2	A0A0R0L9N3;I1JLC7	N-Term(TMT6plex); S3(Phospho)	2593.3	0.97625	S(1): 0.1; S(3): 97.6; S(5): 2.3																																					0	1.018e-05	321.759	High	44.17
ALDLSSSGSPR	10	3	2	A0A0R0IPA6;I1MDN1	N-Term(TMT6plex); S9(Phospho)	1398.68	0.981108	S(5): 0.0; S(6): 0.0; S(7): 1.9; S(9): 98.1																																					0	2.992e-05	229.169	High	44.16
DKASPQTVADYTLK	3	2	1	I1LPX6	N-Term(TMT6plex); K2(TMT6plex); S4(Phospho); K14(TMT6plex)	2304.25	1	S(4): 100.0; T(7): 0.0; Y(11): 0.0; T(12): 0.0	1.01715	3	2.40418				0.980512	3	7.7185				1.0323	3	0.283306				1.01093	3	0.632254				0.980789	3	0.723506				0.860401	3	8.63634				0	1.414e-06	329.195	High	44.16
SIPSIVELDSLK	10	5	2	I1MBR7;I1LM73	N-Term(TMT6plex); S4(Phospho); K12(TMT6plex)	1839.03	1	S(1): 0.0; S(4): 100.0; S(10): 0.0																																					0	5.035e-05	308.128	High	44.15
LSGTDFDSLTAEGGPGPQR	5	1	1	C6T3K0	N-Term(TMT6plex); S2(Phospho)	2214.02	0.999057	S(2): 99.9; T(4): 0.1; S(8): 0.0; T(10): 0.0	0.99431	2	0.676491	0.955342	2	8.29095	1.03719	2	1.59736	0.977574	2	2.0702	1.03218	2	2.70056	1.05323	2	7.84047	0.975172	2	10.8732	1.04935	2	1.41009	0.960923	2	0.257044	1.01326	2	0.521627	1.00877	2	16.3923	0.923493	2	9.078	0	3.926e-05	233.193	High	44.14
SGETATEEE	8	1	1	I1MRP4	N-Term(TMT6plex); T4(Phospho)	1261.5	0.999737	S(1): 0.0; T(4): 100.0; T(6): 0.0	1.02403	6	32.7077	0.850497	2	7.84744	1.13065	6	21.382	0.914157	2	1.3911	0.973967	6	25.5993	1.10505	2	0.340532	1.19605	6	10.5184	1.09337	2	4.37583	0.980644	6	10.4152	1.04597	2	1.26361	0.878514	2	21.7828	1.0823	2	5.37052	0	0.002641	217.86	High	44.13
IGELMSTGYTSDSSPNNSVHGNSEFTHLPLIK	11	1	1	I1MAM4	N-Term(TMT6plex); S23(Phospho); K32(TMT6plex)	3970.94	0.489581	S(6): 0.0; T(7): 0.0; Y(9): 0.0; T(10): 0.0; S(11): 0.0; S(13): 0.0; S(14): 0.0; S(18): 49.0; S(23): 49.0; T(26): 2.1	1.0189	4	3.8366				0.824294	4	19.5909				1.00403	4	3.4626				0.904341	4	3.02006				0.948195	4	3.85645				1.63367	4	27.3937				0	1.24e-07	278.309	High	44.11
KHANSPESDNENR	3	4	1	A0A0R0E3P1	N-Term(TMT6plex); K1(TMT6plex); S5(Phospho)	2035.96	0.999996	S(5): 100.0; S(8): 0.0	1.06651	2	11.6095	1.06404	1		0.938741	2	1.45973	1.03359	1		1.05108	2	5.32586	0.862847	1		0.994409	2	2.23059	0.996015	1		0.938168	2	1.97597	0.975946	1		1.045	2	3.21572	1.15418	1		0	1.595e-05	264.758	High	44.08
LFVGNLPFSVDSAR	6	1	1	C6TEA3	N-Term(TMT6plex); S9(Phospho)	1830.94	0.999997	S(9): 100.0; S(12): 0.0	0.970551	6	3.32489				0.984723	6	1.68313				1.00057	6	3.14518				1.02574	6	1.43584				1.02371	6	0.622924				0.994939	6	1.45856				0	2.01e-07	275.952	High	44.07
VPSLSDLENK	21	4	1	I1KA38	N-Term(TMT6plex); S3(Phospho); K10(TMT6plex)	1639.87	1	S(3): 100.0; S(5): 0.0	1.05306	10	2.34769	0.987631	10	4.15191	0.988781	10	5.28856	0.98637	10	1.86208	0.991487	10	2.55364	0.982931	10	1.91154	0.967807	10	4.404	1.02854	10	4.67342	0.964425	10	6.57275	1.00923	10	4.68156	1.05447	10	20.4075	1.03557	10	10.3778	0	0.001894	330.705	High	44.03
LPPPPPAPLSPVFAAQK	6	1	1	I1LUL7	N-Term(TMT6plex); S10(Phospho); K17(TMT6plex)	2265.28	1	S(10): 100.0	0.994954	4	6.00376	1.01692	2	8.39591	0.986159	4	0.84208	1.03733	2	2.00561	0.937685	4	3.3464	0.964325	2	4.06235	0.978223	4	2.91225	0.983802	2	9.58899	1.01143	4	5.35125	0.965918	2	1.29047	1.12383	4	1.55398	1.07988	2	0.268724	0	3.642e-07	316.486	High	44.01
GTQSGSDLVGSIPASSALGLSPSSSVGSLSSEK	3	2	1	I1MD35	N-Term(TMT6plex); S25(Phospho); K33(TMT6plex)	3587.81	0.000526584	T(2): 0.0; S(4): 0.0; S(6): 0.0; S(11): 0.0; S(15): 0.0; S(16): 0.0; S(21): 0.0; S(23): 0.0; S(24): 0.0; S(25): 0.1; S(28): 99.9; S(30): 0.1; S(31): 0.0	1.01733	2	14.6496				1.02277	2	0.929894				1.03873	2	0.105965				0.976781	2	1.78386				0.940439	2	2.92287				1.01155	2	20.8572				0	4.114e-10	346.393	High	43.99
ETESASEEGK	4	4	2	C6TKN4;A0A0R0GZ86	N-Term(TMT6plex); S6(Phospho); K10(TMT6plex)	1604.75	1	T(2): 0.0; S(4): 0.0; S(6): 100.0																																					0	2.621e-05	269.486	High	43.98
VDSEGAMCGANFK	12	5	1	C6THW8	N-Term(TMT6plex); S3(Phospho); M7(Oxidation); C8(Carbamidomethyl); K13(TMT6plex)	1939.87	1	S(3): 100.0	0.960433	6	10.0173	1.11596	6	6.73034	0.966779	6	2.40491	1.11042	6	3.57881	1.06831	6	5.94908	0.970156	6	2.23477	1.107	6	3.21511	0.954745	6	4.81665	1.08375	6	4.62864	0.934037	6	2.23618	0.579866	6	12.4055	0.664681	6	6.81208	0	0.000316	356.387	High	43.95
LPSPPPLPEK	20	3	2	I1MYV2;K7LRU7	N-Term(TMT6plex); S3(Phospho); K10(TMT6plex)	1612.91	1	S(3): 100.0																																					0	0.0001391	367.841	High	43.94
ENSFSSLESDSR	3	3	2	K7KYN1;A0A0R0KDY5	N-Term(TMT6plex); S3(Phospho)	1666.72	0.999746	S(3): 100.0; S(5): 0.0; S(6): 0.0; S(9): 0.0; S(11): 0.0																																					0	0.0003279	260.937	High	43.93
VTSETDFMTEYVVTR	22	5	1	I1JF13	N-Term(TMT6plex); M8(Oxidation); T9(Phospho); Y11(Phospho)	2182.92	0.999963	T(2): 0.0; S(3): 0.0; T(5): 0.0; T(9): 100.0; Y(11): 100.0; T(14): 0.0	1.00493	9	3.63099	1.06974	13	8.89435	1.00417	9	3.4702	1.07895	13	12.6365	0.984565	9	8.4174	0.939402	13	15.2778	0.96774	9	2.34997	0.930925	13	13.3542	1.01298	9	4.16892	0.88279	13	12.5336	1.04767	9	7.19666	1.15731	13	19.7828	0	3.393e-05	248.61	High	43.92
TFDAGSAASPADEAEIDKLEER	14	1	1	K7KL68	N-Term(TMT6plex); S9(Phospho); K18(TMT6plex)	2860.37	0.999614	T(1): 0.0; S(6): 0.0; S(9): 100.0	1.02509	7	11.4155	0.951174	6	11.468	1.44962	7	35.5749	1.16756	6	9.1118	0.886522	7	7.57421	1.00167	6	3.91787	0.924631	7	15.672	0.979441	6	8.79138	0.868092	7	18.9723	0.970055	6	3.31207	0.701515	7	31.1138	0.815665	6	5.05606	0	6.563e-10	427.29	High	43.92
ETKSDEDENLPSMESLEISK	14	5	1	I1LNT6	N-Term(TMT6plex); K3(TMT6plex); S4(Phospho); M13(Oxidation); K20(TMT6plex)	3064.49	0.980136	T(2): 2.0; S(4): 98.0; S(12): 0.0; S(15): 0.0; S(19): 0.0	1.03725	2	8.59025	1.02294	6	3.34981	0.965799	2	2.80019	1.04038	6	5.37169	1.1431	2	9.43484	1.05202	6	10.1257	0.957991	2	8.02005	1.00976	6	7.26776	1.07835	2	2.51621	1.00197	6	4.21778	0.599078	2	24.941	0.750976	6	11.1747	0	3.555e-05	244.116	High	43.9
FFLQPLSPTEAAQR	7	3	1	A0A0R0J8D5	N-Term(TMT6plex); S7(Phospho)	1913.97	0.999608	S(7): 100.0; T(9): 0.0	0.982619	7	2.66119				0.970937	7	2.74217				1.0108	7	6.0438				0.994838	7	5.34622				1.00992	7	4.33308				1.02882	7	10.3778				0	7.655e-08	313.107	High	43.9
QVTQYISDEPWGWYQSPSRL	6	3	1	I1JZW5	N-Term(TMT6plex); S16(Phospho)	2749.29	0.975771	T(3): 0.0; Y(5): 0.0; S(7): 0.0; Y(14): 2.4; S(16): 97.6; S(18): 0.1	1.03799	4	3.77059	1.01564	2	1.0323	1.02034	4	1.30751	1.0585	2	1.95548	1.02152	4	1.71251	0.981504	2	12.2244	1.03587	4	2.84331	0.951224	2	2.2531	1.00745	4	1.00055	1.01028	2	7.42247	0.781859	4	5.12134	0.949745	2	5.35615	0	1.536e-08	285.268	High	43.89
DDDEDGKPQPLTGDGASPGK	6	1	1	I1N727	N-Term(TMT6plex); K7(TMT6plex); S17(Phospho); K20(TMT6plex)	2766.35	1	T(12): 0.0; S(17): 100.0	1.01474	5	0.765544	0.966865	1		1.06108	5	1.56805	0.941054	1		1.06927	5	5.27471	1.16588	1		1.01876	5	6.20312	1.01036	1		0.997198	5	4.53188	1.07474	1		0.67268	5	3.16006	0.678152	1		0	1.343e-06	341.568	High	43.89
IPSVSELSVSLK	10	2	1	I1J666	N-Term(TMT6plex); S10(Phospho); K12(TMT6plex)	1797.02	0.999999	S(3): 0.0; S(5): 0.0; S(8): 0.0; S(10): 100.0	1.0233	6	3.97537	1.02929	4	1.04832	0.960286	6	6.46478	1.04474	4	3.14045	1.00597	6	4.14302	0.946876	4	3.69592	0.974209	6	1.51317	0.988905	4	4.13995	1.03281	6	4.71003	0.963445	4	0.950058	0.991899	6	8.42128	1.0617	4	4.77559	0	0.0001228	283.755	High	43.88
GLENSFSVK	9	1	1	A0A0R0HX26	N-Term(TMT6plex); S7(Phospho); K9(TMT6plex)	1518.8	1	S(5): 0.0; S(7): 100.0	1.05284	5	3.41125	1.15867	4	7.27921	0.9766	5	3.02111	1.18099	4	2.0576	1.00932	5	3.2875	0.894821	4	8.70344	1.01369	5	5.02018	0.889321	4	2.68385	0.947942	5	2.86469	0.875412	4	5.65047	0.965878	5	2.68658	0.978535	4	8.31616	0	0.0001089	272.095	High	43.84
MAAVTGFSPSK	5	2	2	K7LBG5;I1MG48	N-Term(TMT6plex); S8(Phospho); K11(TMT6plex)	1633.84	0.999998	T(5): 0.0; S(8): 100.0; S(10): 0.0																																					0	7.218e-06	265.39	High	43.83
GQDQNQFSPYTPR	15	2	1	K7M039	N-Term(TMT6plex); T11(Phospho)	1846.83	0.9998	S(8): 0.0; Y(10): 0.0; T(11): 100.0	1.00891	10	3.66621	1.09319	5	7.58072	1.04315	10	3.64583	1.07454	5	5.24097	0.910632	10	6.09411	0.886426	5	13.9681	0.892307	10	8.98775	0.829132	5	15.4587	0.955047	10	6.20036	0.85357	5	9.38232	1.25289	10	17.326	1.59753	5	32.1785	0	1.626e-06	370.957	High	43.83
AHGTAVGLPTEDDMGNSEVGHNALGAGR	11	2	2	A0A0R0F2Z4;I1L6W0	N-Term(TMT6plex); M14(Oxidation); S17(Phospho)	3058.39	1	T(4): 0.0; T(10): 0.0; S(17): 100.0																																					0	3.032e-09	366.464	High	43.81
NDFSLNSPVMVNPASR	10	4	1	K7LFG9	N-Term(TMT6plex); S7(Phospho); M10(Oxidation)	2072.97	1	S(4): 0.0; S(7): 100.0; S(15): 0.0	0.944	5	10.8784	0.993396	5	7.6711	1.09304	5	3.65706	1.01488	5	0.513148	0.946697	5	5.07182	0.992004	5	9.20369	0.947428	5	4.07804	0.996887	5	1.58364	0.973171	5	6.74262	0.957843	5	5.97899	1.10506	5	12.1248	0.947927	5	30.1529	0	2.403e-08	268.794	High	43.81
SAPNSPFASSAIGSPHGDFDSNIR	5	1	1	K7KBT7	N-Term(TMT6plex); S14(Phospho)	2740.26	1	S(1): 0.0; S(5): 0.0; S(9): 0.0; S(10): 0.0; S(14): 100.0; S(21): 0.0	0.943834	2	12.5043	1.05575	3	7.30788	0.984412	2	6.39068	0.937504	3	2.20009	0.98217	2	2.93764	0.985679	3	16.8847	1.01872	2	0.754075	0.883966	3	0.469171	1.06113	2	2.31949	0.997575	3	0.654558	1.01347	2	13.9182	1.24938	3	21.2501	0	6.062e-09	564.527	High	43.8
LGGGNSSASTGVGGGSSNMLR	12	2	1	I1LTG9	N-Term(TMT6plex); S16(Phospho); M19(Oxidation)	2191	0.974524	S(6): 0.0; S(7): 0.0; S(9): 0.0; T(10): 0.0; S(16): 97.5; S(17): 2.5	0.890281	4	13.0763	1.01864	6	15.9078	1.13894	4	13.022	1.0374	6	14.872	0.88777	4	8.21735	1.02791	6	10.06	0.991204	4	3.3051	0.901408	6	8.31866	0.946044	4	15.9107	0.982356	6	9.58646	1.07922	4	20.1612	0.89482	6	7.76888	0	5.499e-09	234.95	High	43.79
LQIVFGSNVK	8	2	2	I1KL89;I1KQU2	N-Term(TMT6plex); S7(Phospho); K10(TMT6plex)	1642.94	1	S(7): 100.0																																					0	0.0004655	274.038	High	43.76
YEDDSSDSDSSLSDEKR	3	1	1	K7M6I8	N-Term(TMT6plex); S13(Phospho); K16(TMT6plex)	2473.07	0.98033	Y(1): 0.0; S(5): 0.0; S(6): 0.0; S(8): 0.0; S(10): 0.0; S(11): 1.9; S(13): 98.0	1.08378	3	2.56051				1.02271	3	0.204775				0.984504	3	1.59063				0.962787	3	2.18				0.985035	3	0.2674				0.637787	3	14.6223				0	3.268e-08	338.197	High	43.76
LQALEMLNLSPK	10	2	1	K7LHU0	N-Term(TMT6plex); M6(Oxidation); S10(Phospho); K12(TMT6plex)	1911.05	1	S(10): 100.0	1.06336	3	6.32915	1.11841	7	2.6337	1.04398	3	3.57086	1.11333	7	2.07673	0.963729	3	2.77833	0.936129	7	3.60241	0.969693	3	3.41151	0.948797	7	4.58185	1.04403	3	0.24829	0.903097	7	8.85096	1.05799	3	1.49759	0.889767	7	3.51884	0	4.466e-07	383.706	High	43.75
VNPAPANAQEQIASSK	3	2	1	K7KAI9	N-Term(TMT6plex); S14(Phospho); K16(TMT6plex)	2163.12	0.981348	S(14): 98.1; S(15): 1.9	1.02517	2	7.49592				1.01538	2	7.79128				1.03101	2	0.856391				0.991495	2	0.221449				1.00826	2	0.167319				0.850766	2	3.37965				0	1.462e-06	306.105	High	43.75
VDSDVVSLDGR	7	7	1	A0A0R0EG09	N-Term(TMT6plex); S7(Phospho)	1470.71	1	S(3): 0.0; S(7): 100.0	1.00474	6	3.30623	0.967175	1		0.996068	6	4.67396	0.930908	1		1.05232	6	6.62424	1.03174	1		1.04047	6	1.9637	1.04606	1		1.02202	6	3.46987	1.08613	1		0.750894	6	18.5598	0.9051	1		0	9.248e-06	280.773	High	43.73
TASWSGSFNDSFTPR	8	1	1	A0A0R0LJH9	N-Term(TMT6plex); S3(Phospho)	1968.88	0.99998	T(1): 0.0; S(3): 100.0; S(5): 0.0; S(7): 0.0; S(11): 0.0; T(13): 0.0	1.00249	6	4.23325				1.00119	6	7.31938				1.03868	6	6.74808				1.01114	6	3.6889				1.01144	6	5.57173				0.843373	6	35.8731				0	0.0004663	241.812	High	43.73
DEQIIEAAKSPSHSDDVK	5	1	1	I1NJ95	N-Term(TMT6plex); K9(TMT6plex); S10(Phospho); K18(TMT6plex)	2736.41	0.999998	S(10): 100.0; S(12): 0.0; S(14): 0.0	1.00653	2	0.209859	0.925885	3	0.555766	1.06482	2	6.9535	0.949734	3	3.18099	1.00495	2	10.168	1.0918	3	1.78136	0.987533	2	1.08987	1.06523	3	0.669997	1.02466	2	3.54404	1.07197	3	0.853979	0.803042	2	1.20121	0.827978	3	0.914681	0	4.949e-08	335.257	High	43.71
DSGLLISSGSPIR	10	2	1	A0A0R0KFJ4	N-Term(TMT6plex); S10(Phospho)	1610.84	0.999656	S(2): 0.0; S(7): 0.0; S(8): 0.0; S(10): 100.0	0.997926	3	2.43201	0.891146	5	3.04905	0.996239	3	0.392258	0.945922	5	3.54764	1.02949	3	4.37483	1.04578	5	5.23428	1.01017	3	2.28845	1.09172	5	6.02189	1.02376	3	0.164347	1.06026	5	5.28271	0.880536	3	7.77425	0.89007	5	13.3309	0	4.804e-07	272.607	High	43.71
FVGQQFDSGETESPSGQSPLR	7	6	1	A0A0R0EPU3	N-Term(TMT6plex); S18(Phospho)	2562.17	0.999997	S(8): 0.0; T(11): 0.0; S(13): 0.0; S(15): 0.0; S(18): 100.0	0.979618	3	1.01297	0.964549	3	2.55768	0.94543	3	0.242793	0.897473	3	6.84896	1.16296	3	2.03314	1.12715	3	11.3248	1.08384	3	6.25569	1.11616	3	7.06434	0.969184	3	7.55607	0.974172	3	12.5125	0.724081	3	13.889	0.90751	3	0.159752	0	1.343e-09	400.504	High	43.7
LGTFNDLEVTLR	10	3	1	A0A0R0KGH3	N-Term(TMT6plex); T3(Phospho)	1686.87	1	T(3): 100.0; T(10): 0.0	0.997035	3	1.94216	1.07348	7	5.95094	1.15185	3	8.13413	1.09115	7	6.25561	0.938814	3	1.43848	0.923077	7	1.80466	1.01606	3	2.19564	0.981192	7	4.25643	1.00933	3	1.16372	0.965606	7	1.89892	0.864962	3	46.1222	0.909594	7	15.4912	0	6.8e-05	397.977	High	43.68
AFSSDSMANSPPHSPR	3	1	1	A0A0R0L2D6	N-Term(TMT6plex); S10(Phospho); S14(Phospho)	2076.85	1	S(3): 0.0; S(4): 0.0; S(6): 0.0; S(10): 100.0; S(14): 100.0	1.03422	3	1.28168				1.04779	3	3.77879				1.0116	3	0.634648				0.971351	3	2.66059				1.01262	3	4.50366				0.9412	3	4.98316				0	2.07e-08	344.62	High	43.66
INEVGGWTEVQETSEDEQR	7	2	1	K7L895	N-Term(TMT6plex); S14(Phospho)	2515.12	0.975195	T(8): 0.0; T(13): 2.5; S(14): 97.5	1.00437	3	1.74556	0.880634	3	2.42916	1.01937	3	3.93544	0.956684	3	3.79755	0.952153	3	6.00037	1.14114	3	7.04834	1.04611	3	4.61485	1.06582	3	13.4451	0.987471	3	2.18577	1.01117	3	1.26216	0.893013	3	1.8627	0.965095	3	4.72703	0	1.361e-07	258.062	High	43.65
IVLEADGYQPYLISPEK	1	4	4	I1KNS5;I1LVI3;I1KZR0;I1MQT0	N-Term(TMT6plex); S14(Phospho); K17(TMT6plex)	2473.31	1	Y(8): 0.0; Y(11): 0.0; S(14): 100.0																																					0	2.823e-06	229.839	High	43.63
FDQAFNANEFVPGNVTSPHGVK	19	1	1	I1JTT1	N-Term(TMT6plex); S17(Phospho); K22(TMT6plex)	2913.44	0.999233	T(16): 0.1; S(17): 99.9	1.05232	8	5.30846	0.977508	4	2.31726	0.9583	8	10.9751	0.961862	4	6.69934	1.00422	8	2.48967	1.02616	4	3.75906	0.986501	8	3.09268	0.979225	4	3.98348	0.955964	8	7.72824	1.0477	4	3.90904	1.10373	8	16.429	0.937524	4	12.342	0	7.27e-08	358.034	High	43.61
TTSIPEFASDK	6	1	1	I1KWF4	N-Term(TMT6plex); S3(Phospho); K11(TMT6plex)	1733.88	0.999733	T(1): 0.0; T(2): 0.0; S(3): 100.0; S(9): 0.0	1.01921	4	1.78012				0.993521	4	0.845571				1.00807	4	2.10338				1.02498	4	1.92589				1.04752	4	5.29278				0.766275	4	2.97202				0	0.000646	244.746	High	43.61
EVVSDNEENNEEALQSEAELVK	1	1	1	K7LRG4	N-Term(TMT6plex); S4(Phospho); K22(TMT6plex)	3013.43	1	S(4): 100.0; S(16): 0.0	1.16531	1					0.947329	1					0.930341	1					1.0348	1					0.942998	1					0.965226	1					0	1.445e-06	296.096	High	43.6
VHACVGGTSVR	17	14	3	A0A0R4J3M1;A0A0R4J4Z2;I1L1K7	N-Term(TMT6plex); C4(Carbamidomethyl); T8(Phospho)	1451.7	0.999998	T(8): 100.0; S(9): 0.0																																					0	4.052e-05	350.234	High	43.59
HSDSPVVSPR	3	1	1	I1LD23	N-Term(TMT6plex); S4(Phospho); S8(Phospho)	1469.64	1	S(2): 0.0; S(4): 100.0; S(8): 100.0	0.939119	3	11.2291				1.14361	3	16.0976				0.977577	3	2.71839				1.0994	3	0.359448				0.900021	3	11.4011				0.775696	3	22.6526				0	0.00218	328.454	High	43.59
DAQSPGIHEDEIR	9	3	2	K7MX33;I1K1U9	N-Term(TMT6plex); S4(Phospho)	1775.82	1	S(4): 100.0																																					0	4.961e-08	309.096	High	43.58
SQTSLEELYLMNDGISEEAAK	3	1	1	K7K8E5	N-Term(TMT6plex); S1(Phospho); M11(Oxidation); K21(TMT6plex)	2882.39	0.948182	S(1): 94.8; T(3): 2.6; S(4): 2.6; Y(9): 0.0; S(16): 0.0	0.952584	1					1.03626	1					1.00756	1					1.02084	1					1.02226	1					0.922055	1					0	1.453e-05	241.918	High	43.58
NSIYTGSGTPESAK	3	1	1	A0A0R0HDU9	N-Term(TMT6plex); T9(Phospho); K14(TMT6plex)	1949.96	0.999674	S(2): 0.0; Y(4): 0.0; T(5): 0.0; S(7): 0.0; T(9): 100.0; S(12): 0.0	0.979333	2	0.791468	1.06941	1		1.054	2	0.0941776	0.958319	1		1.0656	2	2.60123	1.00281	1		0.976017	2	2.262	1.06189	1		1.0018	2	4.68884	1.02133	1		0.846776	2	1.87308	0.736242	1		0	6.042e-08	252.404	High	43.57
ELDTSSVGYQPPLPADQVK	17	2	1	I1MC12	N-Term(TMT6plex); S6(Phospho); K19(TMT6plex)	2582.32	0.496003	T(4): 0.8; S(5): 49.6; S(6): 49.6; Y(9): 0.0	0.947973	4	4.30582	0.9522	5	1.61717	0.989941	4	4.24148	0.94026	5	5.04037	1.0566	4	1.20879	1.08641	5	2.85406	1.0767	4	4.65684	1.06719	5	2.31489	1.01194	4	5.9753	1.01237	5	3.07766	0.935795	4	16.1797	0.968752	5	5.31165	0	2.454e-06	287.934	High	43.54
SSPSISNMTELNSSK	12	1	1	A0A0R0IFT5	N-Term(TMT6plex); S1(Phospho); M8(Oxidation); K15(TMT6plex)	2136.03	0.97704	S(1): 97.7; S(2): 2.3; S(4): 0.0; S(6): 0.0; T(9): 0.0; S(13): 0.0; S(14): 0.0	1.0444	3	3.82806	1.04277	2	3.44474	1.03705	3	3.83013	1.04777	2	0.0939342	0.99537	3	7.17975	0.945887	2	1.98442	1.03302	3	2.47222	1.0291	2	5.2634	0.983548	3	0.870206	0.982066	2	1.07926	0.801382	3	2.57043	0.873097	2	2.59843	0	0.0003394	207.169	High	43.54
YLGPFSAQTPSYLK	6	2	1	C6T868	N-Term(TMT6plex); S6(Phospho); K14(TMT6plex)	2110.11	1	Y(1): 0.0; S(6): 100.0; T(9): 0.0; S(11): 0.0; Y(12): 0.0	1.02322	6	3.07372				0.983888	6	1.59098				0.992363	6	4.75678				0.984559	6	3.72883				1.00452	6	3.55102				1.05411	6	8.33569				0	1.485e-05	268.852	High	43.53
EVISDPSTPKPNPDPFLYILEGK	29	1	1	I1JLC7	N-Term(TMT6plex); S7(Phospho); K10(TMT6plex); K23(TMT6plex)	3323.79	0.980308	S(4): 0.0; S(7): 98.0; T(8): 1.9; Y(18): 0.0	0.961751	7	9.59345	1.23414	8	7.72007	0.946519	7	3.90641	1.21416	8	3.55852	1.09466	7	4.60645	0.871664	8	9.29327	1.09988	7	1.76303	0.854074	8	6.24809	1.0494	7	11.1872	0.846996	8	11.3235	0.773152	7	6.53081	0.952341	8	15.3146	0	6.538e-06	271.928	High	43.52
IQNQFPLSPK	9	1	1	K7MGN5	N-Term(TMT6plex); S8(Phospho); K10(TMT6plex)	1709.94	1	S(8): 100.0	1.14069	2	0.904241	1.06296	7	1.5881	1.08339	2	7.31294	1.07274	7	2.07348	0.947988	2	4.99574	0.982603	7	4.96455	0.921117	2	9.03776	0.946258	7	3.56888	0.887995	2	8.7237	0.96382	7	5.17968	1.0438	2	10.6743	0.80505	7	12.1603	0	7.691e-06	322.559	High	43.52
VWDPYNVLGPPPPLPSPPALSR	11	1	1	I1MNN7	N-Term(TMT6plex); S16(Phospho)	2678.39	0.999985	Y(5): 0.0; S(16): 100.0; S(21): 0.0	1.04433	5	7.08007	1.01718	5	2.95274	0.920586	5	4.37725	1.03971	5	1.12989	1.02809	5	5.08139	0.967167	5	6.07617	0.996087	5	2.31984	0.973725	5	1.03888	1.00812	5	4.26507	0.958195	5	1.44458	1.06271	5	16.104	1.18184	5	1.78689	0	8.049e-09	396.405	High	43.5
ESSEVQSSASLTR	3	2	1	K7ME55	N-Term(TMT6plex); S10(Phospho)	1689.79	0.333332	S(2): 0.0; S(3): 0.0; S(7): 33.3; S(8): 33.3; S(10): 33.3; T(12): 0.0	1.02691	3	2.31993				1.02925	3	1.17736				1.02154	3	8.63994				0.950283	3	6.91773				0.924124	3	1.04194				1.00879	3	4.48959				0	1.224e-06	222.543	High	43.48
GQPLPPPHAAGLSPPLHDQLYGAR	6	1	1	A0A0R0GGG5	N-Term(TMT6plex); S13(Phospho)	2798.44	1	S(13): 100.0; Y(21): 0.0	1.03544	6	6.83079				0.996313	6	2.12423				1.01932	6	4.77478				1.0142	6	5.35678				0.987809	6	2.23351				0.910365	6	12.1996				0	2.855e-08	285.696	High	43.47
GNSNINVDGVESEGSSAEEGTVNK	19	1	1	A0A0R0KP75	N-Term(TMT6plex); S12(Phospho); S16(Phospho); K24(TMT6plex)	3011.33	0.333327	S(3): 0.0; S(12): 66.7; S(15): 66.7; S(16): 66.7; T(21): 0.0	1.02161	1		0.971339	6	6.41241	1.07613	1		1.02355	6	1.67094	1.1095	1		0.995218	6	1.573	0.841446	1		1.03162	6	11.297	0.993014	1		1.03665	6	14.7379	0.937015	1		0.911607	6	13.715	0	4.707e-07	194.566	High	43.46
VFGSFESSSYDSVQYR	7	1	1	I1KG63	N-Term(TMT6plex); S4(Phospho)	2166.96	1	S(4): 100.0; S(7): 0.0; S(8): 0.0; S(9): 0.0; Y(10): 0.0; S(12): 0.0; Y(15): 0.0	0.954513	7	4.08231				0.954755	7	7.46814				1.04795	7	5.0042				1.01691	7	1.90439				1.0534	7	4.25069				0.986875	7	6.23688				0	7.351e-06	268.794	High	43.46
MLAYSTVGTPDYIAPEVLLK	7	6	1	I1NI90	N-Term(TMT6plex); S5(Phospho); K20(TMT6plex)	2719.45	0.0142143	Y(4): 98.6; S(5): 1.4; T(6): 0.0; T(9): 0.0; Y(12): 0.0	0.977564	6	6.46686				0.925238	6	6.49156				1.02858	6	6.47777				0.947776	6	4.79985				1.00179	6	6.58638				1.19497	6	13.726				0	6.479e-06	280.005	High	43.45
SSSSLSSLSPPPSPR	9	1	1	I1KY47	N-Term(TMT6plex); S9(Phospho)	1794.89	1	S(1): 0.0; S(2): 0.0; S(3): 0.0; S(4): 0.0; S(6): 0.0; S(7): 0.0; S(9): 100.0; S(13): 0.0	1.01567	3	6.23122	0.986333	6	3.96078	1.07297	3	2.67737	1.01087	6	5.27362	0.95075	3	1.37488	1.01004	6	6.04701	0.941963	3	7.90845	1.02639	6	4.54068	0.994758	3	0.0653301	0.965209	6	2.8609	1.00075	3	6.87999	1.02663	6	7.75913	0	6.112e-09	275.613	High	43.44
HVGAIQGGSFTSLIK	6	1	1	K7MRN9	N-Term(TMT6plex); S9(Phospho); K15(TMT6plex)	2053.12	0.999991	S(9): 100.0; T(11): 0.0; S(12): 0.0	1.12429	3	1.26498	0.991548	3	3.61683	1.06773	3	0.279051	1.02065	3	1.33832	0.904722	3	2.59319	1.00962	3	2.77466	0.986525	3	2.41322	1.01765	3	4.05638	0.971544	3	6.52807	0.984317	3	5.72748	0.970058	3	7.33607	0.993473	3	3.82575	0	2.772e-07	258.278	High	43.44
SNSDMGMEAFNK	12	4	1	A0A0R0H7H3	N-Term(TMT6plex); S3(Phospho); K12(TMT6plex)	1868.83	1	S(1): 0.0; S(3): 100.0	0.976289	5	4.44974	0.789031	2	10.7461	1.0136	5	6.27197	0.755262	2	19.6373	0.997861	5	7.91131	1.22101	2	12.5805	1.0312	5	2.62515	1.19122	2	6.28026	0.988141	5	3.64667	1.1788	2	6.6824	0.848098	5	10.4483	0.802348	2	12.5996	0	3.154e-06	329.649	High	43.44
EDSASFSSASPSR	3	4	1	A0A0R0GZR1	N-Term(TMT6plex); S10(Phospho)	1636.71	0.499933	S(3): 0.0; S(5): 0.0; S(7): 0.0; S(8): 0.0; S(10): 50.0; S(12): 50.0	0.918918	3	1.73512				0.959644	3	3.38518				1.06283	3	4.53668				0.979295	3	2.64865				1.01396	3	0.842538				1.12249	3	17.2679				0	4.28e-06	235.262	High	43.44
VELTEPASFTVK	7	2	1	C6T0P8	N-Term(TMT6plex); S8(Phospho); K12(TMT6plex)	1859	0.999715	T(4): 0.0; S(8): 100.0; T(10): 0.0	1.01852	5	1.5714	0.990989	2	0.728441	0.994603	5	5.84025	0.965431	2	3.88234	1.02393	5	6.51126	1.04431	2	1.27628	0.984395	5	2.50356	0.990144	2	2.41	0.98848	5	2.73779	1.00911	2	6.15576	0.937489	5	12.6789	1.04698	2	0.363721	0	3.455e-06	255.689	High	43.41
LDEEENTHISTR	11	10	2	C6ZRN2;Q8VWW7	N-Term(TMT6plex); S10(Phospho)	1752.8	0.999788	T(7): 0.0; S(10): 100.0; T(11): 0.0																																					0	1.632e-05	305.029	High	43.41
INPTTSGPEVSALEK	5	1	1	Q2PMV0	N-Term(TMT6plex); S6(Phospho); K15(TMT6plex)	2081.1	0.97142	T(4): 0.1; T(5): 2.8; S(6): 97.1; S(11): 0.0	0.97056	5	5.61505				0.946282	5	4.62969				1.00509	5	5.85317				1.02995	5	0.750634				1.01413	5	1.26992				0.884822	5	0.734116				0	0.0001376	213.719	High	43.4
LATEKDQISQGVPSPGSIGLR	7	1	1	I1JIC0	N-Term(TMT6plex); T3(Phospho); K5(TMT6plex)	2691.45	1	T(3): 100.0; S(9): 0.0; S(14): 0.0; S(17): 0.0	0.806321	3	4.70103	1.11504	4	3.71673	0.877999	3	4.78787	1.09686	4	7.56286	1.14757	3	10.6851	0.961669	4	2.71186	1.18763	3	0.925595	0.926353	4	3.67408	1.1337	3	4.60769	0.914297	4	2.94291	0.677834	3	23.4209	0.841329	4	19.1318	0	3.346e-09	376.182	High	43.39
ETLALSSEAER	6	3	1	I1LT92	N-Term(TMT6plex); S7(Phospho)	1514.73	0.999636	T(2): 0.0; S(6): 0.0; S(7): 100.0	0.975141	5	0.554794				1.03055	5	1.66784				0.976883	5	3.48904				1.01441	5	0.299248				1.00394	5	8.13155				1.00517	5	3.66304				0	0.001674	209.762	High	43.39
RPLGMPIASMAAGGTMSPVDFK	9	1	1	K7K483	N-Term(TMT6plex); M5(Oxidation); M10(Oxidation); M16(Oxidation); S17(Phospho); K22(TMT6plex)	2820.39	1	S(9): 0.0; T(15): 0.0; S(17): 100.0	1.10314	4	5.36791	1.05123	5	13.1319	1.02048	4	7.94985	0.991871	5	1.64003	0.915727	4	4.61812	0.987481	5	1.44053	1.02582	4	6.93005	0.972581	5	7.09261	0.946547	4	7.42779	1.05151	5	5.78837	0.993343	4	7.9077	0.871021	5	8.61208	0	4.151e-08	268.181	High	43.35
DFLETDAEVGDDGK	3	7	2	A0A0R0EG09;M9WUI4	N-Term(TMT6plex); T5(Phospho); K14(TMT6plex)	2048.95	1	T(5): 100.0																																					0	3.911e-06	310.446	High	43.35
FLNQGGVMTAETGTYR	12	3	1	K7LKX6	N-Term(TMT6plex); T9(Phospho)	2053.96	0.999998	T(9): 100.0; T(12): 0.0; T(14): 0.0; Y(15): 0.0	0.955047	6	1.69875	0.99656	6	3.29233	1.05699	6	4.72216	0.989684	6	5.54743	1.01467	6	7.71563	1.02698	6	1.3418	1.04564	6	2.74236	0.982689	6	4.2103	1.01948	6	3.7647	1.0333	6	2.73981	0.804996	6	13.8692	0.972025	6	12.1031	0	3.6e-08	309.087	High	43.34
QALESSIGSPK	1	2	1	A0A0R0LMM2	N-Term(TMT6plex); S9(Phospho); K11(TMT6plex)	1654.88	1	S(5): 0.0; S(6): 0.0; S(9): 100.0	0.956248	1					0.98613	1					0.972519	1					1.06579	1					1.00709	1					1.03579	1					0	6.668e-07	284.091	High	43.32
SGQASEPNSEEETDGKR	6	4	1	K7KYH7	N-Term(TMT6plex); S5(Phospho); S9(Phospho); K16(TMT6plex)	2439.05	1	S(1): 0.0; S(5): 100.0; S(9): 100.0; T(13): 0.0	0.868939	2	1.9559	1.0227	4	1.76532	1.02657	2	9.47402	1.05579	4	7.10521	1.18789	2	0.607681	1.07175	4	5.65143	1.07493	2	11.6844	0.980378	4	0.928483	1.04071	2	3.1331	1.03714	4	2.56739	0.5715	2	6.95889	0.544094	4	14.9074	0	4.303e-07	367.508	High	43.31
FTEAPSAEDLTLFYSK	9	2	1	I1L7C1	N-Term(TMT6plex); S6(Phospho); K16(TMT6plex)	2357.17	1	T(2): 0.0; S(6): 100.0; T(11): 0.0; Y(14): 0.0; S(15): 0.0	1.00883	5	1.68696	0.938741	4	6.55999	1.00389	5	3.47157	0.968775	4	3.88185	1.02847	5	4.27083	1.0233	4	4.78536	1.02231	5	1.12578	1.08028	4	6.61679	0.963881	5	9.30248	1.02946	4	5.87807	0.964719	5	8.77177	0.956629	4	6.4038	0	3.099e-07	310.8	High	43.29
DSEDDDGDDYPSPR	5	1	1	A0A0R0JAV0	N-Term(TMT6plex); S12(Phospho)	1891.71	0.999995	S(2): 0.0; Y(10): 0.0; S(12): 100.0	0.977522	2	2.89791	1.04326	3	11.2201	0.984532	2	2.02011	0.998042	3	2.08899	1.04177	2	2.74381	1.00714	3	2.359	0.99086	2	18.7157	0.989185	3	9.1105	0.979034	2	11.4632	0.989138	3	4.38612	1.05307	2	11.0032	1.04243	3	13.5604	0	0.0001122	262.205	High	43.28
LASISVENIESNR	10	2	1	I1JH86	N-Term(TMT6plex); S5(Phospho)	1740.88	0.999997	S(3): 0.0; S(5): 100.0; S(11): 0.0	0.980675	3	1.66792	0.951218	7	1.90212	0.93498	3	4.13771	0.953868	7	4.95218	1.00686	3	7.86188	1.03196	7	4.73595	1.01297	3	4.10269	1.05201	7	2.30196	0.965166	3	7.52905	1.06272	7	2.14605	1.28376	3	2.24167	1.02307	7	2.03365	0	8.484e-05	337.202	High	43.28
ATSLSTASIDDAAVINDLVIK	17	3	2	I1MZW3;K7LR00	N-Term(TMT6plex); S5(Phospho); K21(TMT6plex)	2655.44	0.978799	T(2): 0.0; S(3): 0.0; S(5): 97.9; T(6): 2.0; S(8): 0.0																																					0	3.166e-05	370.529	High	43.25
FYMEPETSDSGSMTSGAVAGR	15	2	1	I1MQL3	N-Term(TMT6plex); M3(Oxidation); S10(Phospho); S12(Phospho)	2585.02	0.324905	Y(2): 0.0; T(7): 33.3; S(8): 33.3; S(10): 33.4; S(12): 97.5; T(14): 2.4; S(15): 0.1	0.998625	6	5.98532	0.967055	3	3.01172	0.968307	6	5.8054	0.918087	3	2.29587	1.03514	6	1.2642	1.09504	3	5.44962	1.03199	6	8.00789	1.08663	3	0.195945	0.969996	6	7.13317	1.0687	3	0.252428	0.998177	6	4.17362	0.79452	3	22.3509	0	4.621e-08	218.512	High	43.25
QIETADESSDSDHSTSPATEAEK	3	1	1	I1KM58	N-Term(TMT6plex); S9(Phospho); S11(Phospho); K23(TMT6plex)	3053.3	0.474474	T(4): 0.0; S(8): 50.8; S(9): 50.8; S(11): 95.0; S(14): 3.4; T(15): 0.0; S(16): 0.0; T(19): 0.0	1.05011	1		1.22251	1		0.689883	1		0.797099	1		1.14509	1		1.11129	1		0.85384	1		1.05142	1		1.02936	1		0.560008	1		1.5698	1		1.72217	1		0	9.413e-08	221.873	High	43.24
DITTTFPSFVFHSQVDDT	7	6	1	A0A0R0EXE0	N-Term(TMT6plex); S8(Phospho)	2366.08	0.330221	T(3): 0.9; T(4): 33.0; T(5): 33.0; S(8): 33.0; S(13): 0.0; T(18): 0.0	0.998419	3	3.97256	0.942979	4	10.8665	0.970302	3	10.6949	1.01399	4	7.05	0.944036	3	4.6091	0.978638	4	3.56359	1.01566	3	8.98673	1.00227	4	7.31249	1.00864	3	4.42719	1.04907	4	9.84523	0.956558	3	10.9594	1.0478	4	6.38524	0	1.516e-05	237.271	High	43.24
DPEEWTEQDLR	2	1	1	I1LTR6	N-Term(TMT6plex); T6(Phospho)	1726.76	1	T(6): 100.0	1.01342	2	1.71227				1.00931	2	4.88094				1.05932	2	2.46098				0.971876	2	8.29727				0.98934	2	0.730974				0.91997	2	7.57109				0	0.0008216	289.141	High	43.23
FSVDPTGVQTPVK	11	2	1	I1JE71	N-Term(TMT6plex); T10(Phospho); K13(TMT6plex)	1913.02	1	S(2): 0.0; T(6): 0.0; T(10): 100.0	1.01562	7	7.60097	1.08248	4	5.27064	1.02371	7	2.61906	1.08395	4	4.36627	0.983208	7	0.144233	0.978264	4	1.17135	1.00124	7	2.31767	0.975585	4	5.25452	0.978786	7	1.5095	0.936084	4	3.04613	0.911513	7	24.959	0.88765	4	10.1682	0	1.298e-06	237.261	High	43.22
VDAQHTSPDILGDK	7	2	1	K7L7P4	N-Term(TMT6plex); S7(Phospho); K14(TMT6plex)	2034.03	0.999997	T(6): 0.0; S(7): 100.0	1.13973	3	0.00413619	1.07052	3	0.142071	1.07318	3	1.49365	1.03881	3	1.34661	1.01142	3	0.375821	1.01603	3	0.291548	0.999566	3	1.2165	0.987212	3	1.81649	0.991196	3	3.79111	0.989537	3	1.14128	0.627018	3	0.032298	0.739583	3	1.2693	0	3.039e-06	257.339	High	43.22
LIVSTSPKSDSGSGGGGGAVGSLPK	4	1	1	C6SYN9	N-Term(TMT6plex); S6(Phospho); K8(TMT6plex); S9(Phospho); K25(TMT6plex)	3062.58	0.468337	S(4): 1.3; T(5): 49.4; S(6): 49.4; S(9): 94.9; S(11): 2.5; S(13): 2.5; S(22): 0.1	1.0367	3	12.349	0.979324	1		0.953	3	3.79373	0.968454	1		1.05654	3	1.33059	1.04793	1		1.0346	3	7.02881	1.09417	1		1.01588	3	6.9135	0.969918	1		0.748881	3	8.49619	0.90224	1		0	6.07e-05	146.664	High	43.21
NDDSDENDDNSFLPTAFGK	6	1	1	K7MHI8	N-Term(TMT6plex); S4(Phospho); K19(TMT6plex)	2639.16	1	S(4): 100.0; S(11): 0.0; T(15): 0.0	1.01661	3	2.11655	0.993269	2	2.51122	0.96451	3	1.25687	1.03509	2	0.766902	1.03296	3	1.86645	1.01923	2	11.0728	1.001	3	0.331868	1.01513	2	3.62138	1.04488	3	3.62359	1.03018	2	8.41063	0.980176	3	15.5932	0.775099	2	5.69512	0	3.804e-06	300.883	High	43.19
SLSELMGGTPDSPDGDYWSEEK	3	2	1	A0A0R0I0V8	N-Term(TMT6plex); M6(Oxidation); S12(Phospho); K22(TMT6plex)	2954.32	0.980908	S(1): 0.0; S(3): 0.0; T(9): 1.8; S(12): 98.1; Y(17): 0.0; S(19): 0.0	1.03295	3	2.15821				1.04617	3	3.43369				1.14533	3	5.66356				0.930484	3	6.53979				0.974218	3	3.15259				0.882555	3	14.4722				0	4.77e-06	251.279	High	43.19
YGFDYGAVAPALSPLSR	7	1	1	K7LUD5	N-Term(TMT6plex); S13(Phospho)	2093.03	1	Y(1): 0.0; Y(5): 0.0; S(13): 100.0; S(16): 0.0	1.04753	5	2.96156				1.05134	5	1.01007				0.996074	5	1.35045				0.978426	5	2.15821				1.02215	5	0.248552				0.865141	5	3.21674				0	3.851e-07	306.029	High	43.17
RPLQVTASPISEFER	11	2	1	K7KCB8	N-Term(TMT6plex); T6(Phospho)	2039.06	0.5	T(6): 50.0; S(8): 50.0; S(11): 0.0	0.92508	5	3.00894	0.972878	3	1.46827	1.02817	5	0.383119	1.04461	3	0.827794	0.991849	5	2.66222	0.996036	3	0.452297	0.977815	5	3.11435	1.04154	3	2.69545	1.03814	5	0.904626	0.972167	3	1.54012	1.06467	5	7.96598	1.01985	3	2.75613	0	0.000154	234.677	High	43.15
ASEPDLLAAEER	2	1	1	I1KVS1	N-Term(TMT6plex); S2(Phospho)	1609.77	1	S(2): 100.0	1.18498	2	5.24066				1.15318	2	6.05663				0.859884	2	4.73406				0.902986	2	0.581585				0.896366	2	5.75534				0.998828	2	8.11033				0	2.763e-06	290.024	High	43.14
GKPASSSSSSDSSEDDSSDEDELATK	7	1	1	I1LIT2	N-Term(TMT6plex); K2(TMT6plex); S5(Phospho); K26(TMT6plex)	3385.53	0.324904	S(5): 32.5; S(6): 32.5; S(7): 32.5; S(8): 0.6; S(9): 0.6; S(10): 0.6; S(12): 0.0; S(13): 0.6; S(17): 0.0; S(18): 0.0; T(25): 0.0	1.08258	2	5.1499				1.13433	2	12.1047				1.02189	2	8.66569				0.969407	2	7.63081				0.913062	2	20.7502				0.693147	2	33.9463				0	4.058e-06	199.709	High	43.12
AAAASGWSNGSAESSPR	25	2	2	I1LVI3;I1KZR0	N-Term(TMT6plex); S11(Phospho); S14(Phospho)	1994.83	0.489765	S(5): 0.0; S(8): 50.0; S(11): 50.0; S(14): 98.0; S(15): 2.0																																					0	4.843e-07	242.508	High	43.11
FAVTDSPEAPLVIATPMK	12	2	1	I1K7Z6	N-Term(TMT6plex); S6(Phospho); K18(TMT6plex)	2425.29	0.999998	T(4): 0.0; S(6): 100.0; T(15): 0.0	1.0263	6	6.36153	0.970508	6	2.3472	1.0179	6	2.83999	1.01482	6	2.40813	1.01356	6	5.02218	1.01314	6	4.72855	0.949547	6	3.38361	0.96905	6	4.99383	0.967168	6	2.7288	1.00793	6	3.66971	0.991804	6	12.7805	1.0584	6	4.54869	0	1.342e-07	415.863	High	43.1
ANAATNSNANTPTK	20	1	1	I1KR44	N-Term(TMT6plex); T11(Phospho); K14(TMT6plex)	1912.95	0.99971	T(5): 0.0; S(7): 0.0; T(11): 100.0; T(13): 0.0	1.07237	8	6.48196	1.09708	7	1.60642	1.06271	8	1.87582	1.15083	7	9.37191	0.935602	8	3.01577	0.933351	7	9.09261	0.966366	8	7.79784	0.898686	7	2.69107	0.97996	8	5.96449	0.922703	7	3.55477	1.00318	8	11.897	0.980547	7	11.8049	0	3.823e-07	293.604	High	43.09
TPLNIIGSPNLK	3	1	1	I1LZI7	N-Term(TMT6plex); S8(Phospho); K12(TMT6plex)	1805.03	1	T(1): 0.0; S(8): 100.0	0.952072	3	1.68786				0.989303	3	1.43571				0.988799	3	0.383208				0.966782	3	3.73486				1.01626	3	4.13545				1.13071	3	13.3444				0	1.253e-05	303.502	High	43.07
VDDNIGDDMDVSPR	6	3	2	I1KLQ5;I1M057	N-Term(TMT6plex); M9(Oxidation); S12(Phospho)	1872.79	1	S(12): 100.0																																					0	1.594e-06	278.171	High	43.05
AGSSAAVLSPPSSPR	29	2	1	I1KZ87	N-Term(TMT6plex); S9(Phospho); S13(Phospho)	1772.82	0.5	S(3): 0.0; S(4): 0.0; S(9): 100.0; S(12): 50.0; S(13): 50.0	0.955741	9	10.4399	0.997559	6	1.54786	0.975125	9	2.89592	1.00624	6	5.27204	0.984608	9	8.30308	0.999243	6	1.91276	1.02364	9	5.1476	1.02554	6	6.99898	1.11296	9	7.27321	1.05674	6	2.02478	0.90911	9	18.2717	0.727196	6	32.2305	0	2.524e-06	233.184	High	43.05
SNPLPEEDSPTR	3	4	1	K7KML0	N-Term(TMT6plex); S9(Phospho)	1650.76	0.999997	S(1): 0.0; S(9): 100.0; T(11): 0.0	0.97181	3	2.80568				1.04489	3	2.66638				1.01884	3	0.364266				1.03857	3	2.15794				0.964542	3	3.39723				0.90256	3	4.562				0	0.0002239	326.275	High	43.05
NDPNYDSGEEPYQLVGTTVADPLDEFKK	11	1	1	A0A0R0FBT0	N-Term(TMT6plex); S7(Phospho); K27(TMT6plex); K28(TMT6plex)	3908.92	0.999453	Y(5): 0.1; S(7): 99.9; Y(12): 0.0; T(17): 0.0; T(18): 0.0	0.987466	4	5.40525	1.02757	7	1.10524	0.892667	4	2.82887	0.951481	7	7.11444	1.06275	4	2.35628	1.01549	7	5.45093	1.07122	4	6.37514	1.04723	7	8.0303	1.05943	4	1.62025	1.00038	7	10.4351	0.984411	4	1.90174	0.847036	7	15.3834	0	0.0002095	329.283	High	43.04
LTLDGADTTK	5	3	1	A0A0R0JPC0	N-Term(TMT6plex); T8(Phospho); K10(TMT6plex)	1572.83	0.988627	T(2): 0.0; T(8): 98.9; T(9): 1.1	0.970786	5	1.89988				1.00285	5	0.772239				1.06728	5	1.83923				1.06667	5	2.96209				1.03446	5	1.16885				0.672553	5	15.8952				0	0.0001104	253.396	High	43.03
VSTAGGQSSSPSR	18	1	1	I1K793	N-Term(TMT6plex); S10(Phospho)	1529.72	0.0223052	S(2): 0.0; T(3): 0.0; S(8): 0.0; S(9): 0.0; S(10): 2.2; S(12): 97.8	0.99798	7	7.02943	0.943366	4	5.25388	1.0105	7	4.94704	0.922746	4	2.61753	1.00413	7	7.33228	1.08076	4	4.13945	1.01032	7	5.16542	1.08139	4	1.78702	1.00122	7	9.36386	1.05819	4	2.35514	0.84125	7	8.50305	0.905048	4	4.19717	0	1.57e-07	234.815	High	43.02
SPGEASTETPAK	5	3	2	K7KL81;I1KC06	N-Term(TMT6plex); S6(Phospho); K12(TMT6plex)	1712.85	0.499953	S(1): 0.0; S(6): 50.0; T(7): 50.0; T(9): 0.0																																					0	0.0002992	259.593	High	43.01
EMDKDAQNVETSGSDSSSAK	5	10	2	Q9ZRY1;K7M9I5	N-Term(TMT6plex); M2(Oxidation); K4(TMT6plex); T11(Phospho); K20(TMT6plex)	2869.34	0.961814	T(11): 96.2; S(12): 3.8; S(14): 0.0; S(16): 0.0; S(17): 0.0; S(18): 0.0																																					0	0.0001135	199.515	High	43.01
IVDDGIHELFHEYVTLPLPLTPAYAEEGNPGNHPK	7	2	1	K7M039	N-Term(TMT6plex); T21(Phospho); K35(TMT6plex)	4421.23	0.999719	Y(13): 0.0; T(15): 0.0; T(21): 100.0; Y(24): 0.0	0.976082	5	11.4733	1.07811	2	3.88478	0.983989	5	9.20547	1.14321	2	5.91082	0.935936	5	9.68114	0.851532	2	7.91434	0.950248	5	9.04155	0.896807	2	13.6959	1.05296	5	2.42279	0.978171	2	5.32476	1.26554	5	14.4644	1.05783	2	5.45616	0	3.559e-14	422.368	High	42.97
VGTPPSNNTIFTDQVIAK	11	2	1	K7KH96	N-Term(TMT6plex); S6(Phospho); K18(TMT6plex)	2440.29	0.0269831	T(3): 97.2; S(6): 2.7; T(9): 0.1; T(12): 0.0	1.00782	3	1.56889	1.00305	3	1.02722	1.02151	3	0.5326	1.0316	3	4.03859	0.970091	3	3.16177	1.00267	3	4.50373	1.0085	3	1.41671	0.981173	3	0.369456	1.02722	3	0.216317	1.02881	3	1.39561	0.95458	3	5.77969	0.845573	3	2.79603	0	5.784e-06	181.109	High	42.96
TPLPDLVTIHSPK	8	3	1	A0A0R0I0B9	N-Term(TMT6plex); S11(Phospho); K13(TMT6plex)	1956.1	1	T(1): 0.0; T(8): 0.0; S(11): 100.0	0.959365	5	8.52038	0.996627	3	2.89762	0.937307	5	9.87428	1.01	3	2.67685	1.02558	5	9.84432	1.03087	3	1.11848	1.02794	5	5.23294	1.02301	3	0.269355	0.96549	5	3.85207	0.959341	3	1.15836	1.15246	5	11.3104	0.86492	3	0.436156	0	2.887e-05	263.877	High	42.91
EKGDDSQHEK	4	4	2	Q43443;I1JI90	N-Term(TMT6plex); K2(TMT6plex); S6(Phospho); K10(TMT6plex)	1939.98	1	S(6): 100.0																																					0	3.925e-05	300.239	High	42.91
GDEAVTPAGR	7	1	1	I1KG13	N-Term(TMT6plex); T6(Phospho)	1281.6	1	T(6): 100.0	1.0107	5	7.46955	0.974029	2	2.21039	0.996466	5	7.24531	0.960351	2	6.5308	0.93846	5	1.87336	0.928378	2	0.12717	0.916164	5	2.43396	0.965709	2	0.6229	0.942785	5	2.93556	0.921091	2	7.17184	1.56741	5	11.8215	1.65022	2	23.8819	0	7.265e-05	287.41	High	42.89
VASLSGFFGSMETISK	5	6	2	C6TE49;C6TH13	N-Term(TMT6plex); S3(Phospho); M11(Oxidation); K16(TMT6plex)	2215.11	0.999987	S(3): 100.0; S(5): 0.0; S(10): 0.0; T(13): 0.0; S(15): 0.0																																					0	1.133e-05	247.035	High	42.88
[truncated: 6,673 more rows]
[truncated: 5 more columns]

## Sheet: S2
Table S2 Identified tyrosine phosphosites in Glycine max under sodium bicarbonate stress
Uniprot ID	Phosphopeptide Sequence	pSite	Position	Protein description	Kinase classification by iTAK
[truncated: 40 more rows]

## Sheet: S3
Table S3 Identified UHPs in Glycine max under sodium bicarbonate stress
[truncated: 6,327 more rows]

[truncated: 9 more sheets: S4, S5, S6, S7, S8, S9, S10, S11, S12]
